# Supplementary material for: Crystal structure of bis­{3-(3,4-di­meth­oxy­phen­yl)-5-[6-(pyrazol-1-yl)pyridin-2-yl]-1,2,4-triazol-3-ato}iron(II)–methanol–chloro­form (1/2/2)
Source: Acta Crystallogr E Crystallogr Commun. 2023 Sep 29;79(Pt 10):962–6. doi: 10.1107/S2056989023008423 (PMC10561207; doi:10.1107/S2056989023008423)
Supplement: Supplementary file 1 [file e-79-00962-sup1.cif]

##############################################################################
#                                                                            #
# This CIF contains the data in a paper accepted for publication in          #
# Acta Crystallographica Section E. It conforms to the requirements of       #
# Notes for Authors for Acta Crystallographica Section E, and has been       #
# peer reviewed under the auspices of the IUCr Commission on Journals.       #
#                                                                            #
# Full details of the Crystallographic Information File format               #
# are given in the paper "The Crystallographic Information File (CIF):       #
# a New Standard Archive File for Crystallography" by S. R. Hall, F. H.      #
# Allen and I. D. Brown [Acta Cryst. (1991), A47, 655-685].                  #
#                                                                            #
# The current version of the core CIF dictionary is obtainable from          #
# ftp://ftp.iucr.org/pub/cif_core.dic.                                       #
#                                                                            #
# Software is freely available for graphical display of the structure(s)     #
# in this CIF. For information consult the CIF software page                 #
# http://www.iucr.org/resources/cif/software.                                #
#                                                                            #
# This file may be used for bona fide research purposes within the           #
# scientific community so long as proper attribution is given to the journal # 
# article from which it was obtained.                                        #
#                                                                            #
##############################################################################
data_I
_audit_creation_method
;
Olex2 1.3
(compiled 2020.11.12 svn.r5f609507 for OlexSys, GUI svn.r6408)
;
_journal_date_recd_electronic     2023-09-18
_journal_date_accepted     2023-09-26
_journal_name_full     'Acta Crystallographica, Section E'
_journal_year     2023
_journal_volume     79
_journal_issue     10
_journal_page_first     962
_journal_page_last     966
_journal_paper_category     GM
_journal_paper_doi     10.1107/S2056989023008423
_journal_coeditor_code     TX2075
_publ_contact_author_name     'Maksym Seredyuk'
_publ_contact_author_address
;
Department of Chemistry, Taras Shevchenko National University of Kyiv,
Volodymyrska Street 64, Kyiv, 01601,
Ukraine
;
_publ_contact_author_email     'mlseredyuk@gmail.com'
_publ_contact_author_fax     ?
_publ_contact_author_phone     ?
_publ_section_title
;\
Crystal structure of
bis{3-(3,4-dimethoxyphenyl)-5-[6-(pyrazol-1-yl)pyridin-2-yl]-1,2,4-triazol-3-\
ato}iron(II)--methanol--chloroform (1/2/2)
;
loop_
    _publ_author_name
    _publ_author_footnote
    _publ_author_address
    'Znovjyak, Kateryna' .
;
Department of Chemistry, Taras Shevchenko National University of Kyiv,
Volodymyrska Street 64, Kyiv, 01601,
Ukraine
;
    'Fritsky, Igor O.' .
;
Department of Chemistry, Taras Shevchenko National University of Kyiv,
Volodymyrska Street 64, Kyiv, 01601,
Ukraine
;
    'Sliva, Tatiana Y.' .
;
Department of Chemistry, Taras Shevchenko National University of Kyiv,
Volodymyrska Street 64, Kyiv, 01601,
Ukraine
;
    'Amirkhanov, Vladimir M.' .
;
Department of Chemistry, Taras Shevchenko National University of Kyiv,
Volodymyrska Street 64, Kyiv, 01601,
Ukraine
;
    'Malinkin, Sergey O.' .
;
Department of Chemistry, Taras Shevchenko National University of Kyiv,
Volodymyrska Street 64, Kyiv, 01601,
Ukraine
;
    'Shova, Sergiu' .
;
Department of Inorganic Polymers, "Petru Poni" Institute of Macromolecular
Chemistry, Romanian Academy of Science, Aleea Grigore Ghica Voda 41-A, Iasi
700487,
Romania
;
    'Seredyuk, Maksym' .
;
Department of Chemistry, Taras Shevchenko National University of Kyiv,
Volodymyrska Street 64, Kyiv, 01601,
Ukraine
;
_publ_section_synopsis
;
The title compound, a charge-neutral
bis{5-(3,4-dimethoxyphenyl)-1,2,4-triazol-3-ato)-6-(pyrazol-1-yl)pyridine}
iron(II) dimethanol dichloroform solvate, is a high-spin complex with a
distorted pseudooctahedral coordination environment of the metal ion. Due to
the tapered shape and polar nature, the molecules stack in one-dimensional
columns that are bound by weak hydrogen bonds into layers, which, in turn, are
arranged in a three-dimensional network without interlayer interactions below
van der Waals radii.
;
_chemical_name_systematic
;
Bis{3-(3,4-dimethoxyphenyl)-5-[6-(pyrazol-1-yl)pyridin-2-yl]-\
1,2,4-triazol-3-ato}iron(II)--methanol--chloroform (1/2/2)
;
_chemical_name_common     ?
_chemical_formula_moiety     'C36 H30 Fe N12 O4, 2(C H Cl3), 2(C H4 O)'
_chemical_formula_sum     'C40 H40 Cl6 Fe N12 O6'
_chemical_formula_iupac     '[Fe (C18 H15 N6 O2)2], 2C H4 O, 2C H Cl3'
_chemical_formula_weight     1053.39
_chemical_melting_point     ?
_space_group_crystal_system     orthorhombic
_space_group_name_H-M_alt     'P b c n'
_space_group_name_Hall     '-P 2n 2ab'
loop_
    _space_group_symop_operation_xyz
    'x, y, z'
    '-x+1/2, -y+1/2, z+1/2'
    '-x, y, -z+1/2'
    'x+1/2, -y+1/2, -z'
    '-x, -y, -z'
    'x-1/2, y-1/2, -z-1/2'
    'x, -y, z-1/2'
    '-x-1/2, y-1/2, z'
_cell_length_a     12.7195(9)
_cell_length_b     10.281(3)
_cell_length_c     36.735(3)
_cell_angle_alpha     90
_cell_angle_beta     90
_cell_angle_gamma     90
_cell_volume     4804.0(13)
_cell_formula_units_Z     4
_cell_measurement_reflns_used     2694
_cell_measurement_theta_min     2.0100
_cell_measurement_theta_max     22.0950
_cell_measurement_temperature     180.00(10)
_exptl_crystal_description     prism
_exptl_crystal_colour     'clear light yellow'
_exptl_crystal_size_max     0.25
_exptl_crystal_size_mid     0.2
_exptl_crystal_size_min     0.03
_exptl_crystal_density_diffrn     1.456
_exptl_crystal_density_meas     ?
_exptl_crystal_density_method     ?
_exptl_crystal_F_000     2160
_exptl_absorpt_coefficient_mu     0.706
_exptl_absorpt_correction_type     multi-scan
_exptl_absorpt_process_details
;
(CrysAlisPro; Rigaku OD, 2022)
;
_exptl_absorpt_correction_T_min     0.99521
_exptl_absorpt_correction_T_max     1.00000
_diffrn_ambient_temperature     180.00(10)
_diffrn_source     'fine-focus sealed X-ray tube'
_diffrn_radiation_type     'Mo K\a'
_diffrn_radiation_wavelength     0.71073
_diffrn_radiation_monochromator     graphite
_diffrn_measurement_device_type     'Xcalibur, Eos'
_diffrn_measurement_device     'four-circle diffractometer'
_diffrn_measurement_method     '\w scans'
_diffrn_detector     'CCD plate'
_diffrn_detector_area_resol_mean     16.1593
_diffrn_reflns_number     18857
_diffrn_reflns_av_R_equivalents     0.0922
_diffrn_reflns_av_unetI/netI     0.1342
_diffrn_reflns_theta_min     1.947
_diffrn_reflns_theta_max     29.278
_diffrn_reflns_theta_full     25.242
_diffrn_measured_fraction_theta_max     0.839
_diffrn_measured_fraction_theta_full     1.000
_diffrn_reflns_limit_h_min     -17
_diffrn_reflns_limit_h_max     14
_diffrn_reflns_limit_k_min     -11
_diffrn_reflns_limit_k_max     13
_diffrn_reflns_limit_l_min     -30
_diffrn_reflns_limit_l_max     45
_diffrn_radiation_probe     x-ray
_refine_special_details     ?
_reflns_number_total     5510
_reflns_number_gt     2962
_reflns_threshold_expression     'I > 2\s(I)'
_refine_ls_structure_factor_coef     Fsqd
_refine_ls_matrix_type     full
_refine_ls_R_factor_all     0.1590
_refine_ls_R_factor_gt     0.0791
_refine_ls_wR_factor_gt     0.1178
_refine_ls_wR_factor_ref     0.1446
_refine_ls_goodness_of_fit_ref     1.034
_refine_ls_restrained_S_all     1.034
_refine_ls_number_reflns     5510
_refine_ls_number_parameters     298
_refine_ls_number_restraints     0
_refine_ls_hydrogen_treatment     constr
_refine_ls_weighting_scheme     calc
_refine_ls_weighting_details
              'w=1/[\s^2^(Fo^2^)+(0.0352P)^2^+1.3579P] where P=(Fo^2^+2Fc^2^)/3'
_atom_sites_solution_hydrogens     geom
_atom_sites_solution_primary     ?
_atom_sites_solution_secondary     ?
_refine_ls_shift/su_max     0.000
_refine_ls_shift/su_mean     0.000
_refine_diff_density_max     0.388
_refine_diff_density_min     -0.440
_refine_ls_extinction_method     none
_refine_ls_extinction_coef     .
loop_
    _atom_type_symbol
    _atom_type_description
    _atom_type_scat_dispersion_real
    _atom_type_scat_dispersion_imag
    _atom_type_scat_source
    'C' 'C' 0.0033 0.0016
                         'International Tables Vol C Tables 4.2.6.8 and 6.1.1.4'
    'H' 'H' 0.0000 0.0000
                         'International Tables Vol C Tables 4.2.6.8 and 6.1.1.4'
    'Cl' 'Cl' 0.1484 0.1585
                         'International Tables Vol C Tables 4.2.6.8 and 6.1.1.4'
    'Fe' 'Fe' 0.3463 0.8444
                         'International Tables Vol C Tables 4.2.6.8 and 6.1.1.4'
    'N' 'N' 0.0061 0.0033
                         'International Tables Vol C Tables 4.2.6.8 and 6.1.1.4'
    'O' 'O' 0.0106 0.0060
                         'International Tables Vol C Tables 4.2.6.8 and 6.1.1.4'
_computing_data_collection
;
CrysAlisPro 1.171.41.123a (Rigaku OD, 2022)
;
_computing_cell_refinement
;
CrysAlisPro 1.171.41.123a (Rigaku OD, 2022)
;
_computing_data_reduction
;
CrysAlisPro 1.171.41.123a (Rigaku OD, 2022)
;
_computing_structure_solution
;
<i>SHELXT</i> (Sheldrick, 2015a)
;
_computing_structure_refinement
;
<i>SHELXL2018/3</i> (Sheldrick, 2015b)
;
_computing_molecular_graphics
;
Olex2 1.3 (Dolomanov <i>et al.</i>,  2009)
;
_computing_publication_material
;
Olex2 1.3 (Dolomanov <i>et al.</i>,  2009)
;
loop_
    _atom_site_type_symbol
    _atom_site_label
    _atom_site_fract_x
    _atom_site_fract_y
    _atom_site_fract_z
    _atom_site_U_iso_or_equiv
    _atom_site_adp_type
    _atom_site_calc_flag
    _atom_site_occupancy
    _atom_site_disorder_assembly
    _atom_site_disorder_group
    Fe Fe1 0.500000 0.76448(9) 0.750000 0.0222(2) Uani d 1 . .
    Cl Cl1 0.66889(10) 0.30702(16) 0.48491(4) 0.0718(5) Uani d 1 . .
    Cl Cl3 0.45098(10) 0.2575(2) 0.46990(4) 0.0951(7) Uani d 1 . .
    Cl Cl2 0.60243(13) 0.05279(18) 0.46193(4) 0.0862(6) Uani d 1 . .
    N N3 0.6647(2) 0.7695(3) 0.76381(8) 0.0212(8) Uani d 1 . .
    O O1 0.6486(2) 0.1131(3) 0.56399(8) 0.0363(8) Uani d 1 . .
    N N4 0.5728(2) 0.6285(3) 0.71371(8) 0.0221(8) Uani d 1 . .
    N N2 0.6252(2) 0.9304(3) 0.80493(9) 0.0236(8) Uani d 1 . .
    N N5 0.5447(2) 0.5444(3) 0.68666(8) 0.0223(8) Uani d 1 . .
    O O2 0.4939(2) 0.2752(3) 0.56650(8) 0.0427(9) Uani d 1 . .
    N N1 0.5214(2) 0.9131(3) 0.79464(9) 0.0246(8) Uani d 1 . .
    O O3 0.3669(2) 0.6194(4) 0.64823(9) 0.0525(10) Uani d 1 . .
    H H3A 0.421091 0.594475 0.659283 0.079 Uiso calc 1 . .
    N N6 0.7165(2) 0.5103(3) 0.69940(8) 0.0221(8) Uani d 1 . .
    C C9 0.6755(3) 0.6051(4) 0.72010(10) 0.0216(10) Uani d 1 . .
    C C8 0.7306(3) 0.6878(4) 0.74638(10) 0.0208(9) Uani d 1 . .
    C C14 0.6502(3) 0.1976(4) 0.59249(11) 0.0272(10) Uani d 1 . .
    C C4 0.7027(3) 0.8539(4) 0.78750(10) 0.0222(10) Uani d 1 . .
    C C16 0.5594(3) 0.3751(4) 0.62214(11) 0.0261(10) Uani d 1 . .
    H H16 0.501808 0.433833 0.623005 0.031 Uiso calc 1 . .
    C C3 0.6331(3) 1.0150(4) 0.83276(12) 0.0348(12) Uani d 1 . .
    H H3 0.696474 1.042065 0.844178 0.042 Uiso calc 1 . .
    C C12 0.7199(3) 0.2910(4) 0.64749(11) 0.0296(11) Uani d 1 . .
    H H12 0.773273 0.291996 0.665593 0.036 Uiso calc 1 . .
    C C7 0.8379(3) 0.6927(4) 0.75259(11) 0.0295(11) Uani d 1 . .
    H H7 0.884266 0.634916 0.740344 0.035 Uiso calc 1 . .
    C C10 0.6324(3) 0.4768(4) 0.67851(10) 0.0222(10) Uani d 1 . .
    C C5 0.8097(3) 0.8673(4) 0.79519(11) 0.0300(11) Uani d 1 . .
    H H5 0.835528 0.930144 0.811906 0.036 Uiso calc 1 . .
    C C1 0.4682(3) 0.9884(4) 0.81718(11) 0.0281(11) Uani d 1 . .
    H H1 0.393795 0.996704 0.816911 0.034 Uiso calc 1 . .
    C C13 0.7257(3) 0.2015(4) 0.61954(11) 0.0304(11) Uani d 1 . .
    H H13 0.782566 0.141665 0.618878 0.036 Uiso calc 1 . .
    C C11 0.6377(3) 0.3795(4) 0.64968(10) 0.0246(10) Uani d 1 . .
    C C2 0.5343(3) 1.0548(5) 0.84167(13) 0.0399(13) Uani d 1 . .
    H H2 0.514382 1.114171 0.860259 0.048 Uiso calc 1 . .
    C C15 0.5664(3) 0.2858(4) 0.59409(11) 0.0266(10) Uani d 1 . .
    C C6 0.8757(3) 0.7825(5) 0.77677(12) 0.0361(12) Uani d 1 . .
    H H6 0.949305 0.786965 0.781044 0.043 Uiso calc 1 . .
    C C20 0.5675(3) 0.1923(5) 0.48712(13) 0.0490(14) Uani d 1 . .
    H H20 0.556297 0.166973 0.513117 0.059 Uiso calc 1 . .
    C C17 0.7283(3) 0.0157(5) 0.56289(13) 0.0488(14) Uani d 1 . .
    H H17A 0.720138 -0.036527 0.540761 0.073 Uiso calc 1 . .
    H H17B 0.721896 -0.040564 0.584307 0.073 Uiso calc 1 . .
    H H17C 0.797583 0.057357 0.562860 0.073 Uiso calc 1 . .
    C C19 0.3952(4) 0.7063(6) 0.62079(14) 0.0644(17) Uani d 1 . .
    H H19A 0.433569 0.659748 0.601683 0.097 Uiso calc 1 . .
    H H19B 0.440099 0.774643 0.630986 0.097 Uiso calc 1 . .
    H H19C 0.331711 0.745638 0.610407 0.097 Uiso calc 1 . .
    C C18 0.4062(4) 0.3632(6) 0.56791(15) 0.085(2) Uani d 1 . .
    H H18A 0.357693 0.343789 0.547915 0.127 Uiso calc 1 . .
    H H18B 0.431588 0.452834 0.565572 0.127 Uiso calc 1 . .
    H H18C 0.369588 0.353055 0.591206 0.127 Uiso calc 1 . .
loop_
    _atom_site_aniso_label
    _atom_site_aniso_U_11
    _atom_site_aniso_U_22
    _atom_site_aniso_U_33
    _atom_site_aniso_U_12
    _atom_site_aniso_U_13
    _atom_site_aniso_U_23
    Fe1 0.0131(4) 0.0258(5) 0.0278(4) 0.000 -0.0003(3) 0.000
    Cl1 0.0667(9) 0.0745(13) 0.0741(11) -0.0242(8) -0.0098(7) -0.0051(10)
    Cl3 0.0540(9) 0.1473(19) 0.0841(12) 0.0051(10) -0.0120(7) 0.0380(14)
    Cl2 0.1297(13) 0.0655(12) 0.0634(11) -0.0138(11) 0.0108(9) -0.0116(11)
    N3 0.0149(15) 0.023(2) 0.0261(18) 0.0011(15) -0.0012(13) -0.0012(18)
    O1 0.0454(17) 0.029(2) 0.0346(18) 0.0121(16) -0.0062(14) -0.0080(17)
    N4 0.0150(15) 0.026(2) 0.0250(19) -0.0001(15) 0.0003(13) -0.0049(18)
    N2 0.0133(15) 0.023(2) 0.034(2) 0.0000(14) 0.0004(14) -0.0089(19)
    N5 0.0204(16) 0.024(2) 0.0228(18) -0.0025(15) -0.0025(13) -0.0074(18)
    O2 0.0406(17) 0.044(2) 0.0439(18) 0.0137(16) -0.0179(14) -0.0162(18)
    N1 0.0110(15) 0.027(2) 0.036(2) -0.0004(14) -0.0007(13) -0.0012(19)
    O3 0.0282(15) 0.074(3) 0.056(2) -0.0040(18) -0.0061(15) 0.027(2)
    N6 0.0194(16) 0.024(2) 0.0232(19) -0.0008(15) -0.0015(13) 0.0019(17)
    C9 0.0167(19) 0.026(3) 0.022(2) -0.0009(18) -0.0007(15) 0.002(2)
    C8 0.0186(19) 0.019(2) 0.024(2) 0.0022(17) 0.0017(16) 0.000(2)
    C14 0.035(2) 0.022(3) 0.025(2) 0.004(2) 0.0003(18) -0.001(2)
    C4 0.0177(19) 0.023(3) 0.026(2) -0.0007(18) 0.0036(16) -0.003(2)
    C16 0.022(2) 0.020(3) 0.036(3) 0.0009(18) -0.0020(17) -0.004(2)
    C3 0.024(2) 0.034(3) 0.046(3) -0.004(2) -0.0011(19) -0.019(3)
    C12 0.031(2) 0.028(3) 0.030(2) 0.003(2) -0.0083(18) -0.001(2)
    C7 0.019(2) 0.034(3) 0.035(2) 0.0060(18) 0.0008(17) -0.010(3)
    C10 0.0180(19) 0.023(3) 0.025(2) -0.0001(18) 0.0001(16) -0.002(2)
    C5 0.0190(19) 0.034(3) 0.037(3) -0.006(2) -0.0029(18) -0.008(2)
    C1 0.0181(19) 0.026(3) 0.040(3) 0.0038(18) 0.0061(18) 0.000(2)
    C13 0.032(2) 0.026(3) 0.033(3) 0.008(2) -0.0017(18) 0.000(2)
    C11 0.024(2) 0.024(3) 0.025(2) -0.0024(19) 0.0018(17) 0.000(2)
    C2 0.032(2) 0.035(3) 0.053(3) 0.006(2) 0.009(2) -0.020(3)
    C15 0.026(2) 0.023(3) 0.031(2) -0.0042(19) -0.0047(17) -0.002(2)
    C6 0.0129(19) 0.051(4) 0.045(3) 0.000(2) -0.0015(18) -0.011(3)
    C20 0.052(3) 0.054(4) 0.041(3) -0.008(3) -0.005(2) -0.002(3)
    C17 0.060(3) 0.036(3) 0.051(3) 0.014(3) -0.003(2) -0.017(3)
    C19 0.096(4) 0.051(4) 0.047(3) 0.007(3) 0.001(3) 0.013(4)
    C18 0.061(3) 0.100(6) 0.094(5) 0.049(4) -0.051(3) -0.051(5)
_geom_special_details
;
 All esds (except the esd in the dihedral angle between two l.s. planes)
 are estimated using the full covariance matrix.  The cell esds are taken
 into account individually in the estimation of esds in distances, angles
 and torsion angles; correlations between esds in cell parameters are only
 used when they are defined by crystal symmetry.  An approximate (isotropic)
 treatment of cell esds is used for estimating esds involving l.s. planes.
;
loop_
    _geom_bond_atom_site_label_1
    _geom_bond_atom_site_label_2
    _geom_bond_site_symmetry_2
    _geom_bond_distance
    _geom_bond_publ_flag
    Fe1 N3 . 2.156(3) ?
    Fe1 N3 3_656 2.156(3) ?
    Fe1 N4 3_656 2.142(3) ?
    Fe1 N4 . 2.142(3) ?
    Fe1 N1 . 2.258(3) ?
    Fe1 N1 3_656 2.258(3) ?
    Cl1 C20 . 1.749(5) ?
    Cl3 C20 . 1.745(5) ?
    Cl2 C20 . 1.764(5) ?
    N3 C8 . 1.348(4) ?
    N3 C4 . 1.320(5) ?
    O1 C14 . 1.361(5) ?
    O1 C17 . 1.425(5) ?
    N4 N5 . 1.365(4) ?
    N4 C9 . 1.349(4) ?
    N2 N1 . 1.385(4) ?
    N2 C4 . 1.414(4) ?
    N2 C3 . 1.346(5) ?
    N5 C10 . 1.347(4) ?
    O2 C15 . 1.374(4) ?
    O2 C18 . 1.437(5) ?
    N1 C1 . 1.320(5) ?
    O3 H3A . 0.8400 ?
    O3 C19 . 1.394(5) ?
    N6 C9 . 1.342(5) ?
    N6 C10 . 1.362(4) ?
    C9 C8 . 1.465(5) ?
    C8 C7 . 1.385(5) ?
    C14 C13 . 1.382(5) ?
    C14 C15 . 1.401(5) ?
    C4 C5 . 1.398(5) ?
    C16 H16 . 0.9500 ?
    C16 C11 . 1.420(5) ?
    C16 C15 . 1.383(5) ?
    C3 H3 . 0.9500 ?
    C3 C2 . 1.363(5) ?
    C12 H12 . 0.9500 ?
    C12 C13 . 1.380(5) ?
    C12 C11 . 1.389(5) ?
    C7 H7 . 0.9500 ?
    C7 C6 . 1.369(5) ?
    C10 C11 . 1.458(5) ?
    C5 H5 . 0.9500 ?
    C5 C6 . 1.386(5) ?
    C1 H1 . 0.9500 ?
    C1 C2 . 1.408(6) ?
    C13 H13 . 0.9500 ?
    C2 H2 . 0.9500 ?
    C6 H6 . 0.9500 ?
    C20 H20 . 1.0000 ?
    C17 H17A . 0.9800 ?
    C17 H17B . 0.9800 ?
    C17 H17C . 0.9800 ?
    C19 H19A . 0.9800 ?
    C19 H19B . 0.9800 ?
    C19 H19C . 0.9800 ?
    C18 H18A . 0.9800 ?
    C18 H18B . 0.9800 ?
    C18 H18C . 0.9800 ?
loop_
    _geom_angle_atom_site_label_1
    _geom_angle_atom_site_label_2
    _geom_angle_atom_site_label_3
    _geom_angle_site_symmetry_1
    _geom_angle_site_symmetry_3
    _geom_angle
    _geom_angle_publ_flag
    N3 Fe1 N3 3_656 . 177.28(19) ?
    N3 Fe1 N1 . . 72.28(11) ?
    N3 Fe1 N1 3_656 . 105.79(11) ?
    N3 Fe1 N1 3_656 3_656 72.29(11) ?
    N3 Fe1 N1 . 3_656 105.79(11) ?
    N4 Fe1 N3 3_656 . 106.79(11) ?
    N4 Fe1 N3 . 3_656 106.79(11) ?
    N4 Fe1 N3 3_656 3_656 75.05(12) ?
    N4 Fe1 N3 . . 75.05(12) ?
    N4 Fe1 N4 . 3_656 98.53(18) ?
    N4 Fe1 N1 3_656 3_656 147.30(10) ?
    N4 Fe1 N1 3_656 . 92.40(12) ?
    N4 Fe1 N1 . . 147.30(10) ?
    N4 Fe1 N1 . 3_656 92.40(12) ?
    N1 Fe1 N1 . 3_656 94.81(17) ?
    C8 N3 Fe1 . . 118.5(3) ?
    C4 N3 Fe1 . . 121.7(2) ?
    C4 N3 C8 . . 119.7(3) ?
    C14 O1 C17 . . 117.3(3) ?
    N5 N4 Fe1 . . 138.9(2) ?
    C9 N4 Fe1 . . 115.3(3) ?
    C9 N4 N5 . . 105.5(3) ?
    N1 N2 C4 . . 118.0(3) ?
    C3 N2 N1 . . 111.2(3) ?
    C3 N2 C4 . . 130.7(3) ?
    C10 N5 N4 . . 105.8(3) ?
    C15 O2 C18 . . 116.3(3) ?
    N2 N1 Fe1 . . 113.6(2) ?
    C1 N1 Fe1 . . 142.2(2) ?
    C1 N1 N2 . . 104.0(3) ?
    C19 O3 H3A . . 109.5 ?
    C9 N6 C10 . . 101.4(3) ?
    N4 C9 C8 . . 118.3(3) ?
    N6 C9 N4 . . 114.1(3) ?
    N6 C9 C8 . . 127.5(3) ?
    N3 C8 C9 . . 112.1(3) ?
    N3 C8 C7 . . 120.8(4) ?
    C7 C8 C9 . . 127.0(4) ?
    O1 C14 C13 . . 125.6(4) ?
    O1 C14 C15 . . 115.7(3) ?
    C13 C14 C15 . . 118.7(4) ?
    N3 C4 N2 . . 114.2(3) ?
    N3 C4 C5 . . 123.6(4) ?
    C5 C4 N2 . . 122.2(4) ?
    C11 C16 H16 . . 119.8 ?
    C15 C16 H16 . . 119.8 ?
    C15 C16 C11 . . 120.5(4) ?
    N2 C3 H3 . . 126.0 ?
    N2 C3 C2 . . 107.9(4) ?
    C2 C3 H3 . . 126.0 ?
    C13 C12 H12 . . 119.3 ?
    C13 C12 C11 . . 121.3(4) ?
    C11 C12 H12 . . 119.3 ?
    C8 C7 H7 . . 120.7 ?
    C6 C7 C8 . . 118.5(4) ?
    C6 C7 H7 . . 120.7 ?
    N5 C10 N6 . . 113.2(4) ?
    N5 C10 C11 . . 123.6(3) ?
    N6 C10 C11 . . 123.1(3) ?
    C4 C5 H5 . . 122.3 ?
    C6 C5 C4 . . 115.4(4) ?
    C6 C5 H5 . . 122.3 ?
    N1 C1 H1 . . 123.9 ?
    N1 C1 C2 . . 112.3(3) ?
    C2 C1 H1 . . 123.9 ?
    C14 C13 H13 . . 119.4 ?
    C12 C13 C14 . . 121.2(4) ?
    C12 C13 H13 . . 119.4 ?
    C16 C11 C10 . . 120.5(4) ?
    C12 C11 C16 . . 117.8(4) ?
    C12 C11 C10 . . 121.7(3) ?
    C3 C2 C1 . . 104.6(4) ?
    C3 C2 H2 . . 127.7 ?
    C1 C2 H2 . . 127.7 ?
    O2 C15 C14 . . 115.3(4) ?
    O2 C15 C16 . . 124.0(4) ?
    C16 C15 C14 . . 120.6(4) ?
    C7 C6 C5 . . 121.9(3) ?
    C7 C6 H6 . . 119.1 ?
    C5 C6 H6 . . 119.1 ?
    Cl1 C20 Cl2 . . 109.8(2) ?
    Cl1 C20 H20 . . 109.0 ?
    Cl3 C20 Cl1 . . 110.5(3) ?
    Cl3 C20 Cl2 . . 109.6(3) ?
    Cl3 C20 H20 . . 109.0 ?
    Cl2 C20 H20 . . 109.0 ?
    O1 C17 H17A . . 109.5 ?
    O1 C17 H17B . . 109.5 ?
    O1 C17 H17C . . 109.5 ?
    H17A C17 H17B . . 109.5 ?
    H17A C17 H17C . . 109.5 ?
    H17B C17 H17C . . 109.5 ?
    O3 C19 H19A . . 109.5 ?
    O3 C19 H19B . . 109.5 ?
    O3 C19 H19C . . 109.5 ?
    H19A C19 H19B . . 109.5 ?
    H19A C19 H19C . . 109.5 ?
    H19B C19 H19C . . 109.5 ?
    O2 C18 H18A . . 109.5 ?
    O2 C18 H18B . . 109.5 ?
    O2 C18 H18C . . 109.5 ?
    H18A C18 H18B . . 109.5 ?
    H18A C18 H18C . . 109.5 ?
    H18B C18 H18C . . 109.5 ?
loop_
    _geom_torsion_atom_site_label_1
    _geom_torsion_atom_site_label_2
    _geom_torsion_atom_site_label_3
    _geom_torsion_atom_site_label_4
    _geom_torsion_site_symmetry_1
    _geom_torsion_site_symmetry_2
    _geom_torsion_site_symmetry_3
    _geom_torsion_site_symmetry_4
    _geom_torsion
    _geom_torsion_publ_flag
    Fe1 N3 C8 C9 . . . . -0.6(4) ?
    Fe1 N3 C8 C7 . . . . 175.9(3) ?
    Fe1 N3 C4 N2 . . . . 5.5(5) ?
    Fe1 N3 C4 C5 . . . . -174.9(3) ?
    Fe1 N4 N5 C10 . . . . -172.7(3) ?
    Fe1 N4 C9 N6 . . . . 173.7(3) ?
    Fe1 N4 C9 C8 . . . . -9.8(4) ?
    Fe1 N1 C1 C2 . . . . 175.1(3) ?
    N3 C8 C7 C6 . . . . -0.2(6) ?
    N3 C4 C5 C6 . . . . -1.6(6) ?
    O1 C14 C13 C12 . . . . -179.6(4) ?
    O1 C14 C15 O2 . . . . -0.2(5) ?
    O1 C14 C15 C16 . . . . 179.2(4) ?
    N4 N5 C10 N6 . . . . 1.2(4) ?
    N4 N5 C10 C11 . . . . -177.4(3) ?
    N4 C9 C8 N3 . . . . 6.9(5) ?
    N4 C9 C8 C7 . . . . -169.4(4) ?
    N2 N1 C1 C2 . . . . 0.4(5) ?
    N2 C4 C5 C6 . . . . 178.0(4) ?
    N2 C3 C2 C1 . . . . -0.2(5) ?
    N5 N4 C9 N6 . . . . -0.8(4) ?
    N5 N4 C9 C8 . . . . 175.8(3) ?
    N5 C10 C11 C16 . . . . 17.2(6) ?
    N5 C10 C11 C12 . . . . -164.6(4) ?
    N1 N2 C4 N3 . . . . -2.5(5) ?
    N1 N2 C4 C5 . . . . 177.9(4) ?
    N1 N2 C3 C2 . . . . 0.4(5) ?
    N1 C1 C2 C3 . . . . -0.2(5) ?
    N6 C9 C8 N3 . . . . -177.1(4) ?
    N6 C9 C8 C7 . . . . 6.6(7) ?
    N6 C10 C11 C16 . . . . -161.3(4) ?
    N6 C10 C11 C12 . . . . 16.9(6) ?
    C9 N4 N5 C10 . . . . -0.3(4) ?
    C9 N6 C10 N5 . . . . -1.6(4) ?
    C9 N6 C10 C11 . . . . 177.0(4) ?
    C9 C8 C7 C6 . . . . 175.8(4) ?
    C8 N3 C4 N2 . . . . -177.7(3) ?
    C8 N3 C4 C5 . . . . 1.9(6) ?
    C8 C7 C6 C5 . . . . 0.5(7) ?
    C4 N3 C8 C9 . . . . -177.6(3) ?
    C4 N3 C8 C7 . . . . -1.0(6) ?
    C4 N2 N1 Fe1 . . . . -1.3(4) ?
    C4 N2 N1 C1 . . . . 175.1(3) ?
    C4 N2 C3 C2 . . . . -174.5(4) ?
    C4 C5 C6 C7 . . . . 0.3(7) ?
    C3 N2 N1 Fe1 . . . . -176.9(3) ?
    C3 N2 N1 C1 . . . . -0.5(4) ?
    C3 N2 C4 N3 . . . . 172.2(4) ?
    C3 N2 C4 C5 . . . . -7.4(7) ?
    C10 N6 C9 N4 . . . . 1.4(4) ?
    C10 N6 C9 C8 . . . . -174.7(4) ?
    C13 C14 C15 O2 . . . . -179.3(4) ?
    C13 C14 C15 C16 . . . . 0.1(6) ?
    C13 C12 C11 C16 . . . . 0.0(6) ?
    C13 C12 C11 C10 . . . . -178.2(4) ?
    C11 C16 C15 O2 . . . . 179.9(4) ?
    C11 C16 C15 C14 . . . . 0.5(6) ?
    C11 C12 C13 C14 . . . . 0.6(6) ?
    C15 C14 C13 C12 . . . . -0.6(6) ?
    C15 C16 C11 C12 . . . . -0.6(6) ?
    C15 C16 C11 C10 . . . . 177.7(4) ?
    C17 O1 C14 C13 . . . . 3.5(6) ?
    C17 O1 C14 C15 . . . . -175.5(4) ?
    C18 O2 C15 C14 . . . . 179.0(4) ?
    C18 O2 C15 C16 . . . . -0.4(6) ?
loop_
    _geom_hbond_atom_site_label_D
    _geom_hbond_atom_site_label_H
    _geom_hbond_atom_site_label_A
    _geom_hbond_site_symmetry_A
    _geom_hbond_distance_DH
    _geom_hbond_distance_HA
    _geom_hbond_distance_DA
    _geom_hbond_angle_DHA
    C2 H2 C14 3_666 0.95 2.85 3.676(5) 146
    C2 H2 C15 3_666 0.95 2.64 3.585(5) 171
    C7 H7 C1 6_657 0.95 2.81 3.705(5) 158
    C1 H1 N6 6_567 0.95 2.34 3.267(5) 166
    C12 H12 C9 8_755 0.95 2.85 3.541(5) 130
    C20 H20 O1 . 1.00 2.28 3.115(6) 141
    C20 H20 O2 . 1.00 2.39 3.179(6) 135
    O3 H3A N5 . 0.84 1.94 2.775(4) 177
    C3 H3 O3 6_667 0.95 2.33 3.238(5) 161
    C5 H5 O3 6_667 0.95 2.47 3.401(6) 167
_shelx_space_group_comment
;
The symmetry employed for this shelxl refinement is uniquely defined
by the following loop, which should always be used as a source of
symmetry information in preference to the above space-group names.
They are only intended as comments.
;
_shelx_estimated_absorpt_T_min     ?
_shelx_estimated_absorpt_T_max     ?
_shelx_hkl_file
;
   0   0  -6 750.125 101.793   3
   0   0   6 627.955 91.5802   3
   0   0  -7-7.19744 41.3459   3
   0   0   7 35.9286 54.0980   3
   0   0   8 990.226 134.046   3
   0   0  -8 899.104 131.388   3
   0   0   9 48.0019 73.4703   3
   0   0  -9 30.4143 64.0100   3
   0   0  10 12095.9 467.628   3
   0   0 -10 12314.1 485.880   3
   0   0  11 152.213 95.8054   3
   0   0 -11 79.0308 75.9065   3
   0   0  12 3162.34 268.436   3
   0   0 -12 3350.87 279.667   3
   0   0  13 76.1792 86.1830   3
   0   0 -13 38.3787 84.7701   3
   0   0  14 3473.30 299.109   3
   0   0 -14 3415.31 303.418   3
   0   0  15 104.122 91.8912   3
   0   0 -15 74.8050 84.7977   3
   0   0 -16 2521.97 275.098   3
   0   0  16 2493.66 273.754   3
   0   0 -16 2648.36 282.830   3
   0   0 -17 186.808 130.924   3
   0   0  18 28643.4 1407.00   2
   0   0 -18 28967.8 982.479   3
   0   0  19 733.685 323.218   2
   0   0 -19 238.814 136.258   3
   0   0  20 3546.53 560.180   2
   0   0  21 1144.81 480.437   2
   0   0  22 43383.7 1952.36   2
   0   0  23 1075.94 426.257   2
   0   0  24 1131.86 347.062   2
   0   0  25 315.539 255.334   2
   0   0  26 4288.47 677.722   2
   0   0  27 666.684 375.719   2
   0   0  28 6055.23 824.011   2
   0   0  29 712.981 359.655   2
   0   0  30 6286.78 888.680   2
   0   0  31 689.045 424.747   2
   0   0  32 16533.9 1478.74   2
   0   0  33 719.388 379.868   2
   0   0  34 126.385 148.886   2
   0   0  35 428.882 369.712   2
   0   0  36 2268.82 615.260   2
   0   0  37 1431.95 568.536   2
   0   0  38 14958.9 1565.85   2
   0   0  39 550.628 408.043   2
   0   0  40 634.799 390.348   2
   0   0  41 285.188 238.336   2
   0   0  42 1448.92 485.084   2
   0   0  43-19.3560 169.601   2
   0   0  44-221.464 187.723   2
   0   0  45 187.520 318.601   2
   0  -1   0 56.6766 35.6532   4
   0   1   0 118.614 45.1245   4
   0  -1   0 18.0231 34.8783   2
   0   1   0-5.61537 32.9079   2
   0   1  -1 36.2916 37.0218   2
   0  -1   1 48.4777 33.0707   2
   0   1   1-48.2964 41.9603   4
   0  -1  -1 83.7957 42.2957   4
   0  -1   2 30.3136 44.7341   2
   0   1  -2 62.0804 42.7892   2
   0  -1  -2 105.778 45.7921   4
   0   1  -3 18.7711 35.9594   2
   0  -1   3 34.2528 45.7127   2
   0   1  -4 240.964 86.4449   2
   0  -1   4-6.41098 53.0544   2
   0   1  -5-34.6839 53.3148   2
   0  -1   5-37.0018 72.5525   2
   0  -1   6-47.1431 84.4788   2
   0   1  -6-87.9020 88.9043   2
   0  -1   7-33.0206 71.1192   2
   0   1  -7 19.4278 82.5975   2
   0   1  -8 107.496 128.384   2
   0  -1   8 60.3513 98.2428   2
   0  -1   9 111.408 102.155   2
   0   1  -9 19.4254 77.9353   2
   0  -1  10 135.467 115.444   2
   0   1 -10-117.213 131.742   2
   0  -1  11-79.5109 104.815   2
   0   1 -11-78.0222 120.715   2
   0   1 -12 170.484 94.0848   2
   0  -1  12-124.946 155.419   2
   0   1 -12 15.7755 49.9214   3
   0   1  12 60.3829 77.3565   3
   0  -1  13 191.457 130.190   2
   0   1  13 66.8935 86.6324   3
   0   1 -13-38.6127 48.4406   3
   0  -1  14 18.6090 144.777   2
   0   1 -14 84.6957 77.3141   3
   0   1  14 30.3629 66.8092   3
   0  -1  15-8.79157 168.949   2
   0   1  15 69.3900 80.7281   3
   0   1 -15 146.065 120.281   3
   0  -1  16 204.683 179.185   2
   0   1 -16 22.4516 64.4768   3
   0   1  16-0.68434 65.8307   3
   0  -1  17 171.862 163.235   2
   0   1 -17-12.6985 46.3166   3
   0   1  17 48.6630 56.3954   3
   0  -1  18-74.7102 188.062   2
   0   1 -18-57.2915 66.3597   3
   0   1  18 138.661 115.001   3
   0  -1  19-106.049 152.439   2
   0   1  19 8.60531 77.9162   3
   0   1 -19-46.3879 66.6287   3
   0  -1  20 77.6609 132.089   2
   0   1 -20 63.4366 89.0261   3
   0   1  20-65.1001 90.6796   3
   0  -1  21 422.869 165.832   2
   0   1 -21 111.609 110.913   3
   0   1  21-29.1519 68.2974   3
   0  -1  22 20.9324 125.891   2
   0   1  22 49.1936 76.6842   3
   0   1 -22 37.2762 112.213   3
   0  -1  23-181.626 217.289   2
   0   1  23 27.0873 79.2418   3
   0   1 -23 249.444 130.338   3
   0  -1  24-153.332 220.100   2
   0   1 -24 163.712 145.873   3
   0   1  24 76.1689 91.6717   3
   0  -1  25 305.637 202.895   2
   0   1  25 48.1697 88.3351   3
   0   1 -25-25.1896 64.2335   3
   0  -1  26 110.544 166.098   2
   0   1  26 145.611 86.0760   3
   0   1 -26 30.9110 93.2989   3
   0  -1  27-119.498 171.909   2
   0   1  27-90.5500 101.826   3
   0   1 -27-59.0781 75.0131   3
   0  -1  28-162.923 155.595   2
   0   1 -28-38.2449 104.912   3
   0  -1  29 201.473 194.337   2
   0   1 -29 60.9554 106.606   3
   0   1  30-260.854 248.895   2
   0  -1  30 330.149 234.749   2
   0   1 -30 138.373 124.439   3
   0  -1  31 0.27434 223.089   2
   0   1  31 276.924 260.334   2
   0   1  32 578.807 385.051   2
   0  -1  32-176.936 218.913   2
   0  -1  33 346.530 260.008   2
   0   1  33 645.708 382.010   2
   0  -1  34 226.571 284.274   2
   0   1  34 486.767 361.630   2
   0  -1  35 44.3428 187.947   2
   0   1  35-401.299 283.290   2
   0  -1  36-1.66300 147.629   2
   0   1  36 127.787 259.016   2
   0   1  37-34.7286 203.645   2
   0  -1  37 146.566 240.472   2
   0  -1  38-433.906 307.874   2
   0   1  38-196.093 185.628   2
   0   1  39-448.910 319.117   2
   0  -1  39 160.292 338.539   2
   0  -1  40-214.422 191.045   2
   0   1  40 303.141 311.786   2
   0   1  41 158.729 176.085   2
   0  -1  41 134.063 199.645   2
   0   1  42 485.770 295.771   2
   0  -1  42 249.057 294.347   2
   0  -1  43-295.001 277.387   2
   0   1  43 301.466 344.101   2
   0   1  44-642.427 393.741   2
   0  -1  44 304.869 321.115   2
   0  -1  45-166.859 204.460   2
   0   1  45 181.899 245.958   2
   0  -2   0 75277.9 1274.19   4
   0   2   0 76631.4 1277.52   4
   0   2   0 78922.6 1417.26   2
   0   2  -1 203.235 98.1921   2
   0   2  -1 313.061 105.014   4
   0  -2  -1 214.692 96.1398   4
   0   2   1 438.617 119.342   4
   0  -2   1 92.4219 85.8119   2
   0  -2  -2 15929.3 604.132   4
   0   2   2 16385.5 609.343   4
   0  -2   2 15059.4 640.537   2
   0   2  -2 15154.4 639.439   2
   0   2  -3 13.4780 86.2104   2
   0  -2   3 160.864 102.836   2
   0  -2  -3 99.8647 87.3693   4
   0   2   3-73.6321 83.1245   4
   0  -2  -4 66899.8 1320.28   4
   0   2  -4 64379.1 1387.47   2
   0  -2   4 62936.5 1386.84   2
   0  -2   5 613.278 158.310   2
   0   2  -5 333.943 128.545   2
   0  -2  -5 446.891 157.392   4
   0   2  -6 130044. 2070.09   2
   0  -2   6 125340. 2065.67   2
   0  -2   7 9872.23 617.628   2
   0   2  -7 9784.98 608.153   2
   0  -2   8 358390. 3671.97   2
   0   2  -8 361252. 3705.09   2
   0   2  -9 10963.9 680.569   2
   0  -2   9 11151.0 687.858   2
   0   2 -10 10528.0 688.566   2
   0  -2  10 10222.1 678.811   2
   0  -2  11 8957.26 679.483   2
   0   2 -11 9476.82 677.320   2
   0   2 -12 33119.2 1296.04   2
   0  -2  12 30078.9 1237.20   2
   0  -2  13 12419.7 843.522   2
   0   2 -13 12731.8 853.140   2
   0   2 -14 306.535 169.896   2
   0  -2  14 415.941 193.334   2
   0  -2  15 2166.12 374.815   2
   0   2 -15 3024.47 451.017   2
   0   2 -16 146.828 170.586   2
   0  -2  16 82.5335 161.506   2
   0  -2  17 796.661 322.575   2
   0  -2  18 9265.00 836.940   2
   0   2 -18 8472.08 626.652   3
   0   2  18 8434.34 565.053   3
   0  -2  19 17923.5 1155.57   2
   0   2  19 16040.8 792.785   3
   0   2 -19 16057.5 882.231   3
   0  -2  20 247.135 274.836   2
   0   2 -20 109.092 101.980   3
   0   2  20 50.5868 97.2763   3
   0   2  21 2251.56 316.081   3
   0   2 -21 2520.98 372.154   3
   0  -2  21 2292.32 514.938   2
   0  -2  22 17189.6 1232.76   2
   0   2 -22 17702.4 984.439   3
   0   2  22 16196.8 850.275   3
   0  -2  23 3613.03 616.917   2
   0   2  23 3391.84 404.366   3
   0   2 -23 3076.73 420.887   3
   0  -2  24 781.472 339.355   2
   0   2  24 434.012 163.142   3
   0   2 -24 787.827 222.945   3
   0  -2  25 144.886 230.797   2
   0   2  25 254.418 134.147   3
   0   2 -25 362.577 180.762   3
   0  -2  26 11644.3 1108.13   2
   0   2  26 12608.2 795.884   3
   0   2 -26 14126.3 942.143   3
   0  -2  27 1374.19 433.605   2
   0   2  27 1004.94 246.563   3
   0   2 -27 1049.49 277.302   3
   0  -2  28-9.70153 168.562   2
   0   2  28 20.5238 116.693   3
   0   2 -28 448.929 206.861   3
   0  -2  29 414.703 319.474   2
   0   2  29 159.748 121.020   3
   0   2 -29-166.477 113.691   3
   0  -2  30 6360.53 889.034   2
   0   2  30 5699.57 553.757   3
   0  -2  31 4274.62 770.741   2
   0   2  31 4493.27 493.503   3
   0  -2  32 3390.47 690.352   2
   0   2  32 2872.20 403.557   3
   0  -2  33 615.615 335.439   2
   0   2  33 494.179 172.708   3
   0  -2  34 973.835 475.962   2
   0  -2  35 1966.01 595.806   2
   0   2  36 755.406 393.354   2
   0  -2  36 510.535 378.683   2
   0  -2  37 143.623 262.804   2
   0   2  37 376.643 258.051   2
   0   2  38 2617.85 659.279   2
   0  -2  38 3147.77 722.858   2
   0   2  39 692.587 447.748   2
   0  -2  39-66.4336 183.739   2
   0   2  40 1960.97 639.235   2
   0  -2  40 1206.52 526.389   2
   0   2  41 365.341 361.233   2
   0  -2  41 544.828 387.631   2
   0  -2  42 431.934 313.261   2
   0   2  42-95.0028 266.903   2
   0  -2  43 572.995 411.598   2
   0   2  43 121.067 161.575   2
   0   2  44 456.695 404.220   2
   0  -2  44 809.712 487.640   2
   0  -2  45 315.894 375.215   2
   0   2  45 422.132 374.806   2
   0   3   0 58.9944 115.282   4
   0   3   0 109.529 102.597   2
   0   3  -1-44.5517 71.4791   2
   0   3  -1 35.2765 87.6065   4
   0   3   1 108.040 87.9316   4
   0  -3  -1-16.9811 66.5947   4
   0   3   1 36.1047 81.0794   2
   0  -3   1-87.6357 113.642   2
   0   3  -2-22.8592 67.4501   2
   0   3   2-99.0382 89.3063   4
   0   3  -2 56.1316 109.313   4
   0  -3  -2 32.9687 97.1785   4
   0  -3   2 32.1674 101.786   2
   0   3  -3-13.1344 96.5542   2
   0  -3   3 100.480 103.897   2
   0  -3  -3 21.4111 97.3244   4
   0   3   3 156.550 130.228   4
   0  -3   4-34.4241 116.037   2
   0   3  -4 30.5728 112.208   2
   0   3   4 72.8653 104.498   4
   0  -3  -4-1.34881 83.5018   4
   0   3  -5 75.9721 89.0602   2
   0  -3   5 295.329 146.863   2
   0  -3  -5-56.4844 125.947   4
   0  -3   6 506.264 219.761   2
   0   3  -6 155.953 149.090   2
   0  -3  -6 159.821 104.881   4
   0   3  -7-43.1518 85.5093   2
   0  -3   7 145.052 150.974   2
   0  -3  -7 63.7949 101.532   4
   0   3  -8 228.068 154.736   2
   0  -3   8 113.020 143.815   2
   0  -3  -8 7.39266 95.4499   4
   0   3  -9 81.0769 82.3401   2
   0  -3   9 50.2413 153.496   2
   0   3 -10-6.27604 90.2148   2
   0  -3  10-152.540 137.635   2
   0   3 -11 112.513 120.781   2
   0  -3  11 186.435 127.495   2
   0  -3  12 327.789 195.463   2
   0   3 -12-23.1108 91.6395   2
   0  -3  13 223.100 182.537   2
   0   3 -13 104.136 145.727   2
   0  -3  14 120.651 109.913   2
   0   3 -14 236.230 186.729   2
   0  -3  15-39.2308 133.243   2
   0  -3  16-83.3094 160.694   2
   0  -3  17-114.519 170.356   2
   0  -3  18-118.949 114.486   2
   0  -3  19 61.9813 124.419   2
   0  -3  20 184.578 223.556   2
   0  -3  21-127.085 128.372   2
   0  -3  22 187.007 206.256   2
   0   3 -22 91.5948 97.2364   3
   0  -3  23 259.452 220.466   2
   0   3 -23-78.1344 90.9975   3
   0   3  23 91.2935 109.733   3
   0  -3  24 67.6371 123.299   2
   0   3  24 53.3108 116.391   3
   0  -3  25-60.7470 178.519   2
   0   3  25 78.7454 97.1752   3
   0  -3  26-109.387 129.993   2
   0   3  26 200.127 127.626   3
   0  -3  27-143.787 179.396   2
   0   3  27 43.9007 118.751   3
   0  -3  28 494.326 277.048   2
   0   3  28 43.8921 72.1776   3
   0  -3  29-77.0180 171.678   2
   0   3  29 69.8577 91.9303   3
   0  -3  30-270.375 263.572   2
   0   3  30-76.8409 109.210   3
   0  -3  31 109.385 140.907   2
   0   3  31 12.2949 84.0179   3
   0  -3  32-132.107 182.258   2
   0   3  32-56.2397 74.4206   3
   0  -3  33 43.3617 189.602   2
   0   3  33 174.763 135.999   3
   0  -3  34 7.43426 186.304   2
   0  -3  35 202.191 217.147   2
   0  -3  36 791.262 453.268   2
   0  -3  37-98.5229 173.873   2
   0  -3  38 82.1905 324.934   2
   0  -3  39 531.371 280.747   2
   0  -3  40-43.3109 178.879   2
   0   3  41-165.035 273.953   2
   0  -3  41 136.474 244.038   2
   0   3  42 340.529 277.885   2
   0  -3  42 137.545 197.061   2
   0   3  43 43.9874 185.508   2
   0  -3  43 462.482 323.428   2
   0   3  44-93.2748 265.923   2
   0  -3  44 673.945 438.963   2
   0   4   0 35021.9 1228.14   4
   0   4   0 35609.5 1353.86   2
   0   4  -1 23.4210 88.9956   2
   0   4   1 62.1880 119.965   4
   0  -4  -1 1.16988 91.4922   4
   0   4  -1 61.4403 129.778   4
   0   4   1-10.6616 125.602   2
   0   4  -2 604.382 206.056   2
   0   4   2 274.447 104.372   4
   0  -4  -2 358.007 150.061   4
   0   4  -2 241.645 105.701   4
   0  -4   2 345.020 152.214   2
   0   4   2 357.550 163.633   2
   0   4  -3 4758.41 476.935   4
   0   4   3 4132.86 436.619   4
   0  -4  -3 4813.85 490.248   4
   0  -4   3 4320.73 496.535   2
   0   4  -3 4940.23 523.824   2
   0  -4  -4 18466.7 945.549   4
   0   4   4 17328.9 900.661   4
   0   4  -4 17729.7 1004.82   2
   0  -4   4 18892.0 1015.52   2
   0   4   5 7420.20 612.174   4
   0  -4  -5 8073.35 630.728   4
   0  -4   5 8298.97 679.719   2
   0   4  -5 7487.54 654.494   2
   0  -4   6 666.229 223.634   2
   0   4  -6 579.593 220.534   2
   0  -4  -6 437.966 141.638   4
   0  -4   7 2275.54 396.481   2
   0   4  -7 2130.86 376.101   2
   0  -4  -7 2017.92 344.177   4
   0  -4   8 1058.23 263.235   2
   0   4  -8 1102.32 283.705   2
   0  -4  -8 1285.09 275.198   4
   0   4  -9 11465.0 847.224   2
   0  -4  -9 10695.2 775.006   4
   0  -4   9 10691.5 835.408   2
   0   4 -10 6324.07 641.435   2
   0  -4 -10 7105.17 654.814   4
   0  -4  10 6416.42 657.143   2
   0  -4 -11 49046.9 1744.81   4
   0  -4  11 49780.1 1818.56   2
   0  -4  12 26766.7 1379.31   2
   0  -4  13 11007.0 921.457   2
   0  -4  14 87410.1 2518.33   2
   0  -4  15 5625.38 698.089   2
   0  -4  16 8493.81 819.470   2
   0  -4  17 2371.28 465.680   2
   0  -4  18 15085.5 1168.73   2
   0  -4  19 2731.97 533.152   2
   0  -4  20 25.5120 111.458   2
   0  -4  21 210.874 207.511   2
   0  -4  22 183.116 216.180   2
   0  -4  23 2939.34 582.690   2
   0  -4  24 87.1086 226.573   2
   0  -4  25 903.805 331.669   2
   0  -4  26 194.543 284.957   2
   0  -4  27 1720.94 443.845   2
   0   4  27 970.393 286.551   3
   0  -4  28 382.637 301.089   2
   0   4  28 336.987 173.672   3
   0  -4  29 526.746 299.017   2
   0   4  29 391.896 172.672   3
   0  -4  30 139.996 257.644   2
   0   4  30 334.698 132.934   3
   0  -4  31-102.735 234.245   2
   0   4  31 434.807 185.653   3
   0  -4  32 685.058 374.139   2
   0   4  32 1425.80 331.067   3
   0  -4  33-336.535 228.349   2
   0  -4  34 810.157 399.998   2
   0  -4  35 90.4691 188.414   2
   0  -4  36 1279.79 501.121   2
   0  -4  37 95.1019 182.453   2
   0  -4  38 871.277 406.498   2
   0  -4  39 142.613 199.533   2
   0  -4  40 584.202 388.531   2
   0  -4  41 267.633 295.580   2
   0  -4  42 1052.87 482.763   2
   0  -4  43 270.119 307.689   2
   0   5   0-3.45068 122.313   4
   0   5   1 65.6335 162.061   4
   0   5  -1-58.1412 129.859   4
   0   5  -2 204.480 151.523   4
   0  -5  -2-34.5086 83.7242   4
   0   5   2-173.927 109.202   4
   0   5   3-71.7172 121.622   4
   0   5  -3 159.536 129.220   4
   0  -5  -3 82.9796 127.990   4
   0  -5   3 54.6930 182.333   2
   0   5   4 190.612 152.569   4
   0   5  -4-53.1290 94.7971   4
   0  -5  -4 347.820 190.160   4
   0  -5   4-3.57141 112.134   2
   0   5  -5-89.1076 110.175   4
   0  -5  -5-93.8306 118.445   4
   0   5   5-125.032 152.024   4
   0  -5   5-126.044 140.324   2
   0  -5   6-146.112 200.218   2
   0  -5  -6 217.125 145.057   4
   0  -5   7-137.338 122.947   2
   0  -5  -7 122.908 165.328   4
   0  -5   8 3.81856 115.038   2
   0  -5   9 264.418 217.598   2
   0  -5  10 91.9400 149.815   2
   0  -5  11 9.89865 119.347   2
   0  -5  12-9.35558 134.811   2
   0  -5  13-109.238 134.908   2
   0  -5  14 234.911 213.886   2
   0  -5  15-207.046 224.969   2
   0  -5  16-135.024 207.036   2
   0  -5  17-231.673 197.003   2
   0  -5  18 206.903 219.396   2
   0  -5  19 182.183 179.867   2
   0  -5  20 113.172 183.413   2
   0  -5  21-456.235 251.179   2
   0  -5  22-22.7514 161.497   2
   0  -5  23-176.442 175.911   2
   0  -5  24-349.208 248.793   2
   0  -5  25 349.168 317.418   2
   0  -5  26 185.626 253.428   2
   0  -5  27 298.187 257.044   2
   0  -5  28 530.986 348.696   2
   0  -5  29 268.093 327.769   2
   0  -5  30 576.118 384.118   2
   0  -5  31-73.4790 239.340   2
   0   5  31 114.267 108.009   3
   0  -5  32-214.323 231.770   2
   0   5  32-31.1111 77.1447   3
   0  -5  33 333.190 352.772   2
   0  -5  34 72.5153 194.908   2
   0  -5  35-128.826 301.086   2
   0  -5  36-7.52851 158.998   2
   0  -5  37 87.7268 248.956   2
   0  -5  38-64.4297 156.470   2
   0  -5  39-98.5781 293.510   2
   0  -5  40 225.249 271.536   2
   0  -5  41-281.938 351.909   2
   0  -5  42-27.9520 178.514   2
   0   6   0 2780.06 449.043   4
   0   6   1 879.241 246.269   4
   0   6  -1 947.082 277.582   4
   0   6   2 831.271 231.257   4
   0   6  -2 1034.39 278.957   4
   0   6   3 507.585 229.225   4
   0   6  -3 323.435 167.233   4
   0   6   4 3371.91 500.200   4
   0   6  -4 2991.67 449.114   4
   0  -6   4 3231.88 517.632   2
   0   6   5 14630.0 1020.73   4
   0   6  -5 14760.4 1004.71   4
   0  -6   5 13339.2 1079.37   2
   0   6  -6 9503.47 825.010   4
   0  -6   6 8743.86 864.712   2
   0   6  -7 612.100 226.415   4
   0  -6   7 237.327 226.687   2
   0  -6   8 315.253 241.486   2
   0  -6   9 326.348 168.949   2
   0  -6  10 10893.6 1007.81   2
   0  -6  11 7770.89 872.079   2
   0  -6  12 1607.55 427.556   2
   0  -6  13 1005.39 310.176   2
   0  -6  14 1032.43 339.140   2
   0  -6  15 88.0558 223.646   2
   0  -6  16 313.182 345.096   2
   0  -6  17 5184.42 766.728   2
   0  -6  18 3872.11 691.570   2
   0  -6  19 2667.93 605.847   2
   0  -6  20 1073.49 429.718   2
   0  -6  21 3246.88 644.424   2
   0  -6  22 384.317 335.303   2
   0  -6  23 1085.92 410.468   2
   0  -6  24 1251.79 479.796   2
   0  -6  25 2032.10 546.560   2
   0  -6  26 798.519 362.475   2
   0  -6  27 3986.40 780.175   2
   0  -6  28 2084.79 555.518   2
   0  -6  29 1541.11 534.825   2
   0  -6  30 176.368 258.789   2
   0  -6  31 946.407 468.995   2
   0  -6  32 1705.81 608.768   2
   0  -6  33 916.303 472.845   2
   0  -6  34 393.577 338.824   2
   0  -6  35 437.286 364.237   2
   0  -6  36 375.600 322.693   2
   0  -6  37 74.4491 211.882   2
   0  -6  38 213.831 166.610   2
   0  -6  39 10.3933 183.855   2
   0  -6  40 890.882 493.653   2
   0   7   0 37.4729 129.787   4
   0   7   1 107.218 176.059   4
   0   7  -1 319.241 246.245   4
   0   7  -2-141.926 153.985   4
   0   7   2 146.971 139.686   4
   0   7   3 188.256 167.630   4
   0   7  -3 359.882 231.220   4
   0   7  -4 112.768 153.146   4
   0   7   4 154.418 176.504   4
   0   7  -5 133.694 217.081   4
   0   7   5-141.005 188.904   4
   0  -7   5-307.729 206.877   2
   0   7  -6-93.5859 116.542   4
   0  -7   6 17.7376 163.003   2
   0   7  -7-6.97838 156.040   4
   0  -7   7 39.1585 128.908   2
   0   7  -8 135.624 118.219   4
   0  -7   8 298.889 208.870   2
   0   7  -9 303.173 184.271   4
   0  -7   9 204.669 229.627   2
   0  -7  10 30.9952 136.083   2
   0  -7  11 14.1526 199.750   2
   0  -7  12 82.2314 156.115   2
   0  -7  13-56.4054 146.057   2
   0  -7  14-95.0753 185.479   2
   0  -7  15 329.382 179.235   2
   0  -7  16 80.8521 166.801   2
   0  -7  17 51.8610 155.054   2
   0  -7  18 125.032 252.677   2
   0  -7  19 373.055 310.687   2
   0  -7  20 135.252 180.086   2
   0  -7  21 171.149 189.140   2
   0  -7  22 391.235 320.067   2
   0  -7  23 296.324 345.507   2
   0  -7  24 377.104 308.765   2
   0  -7  25 11.9257 151.368   2
   0  -7  26 273.244 324.693   2
   0  -7  27 360.886 321.034   2
   0  -7  28 573.242 279.217   2
   0  -7  29-198.493 239.604   2
   0  -7  30 5.52096 175.034   2
   0  -7  31 381.848 371.127   2
   0  -7  32-210.664 169.693   2
   0  -7  33 45.3397 274.742   2
   0  -7  34-909.087 434.256   2
   0  -7  35-506.181 343.836   2
   0  -7  36 188.837 334.006   2
   0  -7  37 458.507 448.639   2
   0  -7  38 456.794 395.197   2
   0   8   0 1126.81 406.069   4
   0   8   1 3204.73 584.929   4
   0   8  -1 3903.50 640.733   4
   0   8   2 9352.39 934.939   4
   0   8  -2 8275.40 873.591   4
   0   8   3 2732.95 506.469   4
   0   8  -3 2944.89 521.093   4
   0   8   4 199.451 158.090   4
   0   8  -4 12.1023 192.220   4
   0   8  -5 317.689 167.192   4
   0   8   5 492.782 244.698   4
   0   8  -6 2112.14 472.204   4
   0   8  -7 809.734 338.098   4
   0  -8   7 1201.05 412.430   2
   0   8  -8 1188.31 371.997   4
   0  -8   8 716.284 275.558   2
   0   8  -9-74.9605 137.444   4
   0  -8   9 247.687 234.853   2
   0   8 -10 2519.43 555.790   4
   0  -8  10 1845.50 495.736   2
   0   8 -11 4975.80 716.847   4
   0  -8  11 4877.85 772.935   2
   0   8 -12 410.247 237.864   4
   0  -8  12 72.1665 260.710   2
   0  -8  13 566.726 446.831   2
   0  -8  14 4024.76 736.980   2
   0  -8  15 90.3324 302.011   2
   0  -8  16 496.013 313.027   2
   0  -8  17 2367.83 558.516   2
   0  -8  18 81.2967 255.273   2
   0  -8  19 2537.36 606.885   2
   0  -8  20 798.297 466.284   2
   0  -8  21 4030.61 801.321   2
   0  -8  22 2074.69 595.534   2
   0  -8  23 43.5811 171.708   2
   0  -8  24 144.855 250.380   2
   0  -8  25-101.325 164.384   2
   0  -8  26 986.163 414.125   2
   0  -8  27 430.578 305.513   2
   0  -8  28 2845.99 687.817   2
   0  -8  29 1287.84 541.722   2
   0  -8  30 144.725 235.821   2
   0  -8  31 238.975 349.591   2
   0  -8  32 1792.70 587.813   2
   0  -8  33 166.658 297.839   2
   0  -8  34 360.458 346.948   2
   0  -8  35-18.5426 336.886   2
   0   9   0-14.8106 148.358   4
   0   9  -1 12.1947 117.537   4
   0   9   1 244.571 250.613   4
   0   9  -2 122.067 205.001   4
   0   9   2 282.640 251.191   4
   0   9   3 30.5697 127.073   4
   0   9  -3-219.359 196.453   4
   0   9  -4 326.960 259.663   4
   0   9   4 24.5563 245.051   4
   0   9  -5 102.641 170.829   4
   0   9  -6-37.6178 120.225   4
   0   9  -7 413.362 296.462   4
   0   9  -8 71.4894 169.482   4
   0   9  -9-54.2656 150.342   4
   0   9 -10 164.849 263.648   4
   0  -9  10 153.078 229.680   2
   0   9 -11 65.1092 208.358   4
   0  -9  11 201.998 233.099   2
   0   9 -12 300.153 280.498   4
   0  -9  12-11.5546 240.158   2
   0   9 -13 284.868 217.671   4
   0  -9  13-605.595 323.810   2
   0   9 -14 774.955 359.635   4
   0  -9  14 202.036 197.325   2
   0   9 -15-4.16863 152.138   4
   0  -9  15-379.164 273.617   2
   0   9 -16 115.712 148.831   4
   0  -9  16-356.083 273.498   2
   0  -9  17 117.024 228.618   2
   0  -9  18 222.135 263.215   2
   0  -9  19 273.428 373.358   2
   0  -9  20 278.419 283.621   2
   0  -9  21 459.116 374.628   2
   0  -9  22 79.4943 257.339   2
   0  -9  23 1023.28 475.544   2
   0  -9  24 411.916 329.588   2
   0  -9  25 151.034 238.463   2
   0  -9  26 285.148 307.886   2
   0  -9  27 117.976 231.838   2
   0  -9  28 251.429 311.404   2
   0  -9  29-546.211 363.503   2
   0  -9  30-364.735 303.578   2
   0  -9  31-778.876 424.717   2
   0  -9  32 224.828 328.970   2
   0  10   0 1344.87 491.141   4
   0  10  -1 2553.61 553.431   4
   0  10   1 2768.34 594.447   4
   0  10   2 47.9430 160.490   4
   0  10  -2 98.3132 189.314   4
   0  10  -3 200.877 135.778   4
   0  10   3 650.896 373.415   4
   0  10  -4 1098.21 366.186   4
   0  10  -5 1046.36 393.960   4
   0  10  -6 225.329 296.183   4
   0  10  -7 3967.31 721.745   4
   0  10  -8 551.890 300.271   4
   0  10  -9 4384.96 740.075   4
   0  10 -10 1460.28 444.261   4
   0  10 -11 2586.24 595.641   4
   0  10 -12 1111.34 447.935   4
   0 -10  12 716.557 488.572   2
   0  10 -13 4596.82 817.448   4
   0 -10  13 5033.86 929.471   2
   0  10 -14 2037.93 533.234   4
   0 -10  14 2033.34 711.368   2
   0  10 -15 1113.91 440.622   4
   0 -10  15 247.804 288.596   2
   0  10 -16 403.784 296.646   4
   0 -10  16 425.302 365.223   2
   0  10 -17 966.134 420.452   4
   0 -10  17 1325.68 566.796   2
   0  10 -18 797.053 437.389   4
   0 -10  18 884.592 408.331   2
   0  10 -19 637.413 327.398   4
   0 -10  19 425.621 388.495   2
   0  10 -20 265.155 317.196   4
   0 -10  20 416.956 390.794   2
   0 -10  21 598.779 419.030   2
   0 -10  22-53.2246 208.105   2
   0 -10  23 283.885 301.036   2
   0 -10  24 1102.78 540.899   2
   0 -10  25 450.599 330.918   2
   0 -10  26 778.838 412.614   2
   0 -10  27 725.293 504.047   2
   0 -10  28 1465.10 626.478   2
   0  11   0-193.147 211.597   4
   0  11  -1 75.3620 217.120   4
   0  11   1 241.560 213.930   4
   0  11   2-1.50358 193.142   4
   0  11  -2 257.626 256.767   4
   0  11  -3 235.995 279.253   4
   0  11  -4 135.863 228.226   4
   0  11  -5-48.5260 205.404   4
   0  11  -6 224.363 135.824   4
   0  11  -7 81.7670 192.937   4
   0  11  -8 373.333 288.205   4
   0  11  -9-59.6872 170.672   4
   0  11 -10-83.1700 196.051   4
   0  11 -11-349.859 241.183   4
   0  11 -12 54.8910 269.886   4
   0  11 -13 188.113 275.210   4
   0  11 -14-383.600 276.777   4
   0  11 -15 67.3084 171.558   4
   0 -11  15-171.486 245.934   2
   0  11 -16 611.155 366.908   4
   0 -11  16 310.404 246.356   2
   0  11 -17 47.6522 202.223   4
   0 -11  17-186.564 295.891   2
   0  11 -18 463.138 340.232   4
   0 -11  18-245.725 202.900   2
   0  11 -19 88.0290 180.104   4
   0 -11  19-100.625 208.718   2
   0  11 -20 55.3041 235.317   4
   0 -11  20 148.614 190.667   2
   0  11 -21 525.850 304.780   4
   0 -11  21 673.790 395.294   2
   0  11 -22-132.687 197.469   4
   0 -11  22 215.402 335.740   2
   0  11 -23 7.58409 180.798   4
   0 -11  23-76.2033 308.903   2
   0  11 -24-182.604 250.234   4
   0  11 -25-660.748 362.188   4
   0  11 -26-270.299 291.618   4
   0  12   0 5569.16 1043.70   4
   0  12  -1 5058.96 876.064   4
   0  12   1 5096.44 896.367   4
   0  12  -2 795.327 470.427   4
   0  12  -3 331.265 358.274   4
   0  12  -4 1955.79 568.508   4
   0  12  -5 5469.19 927.276   4
   0  12  -6 313.089 378.159   4
   0  12  -7 1632.89 500.915   4
   0  12  -8 436.378 502.551   4
   0  12  -9 581.532 328.249   4
   0  12 -10 30.1424 181.863   4
   0  12 -11 583.578 314.961   4
   0  12 -12 726.280 399.213   4
   0  12 -13 188.402 237.835   4
   0  12 -14 132.520 148.911   4
   0  12 -15 236.253 255.795   4
   0  12 -16 473.849 302.429   4
   0  12 -17 1012.17 429.668   4
   0  12 -18 288.725 323.638   4
   0  12 -19 436.448 348.387   4
   0  12 -20 3.38116 316.586   4
   0  12 -21 1227.37 499.771   4
   0  12 -22 660.822 438.457   4
   0  12 -23 1050.23 459.635   4
   0  12 -24 265.016 253.896   4
   0  13  -1 285.570 256.192   4
   0  13  -2-181.761 297.675   4
   0  13  -3-870.978 407.242   4
   0  13  -4-83.5134 186.957   4
   0  13  -5-21.1101 205.352   4
   0  13  -6 314.104 273.572   4
   0  13  -7 546.688 396.935   4
   0  13  -8-98.3466 291.187   4
   0  13  -9 351.392 271.258   4
   0  13 -10-141.085 280.579   4
   0  13 -11 41.5271 223.912   4
   0  13 -12 244.072 315.253   4
   0  13 -13-58.2314 161.468   4
   0  13 -14-127.446 233.510   4
   0  13 -15 18.2010 230.609   4
  -1   0   0 50.5710 36.2567   1
  -1   0   1 56.4472 44.6724   1
  -1   0   1 55.8679 35.2034   3
  -1   0   2 8510.07 292.469   1
   1   0  -2 8679.51 337.446   3
  -1   0   3 54.6984 46.8189   1
  -1   0  -3 10.3357 34.9083   1
   1   0  -3-11.1030 47.6747   3
  -1   0   3 46.8397 52.0117   3
  -1   0   4 2488.23 163.924   1
  -1   0  -4 2597.35 168.264   1
   1   0  -4 2460.07 210.057   3
  -1   0   4 2813.83 227.476   3
  -1   0   5-5.27850 32.7945   1
  -1   0  -5 36.6452 34.4156   1
   1   0  -5 51.6245 59.3977   3
  -1   0   5-6.67624 61.0501   3
  -1   0  -6 22610.3 483.795   1
  -1   0   6 21467.2 469.620   1
   1   0  -6 21272.6 676.017   3
  -1   0   6 21999.1 689.053   3
  -1   0  -7 68.6080 50.4306   1
  -1   0   7 84.4477 50.7861   1
   1   0  -7 150.158 107.810   3
  -1   0   7 36.3225 81.8646   3
  -1   0  -8 11401.2 340.403   1
  -1   0   8 10477.2 322.070   1
  -1   0   8 11104.8 526.749   3
   1   0  -8 11055.0 524.333   3
  -1   0  -9 20.2855 34.9174   1
  -1   0   9 58.0716 38.8586   1
  -1   0   9 108.940 120.217   3
   1   0  -9 34.7632 77.6863   3
  -1   0  10 33166.0 968.328   3
   1   0 -10 32575.2 961.962   3
  -1   0 -11 71.9568 52.2161   3
   1   0 -11 205.800 114.467   3
  -1   0  11 23.0225 104.121   3
  -1   0 -12 3691.47 219.446   3
   1   0 -12 3921.22 362.305   3
  -1   0  12 3699.76 359.393   3
  -1   0 -13 71.3422 51.1876   3
   1   0 -13 80.2445 95.9277   3
  -1   0  13-52.1800 90.4969   3
  -1   0 -14 14502.8 481.536   3
   1   0 -14 14695.0 719.561   3
  -1   0  14 15585.3 745.193   3
  -1   0 -15 51.5161 47.0530   3
   1   0 -15-29.5395 76.9963   3
  -1   0  15-24.6695 82.5299   3
  -1   0 -16 1596.82 183.123   3
   1   0 -16 1383.67 240.281   3
  -1   0  16 1320.60 239.410   3
   1   0  17 75.1111 154.316   2
  -1   0  17-97.1606 185.700   2
   1   0 -17 131.659 109.812   3
  -1   0  17 96.6560 109.185   3
  -1   0  18-54.4762 174.010   2
   1   0  18 35.3946 107.133   2
  -1   0  18 163.767 121.945   3
   1   0 -18-1.04553 60.3724   3
  -1   0  19 150.598 159.828   2
   1   0  19-190.920 182.495   2
  -1   0  19-43.7685 86.5956   3
   1   0 -19 91.1883 106.823   3
  -1   0  20 415.011 225.528   2
   1   0  20 420.840 206.952   2
  -1   0  20 395.470 165.672   3
   1   0 -20 505.532 174.918   3
  -1   0  21 102.046 124.859   3
   1   0  21 168.257 170.315   2
  -1   0  21 52.0180 158.135   2
  -1   0  22 440.667 167.340   3
  -1   0  22 119.565 204.900   2
   1   0  22 47.4648 163.424   2
  -1   0  23 200.120 208.740   2
   1   0  23 171.309 145.882   2
   1   0  24-39.0960 135.117   2
  -1   0  24 527.614 258.017   2
   1   0  25-35.4436 174.686   2
  -1   0  25 127.259 280.283   2
   1   0  26 7138.70 876.884   2
  -1   0  26 8190.89 928.989   2
  -1   0  27-57.3503 186.323   2
   1   0  27 135.266 234.347   2
  -1   0  28 160.659 167.266   2
   1   0  28 298.432 219.890   2
   1   0  29 247.100 296.003   2
  -1   0  29-50.6263 201.718   2
  -1   0  30 4111.74 748.867   2
   1   0  30 4871.21 777.055   2
   1   0  31-37.1401 239.910   2
  -1   0  31 123.189 144.125   2
  -1   0  32 2618.17 617.640   2
   1   0  32 3062.28 643.281   2
   1   0  33 305.153 253.486   2
  -1   0  33 132.062 235.616   2
   1   0  34 492.795 282.689   2
  -1   0  34 762.097 427.229   2
  -1   0  35 518.250 345.010   2
   1   0  35 6.77053 166.875   2
  -1   0  36 1714.87 538.810   2
   1   0  36 275.698 226.966   2
   1   0  37 364.190 252.229   2
  -1   0  37-191.528 210.593   2
   1   0  38 200.997 226.469   2
  -1   0  38 63.4128 191.904   2
   1   0  39-145.319 285.669   2
  -1   0  39 0.73967 203.215   2
  -1   0  40 176.217 269.117   2
   1   0  40 298.727 316.775   2
   1   0  41 162.320 271.249   2
  -1   0  41-46.3886 160.162   2
   1   0  42 1101.11 540.434   2
  -1   0  42 592.618 417.178   2
  -1   0  43 732.678 399.614   2
   1   0  43 941.351 496.589   2
  -1   0  44 330.451 301.632   2
   1   0  44 840.411 426.719   2
  -1   0  45 75.2097 182.420   2
   1   0  45-142.413 248.696   2
  -1   1   0 1801.94 170.029   4
   1   1   0 1740.16 154.721   2
  -1   1   0 1967.25 162.324   2
  -1   1   1 15823.1 504.785   4
   1  -1  -1 16094.0 515.699   4
   1   1  -1 16476.2 463.083   2
  -1  -1   1 15795.3 460.603   2
  -1   1  -1 16137.0 459.043   2
   1  -1   1 16550.6 463.226   2
  -1   1   2 2487.60 208.255   4
   1  -1  -2 2547.23 208.821   4
   1   1  -2 2573.37 196.567   2
  -1   1  -2 3024.82 216.771   2
   1  -1   2 2807.00 202.469   2
  -1  -1   2 2757.98 204.113   2
   1   1  -3 47071.1 879.898   2
  -1   1  -3 46816.9 887.170   2
  -1   1   3 46993.8 930.635   4
   1  -1  -3 47814.1 942.057   4
  -1  -1   3 47100.2 864.693   2
   1  -1   3 48438.0 874.814   2
  -1   1  -4 11523.7 475.753   2
   1   1  -4 11526.2 475.142   2
  -1  -1   4 11027.8 454.133   2
   1  -1   4 11498.5 462.974   2
   1  -1  -4 11371.6 482.396   4
  -1  -1   5 30573.4 812.344   2
   1   1  -5 28574.2 795.099   2
   1  -1   5 30394.1 804.963   2
  -1   1  -5 28696.2 812.063   2
   1  -1   6 684.303 147.235   2
  -1  -1   6 848.043 150.271   2
   1   1  -6 781.772 149.459   2
  -1   1  -6 817.763 166.085   2
   1   1  -7 18675.4 731.817   2
  -1   1  -7 19722.2 749.596   2
   1  -1   7 19198.9 730.157   2
  -1  -1   7 20511.3 756.964   2
   1   1  -7 19136.5 705.261   3
   1   1  -8 9665.53 564.984   2
  -1  -1   8 8474.20 520.284   2
   1  -1   8 8329.52 526.434   2
  -1   1  -8 9022.32 547.715   2
   1   1  -8 8968.33 502.776   3
  -1  -1   9 100537. 1882.17   2
   1  -1   9 102166. 1913.21   2
   1   1  -9 104259. 1931.65   2
  -1   1  -9 102915. 1925.43   2
   1   1  -9 103874. 1745.79   3
   1   1 -10 5689.92 488.149   2
   1  -1  10 6490.19 515.749   2
  -1  -1  10 6430.64 525.142   2
  -1   1 -10 6185.49 506.826   2
   1   1 -10 6423.55 454.284   3
  -1  -1  11 46128.3 1391.08   2
   1  -1  11 45866.9 1386.52   2
  -1   1 -11 46731.4 1423.80   2
   1   1 -11 48698.1 1468.79   2
  -1   1  11 46268.9 1204.37   3
   1   1 -11 46600.3 1254.61   3
   1  -1  12 510.149 279.086   2
  -1  -1  12 362.107 246.178   2
   1   1 -12 179.605 149.909   3
  -1   1  12 57.9267 98.1978   3
  -1  -1  13 29618.1 1222.40   2
   1  -1  13 29469.1 1213.12   2
  -1   1  13 31553.4 1033.65   3
   1   1  13 29164.8 661.942   3
   1   1 -13 30276.2 1085.90   3
   1  -1  14 10905.2 780.132   2
  -1  -1  14 10496.3 766.638   2
   1   1  14 9835.30 408.358   3
   1   1 -14 10153.3 642.398   3
  -1   1  14 10549.2 622.765   3
  -1  -1  15 709.669 242.394   2
   1  -1  15 683.067 253.280   2
   1   1 -15 617.060 100.395   1
   1   1  15 587.684 95.8827   1
  -1   1 -15 610.601 128.610   3
   1   1  15 562.265 107.230   3
  -1   1  15 240.041 148.537   3
   1   1 -15 890.452 209.390   3
   1   1 -16 1505.33 142.377   1
  -1  -1  16 1314.81 318.146   2
   1  -1  16 1215.02 325.360   2
   1   1  16 1230.19 131.139   1
   1   1  16 1455.24 179.886   3
   1   1 -16 1623.37 282.462   3
  -1   1 -16 1359.93 200.768   3
  -1   1  16 1406.40 255.324   3
   1  -1  17 6688.14 681.734   2
  -1  -1  17 6916.32 670.909   2
   1   1  17 5966.46 275.490   1
   1   1 -17 6479.15 288.690   1
   1   1  17 6148.58 360.351   3
  -1   1 -17 6081.50 419.627   3
  -1   1  17 6353.57 537.229   3
   1   1 -17 6907.19 574.400   3
   1  -1  18 462.157 240.591   2
   1   1  18 828.002 99.9502   1
  -1  -1  18 606.739 289.037   2
   1   1 -18 593.306 86.4422   1
   1   1  18 563.911 119.193   3
  -1   1 -18 799.231 163.628   3
  -1   1  18 422.921 184.153   3
   1   1 -18 609.072 220.761   3
   1  -1  19 9836.03 861.157   2
  -1  -1  19 11041.5 902.057   2
  -1   1 -19 9600.98 318.787   1
  -1   1  19 8512.53 293.550   1
  -1   1 -19 9712.27 560.709   3
  -1   1  19 9358.66 665.542   3
   1   1 -19 9748.51 711.917   3
   1   1  19 9896.44 484.010   3
   1  -1  20 2677.24 469.984   2
  -1  -1  20 3479.76 555.641   2
  -1   1 -20 2402.31 292.728   3
   1   1  20 2598.16 260.037   3
   1   1 -20 2803.26 395.510   3
  -1   1  20 2829.91 386.644   3
   1  -1  21 633.983 231.869   2
  -1  -1  21 1617.20 395.706   2
   1   1  21 1117.98 175.146   3
  -1   1 -21 1432.24 229.143   3
   1   1 -21 1148.66 259.217   3
  -1   1  21 1285.95 279.798   3
  -1  -1  22 740.737 298.153   2
   1  -1  22 596.702 278.326   2
   1   1  22 592.786 144.849   3
  -1   1 -22 502.052 165.640   3
   1   1 -22 680.602 227.323   3
  -1   1  22 250.429 158.456   3
  -1  -1  23 8470.27 877.223   2
   1  -1  23 9241.33 921.703   2
  -1   1 -23 8616.73 583.790   3
   1   1 -23 9651.87 753.170   3
  -1   1  23 8378.80 667.802   3
  -1  -1  24 5911.18 767.203   2
   1  -1  24 5355.11 725.485   2
  -1   1 -24 4691.70 440.554   3
   1   1 -24 5404.83 575.091   3
  -1   1  24 5177.37 535.002   3
   1  -1  25 2583.10 510.266   2
  -1  -1  25 2549.73 530.780   2
  -1   1 -25 2918.45 347.658   3
   1   1 -25 1972.38 352.952   3
  -1   1  25 2263.00 374.773   3
  -1  -1  26 531.099 284.774   2
   1  -1  26 502.675 310.481   2
  -1   1 -26 727.905 178.211   3
   1   1 -26 244.829 126.622   3
  -1   1  26 706.601 217.171   3
   1  -1  27 1307.22 398.577   2
  -1  -1  27 1166.73 346.569   2
  -1   1 -27 776.523 176.554   3
  -1   1  27 856.937 236.936   3
   1   1 -27 1231.37 288.330   3
  -1  -1  28 157.760 184.547   2
   1  -1  28 532.882 286.733   2
  -1   1  28 97.2751 142.711   3
   1   1 -28 53.0948 65.4660   3
  -1   1 -28 42.4546 70.7632   3
  -1  -1  29 6438.26 896.972   2
   1  -1  29 5657.04 833.165   2
  -1   1  29 7070.22 915.410   2
   1   1  29 6266.20 874.295   2
  -1   1  29 5453.36 581.029   3
  -1   1 -29 5973.26 528.391   3
   1  -1  30 4604.27 765.911   2
  -1  -1  30 5138.25 809.766   2
   1   1  30 3808.68 700.445   2
  -1   1  30 4556.70 801.254   2
  -1   1  30 3180.93 442.443   3
  -1   1  31 794.673 400.668   2
  -1  -1  31 727.421 308.083   2
   1   1  31 760.480 360.709   2
   1  -1  31 1339.79 428.936   2
  -1   1  32-163.033 239.021   2
   1   1  32 198.366 145.942   2
  -1  -1  32-117.975 174.094   2
  -1   1  33-17.1929 173.910   2
   1  -1  33 464.211 339.180   2
  -1  -1  33 404.993 349.248   2
   1   1  33 477.918 318.921   2
  -1  -1  34 10.2232 151.027   2
   1  -1  34 642.031 332.217   2
  -1   1  34 543.197 348.146   2
   1   1  34 319.385 319.226   2
  -1   1  35 2307.07 648.557   2
  -1  -1  35 2012.38 577.644   2
   1   1  35 2284.08 612.830   2
   1  -1  35 2440.94 613.205   2
   1   1  36 209.636 234.527   2
  -1   1  36 479.899 365.328   2
  -1  -1  36 365.849 325.322   2
   1  -1  36 177.042 279.279   2
  -1   1  37 190.451 270.580   2
   1  -1  37 674.229 373.109   2
  -1  -1  37 85.5989 217.943   2
   1   1  37 492.881 393.549   2
  -1   1  38 461.954 275.403   2
   1  -1  38 1098.24 497.488   2
  -1  -1  38 65.8198 161.293   2
   1   1  38 500.812 333.812   2
   1   1  39 273.295 429.127   2
   1  -1  39 169.638 172.333   2
  -1   1  39 580.052 345.723   2
  -1  -1  39 15.5606 232.173   2
  -1  -1  40 1056.13 474.731   2
  -1   1  40 1222.50 510.239   2
   1   1  40 1213.66 514.785   2
   1  -1  40 492.553 358.980   2
   1   1  41 470.007 300.885   2
   1  -1  41 456.209 305.396   2
  -1   1  41 1113.53 535.479   2
  -1  -1  41 1083.62 458.852   2
   1   1  42 333.578 378.405   2
   1  -1  42 299.020 320.308   2
  -1   1  42 838.028 439.209   2
  -1  -1  42 87.8478 279.269   2
   1  -1  43-499.512 346.757   2
   1   1  43 70.7944 265.762   2
  -1   1  43-480.187 341.691   2
   1   1  44 253.114 297.066   2
  -1   1  44 114.826 182.012   2
   1  -1  44 351.639 284.001   2
  -1  -1  44-75.8342 220.962   2
  -1  -1  45-507.210 360.854   2
  -1   1  45 127.915 236.216   2
   1  -1  45 144.438 183.058   2
   1   1  45-29.3382 190.603   2
   1   2   0 43.8340 64.9471   4
  -1   2   0-16.1244 86.6059   4
  -1  -2   0 125.201 61.9583   4
  -1   2   0 136.592 88.9394   2
   1   2   0-24.3359 68.6283   2
   1  -2  -1 3448.42 327.636   4
  -1  -2  -1 3751.94 263.705   4
  -1   2   1 4219.24 348.098   4
   1   2  -1 4147.48 261.207   4
   1   2   1 3605.99 256.667   4
  -1   2  -1 3621.39 316.008   2
   1  -2   1 3829.30 320.980   2
   1   2   1 3742.08 313.136   2
   1   2  -1 4238.24 345.279   2
  -1   2  -1 3699.21 311.713   2
  -1  -2   1 3831.74 321.530   2
   1  -2   2 256.669 93.8743   2
  -1   2  -2 300.199 100.906   2
  -1  -2   2 350.707 124.412   2
   1   2  -2 238.175 102.939   2
  -1   2   2 325.725 152.826   4
  -1  -2  -2 240.708 76.5274   4
   1  -2  -2 361.764 126.441   4
  -1   2  -3 115.676 95.9187   2
   1  -2   3 66.5279 68.7081   2
   1   2  -3 264.976 106.214   2
  -1  -2   3 182.600 118.621   2
  -1  -2  -3 161.422 80.5620   4
   1  -2  -3 339.232 130.190   4
  -1   2   3 134.642 124.215   4
   1  -2  -4 3544.50 339.863   4
  -1   2   4 3595.79 339.149   4
  -1   2  -4 4212.22 360.068   2
   1  -2   4 4011.75 353.913   2
  -1  -2   4 4293.64 363.253   2
   1   2  -4 3855.61 346.528   2
  -1   2  -5 9690.21 551.011   2
   1   2  -5 8817.87 527.582   2
   1  -2  -5 8724.01 533.458   4
   1  -2   5 9238.71 548.453   2
  -1  -2   5 10243.8 578.313   2
  -1   2  -6 26596.0 970.070   2
   1   2  -6 26007.4 951.958   2
   1  -2  -6 27103.0 958.133   4
  -1  -2   6 27655.5 962.095   2
   1  -2   6 28086.2 965.183   2
  -1   2  -7 153055. 2353.70   2
   1  -2   7 157119. 2339.67   2
  -1  -2   7 152986. 2319.65   2
   1   2  -7 152821. 2348.33   2
   1  -2  -7 154612. 2351.28   4
  -1  -2   8 15645.8 792.519   2
   1   2  -8 15170.2 771.206   2
  -1   2  -8 13892.0 749.707   2
   1  -2   8 15535.6 785.235   2
  -1   2  -9 6260.75 520.945   2
   1  -2   9 5739.04 488.995   2
  -1  -2   9 6167.72 527.991   2
   1   2  -9 6283.87 521.577   2
  -1  -2  10 303.582 147.946   2
   1  -2  10 266.933 166.420   2
   1   2 -10 251.512 103.217   2
  -1   2 -10 344.827 148.301   2
   1  -2  11 4987.68 496.086   2
   1   2 -11 4927.05 503.597   2
  -1   2 -11 4460.57 483.851   2
  -1  -2  11 4306.70 458.223   2
  -1  -2  12 80.3809 110.815   2
   1  -2  12 69.4999 109.060   2
   1   2 -12-9.32642 96.1513   2
  -1   2 -12 12.5721 76.2622   2
  -1   2 -13 7928.12 674.750   2
   1  -2  13 6830.43 624.790   2
   1   2 -13 7241.58 646.440   2
  -1  -2  13 7078.95 636.183   2
  -1  -2  14 237.304 189.099   2
   1  -2  14 68.6136 140.027   2
  -1   2 -14 133.613 124.671   2
   1   2 -14 93.0442 151.194   2
   1   2 -15 3140.64 454.484   2
  -1   2 -15 2652.03 399.129   2
  -1  -2  15 2607.37 447.553   2
   1  -2  15 3102.11 454.791   2
   1   2 -15 3035.69 378.817   3
   1   2 -16 2912.14 444.178   2
  -1   2 -16 2114.92 374.613   2
   1  -2  16 2432.91 415.298   2
  -1  -2  16 2700.73 436.664   2
   1   2 -16 3239.86 400.213   3
   1  -2  17 425.121 301.990   2
  -1  -2  17 640.632 264.587   2
   1   2 -17 550.363 191.502   3
  -1  -2  18 25177.2 1335.54   2
   1  -2  18 23877.2 1302.34   2
   1   2 -18 25333.8 1170.88   3
  -1   2  18 23972.9 1063.53   3
  -1  -2  19 1298.39 374.123   2
   1  -2  19 1209.12 364.004   2
  -1   2  19 614.980 219.864   3
   1   2  19 697.039 153.688   3
   1   2 -19 931.768 241.646   3
  -1  -2  20 5208.60 661.530   2
   1  -2  20 5100.52 647.296   2
   1   2 -20 4813.62 531.764   3
   1   2  20 4509.98 371.853   3
  -1   2  20 4732.27 490.258   3
   1   2  20 5488.10 485.383   3
  -1   2 -20 5452.44 484.589   3
  -1  -2  21 2208.37 467.648   2
   1  -2  21 2222.39 453.217   2
   1   2  21 2261.55 272.039   3
  -1   2 -21 1943.45 300.275   3
  -1   2  21 1968.23 329.159   3
   1   2 -21 2502.60 408.783   3
  -1  -2  22 4103.70 631.917   2
   1  -2  22 4420.45 638.102   2
   1   2  22 4867.00 412.141   3
  -1   2 -22 4763.05 468.907   3
  -1   2  22 4698.68 514.221   3
   1   2 -22 5407.27 591.385   3
   1   2  23 1258.82 163.983   1
   1  -2  23 1322.44 366.611   2
  -1  -2  23 1306.17 382.446   2
   1   2 -23 1217.36 287.921   3
  -1   2  23 1074.41 274.295   3
  -1   2 -23 1782.88 308.290   3
   1   2  23 1250.42 218.363   3
  -1  -2  24 1305.62 364.039   2
   1   2 -24 1460.87 164.968   1
   1   2  24 1404.78 158.119   1
   1  -2  24 1339.17 367.482   2
   1   2 -24 1083.48 270.462   3
  -1   2 -24 1450.36 268.541   3
  -1   2  24 1510.85 313.989   3
   1   2  24 1793.22 259.640   3
   1   2 -25 115.898 58.2815   1
  -1  -2  25-64.9536 178.261   2
   1   2  25 150.351 59.1240   1
   1  -2  25-29.1669 158.340   2
  -1   2 -25 349.482 148.360   3
   1   2  25 210.375 85.3570   3
  -1   2  25 121.249 126.786   3
  -1  -2  26 225.889 189.259   2
   1  -2  26 99.8267 205.854   2
   1   2  26 118.178 114.283   3
  -1   2 -26-39.5876 67.6862   3
  -1   2  26 110.734 69.8801   3
   1  -2  27 27.9420 164.383   2
  -1  -2  27-335.732 220.919   2
  -1   2  27 119.507 128.449   3
  -1   2 -27 121.839 118.338   3
   1   2  27-12.9628 63.7187   3
   1  -2  28 117.972 206.841   2
  -1   2  28 62.9290 70.8674   3
   1   2  28-48.5390 77.7684   3
  -1   2 -28 27.2381 80.9053   3
   1  -2  29 2182.94 516.447   2
  -1  -2  29 2176.26 537.150   2
   1   2  29 2188.80 286.680   3
  -1   2  29 1849.21 357.853   3
  -1   2 -29 1554.27 304.038   3
  -1  -2  30-136.840 133.100   2
   1  -2  30 116.293 202.181   2
   1   2  30 12.4572 65.6336   3
  -1   2  30 286.361 147.927   3
  -1   2 -30 193.791 115.231   3
  -1  -2  31 1151.14 450.546   2
   1  -2  31 2058.12 552.892   2
  -1   2  31 1163.68 290.436   3
  -1  -2  32-51.0274 186.006   2
   1  -2  32 207.846 280.437   2
  -1   2  32-122.452 124.648   3
   1  -2  33 150.442 263.111   2
  -1  -2  33-30.5803 185.526   2
  -1   2  33 172.217 131.899   3
  -1  -2  34-160.244 189.637   2
   1  -2  34 122.511 247.956   2
  -1   2  34 446.497 199.889   3
  -1  -2  35 78.5141 208.862   2
   1  -2  35 384.385 300.643   2
  -1   2  35 284.753 179.032   3
   1   2  36-86.2783 166.073   2
  -1   2  36-95.0239 214.140   2
  -1  -2  36 10.6731 288.409   2
   1  -2  36 356.442 235.337   2
   1  -2  37-167.538 250.722   2
   1   2  37 931.166 448.211   2
  -1   2  37 589.840 431.241   2
  -1  -2  37 483.405 321.603   2
  -1   2  38 220.067 298.993   2
   1   2  38 185.553 249.436   2
  -1  -2  38 530.245 377.835   2
   1  -2  38 123.047 229.144   2
   1   2  39 871.415 354.964   2
  -1  -2  39 288.119 265.838   2
  -1   2  39 689.207 367.208   2
   1  -2  39 836.747 421.053   2
   1   2  40 434.239 438.523   2
  -1   2  40 602.999 406.981   2
   1  -2  40 699.824 313.169   2
  -1  -2  40 396.642 294.348   2
   1   2  41 457.359 363.794   2
  -1  -2  41 674.855 413.334   2
  -1   2  41 292.176 288.757   2
   1  -2  41 67.9389 246.192   2
   1   2  42-456.359 386.247   2
  -1  -2  42-408.678 307.356   2
  -1   2  42 131.631 236.989   2
   1  -2  42 310.180 258.783   2
  -1  -2  43-34.8670 195.860   2
   1   2  43-562.782 375.223   2
  -1   2  43-195.867 302.335   2
   1  -2  43-99.9525 160.049   2
   1   2  44-78.5141 330.219   2
  -1  -2  44 307.585 350.967   2
  -1   2  44 1007.10 477.121   2
   1  -2  44 1019.19 539.731   2
   1   2  45 87.2845 186.838   2
  -1  -2  45 151.086 321.401   2
   1  -2  45 146.100 224.523   2
  -1   2  45 37.5456 169.842   2
  -1  -3   0 52680.7 1205.73   4
  -1   3   0 50972.2 1393.12   4
   1   3   0 50536.0 1169.93   4
  -1   3   0 51756.6 1412.73   2
   1   3   0 51664.6 1411.41   2
   1   3  -1 273.720 148.925   2
  -1   3  -1 447.829 138.969   2
  -1  -3  -1 360.062 118.399   4
   1   3  -1 459.579 135.216   4
  -1   3   1 250.746 92.9950   4
   1  -3  -1 519.133 169.568   4
   1   3   1 293.911 111.739   4
  -1   3  -1 401.711 115.025   4
   1   3   1 415.545 157.303   2
   1  -3   1 334.088 146.938   2
  -1  -3   1 686.750 181.609   2
  -1   3   1 385.413 159.585   2
  -1   3   2 5427.04 470.154   4
  -1  -3  -2 6057.61 425.981   4
   1   3   2 5362.94 397.167   4
   1  -3  -2 5689.14 478.171   4
   1   3  -2 5303.78 378.855   4
   1   3  -2 5552.21 464.229   2
  -1  -3   2 5361.41 466.564   2
  -1   3  -2 5562.93 464.319   2
   1  -3   2 6001.08 491.746   2
   1   3  -3 145.043 108.554   2
  -1  -3   3 82.0567 108.344   2
   1  -3   3 312.837 132.462   2
  -1   3  -3 7.45201 99.3818   2
  -1  -3  -3 321.287 107.793   4
  -1   3   3 167.458 104.367   4
   1  -3  -3 118.446 105.223   4
   1  -3  -4 3709.00 398.271   4
  -1   3   4 4898.62 455.710   4
  -1  -3  -4 4393.22 382.438   4
   1  -3   4 4059.09 442.898   2
   1   3  -4 4627.99 444.536   2
  -1   3  -4 4075.20 417.505   2
  -1  -3   4 3605.95 400.500   2
   1  -3   5 1120.71 247.791   2
   1   3  -5 1310.08 253.033   2
  -1  -3   5 1163.21 244.845   2
  -1   3  -5 1077.63 229.260   2
  -1   3   5 1236.88 249.004   4
   1  -3  -5 998.658 221.563   4
  -1  -3  -5 1031.86 198.451   4
   1  -3  -6 6140.93 525.255   4
  -1  -3  -6 5979.43 471.969   4
   1   3  -6 5855.00 517.479   2
  -1  -3   6 5325.67 496.980   2
   1  -3   6 6503.97 552.946   2
  -1   3  -6 5640.80 504.048   2
   1   3  -7 8889.13 653.970   2
  -1   3  -7 9335.49 668.952   2
   1  -3  -7 10289.6 697.530   4
  -1  -3   7 9517.00 686.474   2
   1  -3   7 9097.28 676.377   2
   1  -3   8 625.447 211.052   2
  -1   3  -8 466.462 170.968   2
  -1  -3   8 580.858 242.905   2
   1   3  -8 641.892 222.654   2
   1  -3  -8 679.527 204.764   4
  -1   3  -9 81183.5 2017.58   2
   1   3  -9 83535.4 2048.85   2
   1  -3  -9 83687.4 2038.71   4
  -1  -3   9 80832.5 2039.84   2
   1  -3   9 76085.8 1984.06   2
   1  -3  10 499.573 236.818   2
  -1   3 -10 456.549 170.012   2
   1   3 -10 458.717 181.651   2
  -1  -3  10 274.070 183.090   2
   1  -3 -10 169.070 129.064   4
   1   3 -11 11438.2 807.842   2
  -1   3 -11 12098.2 825.962   2
   1  -3  11 12368.0 843.943   2
  -1  -3  11 11692.6 819.202   2
  -1   3 -12 4898.60 551.448   2
   1   3 -12 5278.20 574.325   2
  -1  -3  12 4981.66 562.588   2
   1  -3  12 5002.09 562.294   2
  -1  -3  13 27565.5 1322.88   2
   1   3 -13 29371.7 1352.29   2
  -1   3 -13 30575.1 1380.53   2
   1  -3  13 28226.3 1338.54   2
  -1   3 -14 3710.04 505.529   2
   1   3 -14 3143.15 462.449   2
   1  -3  14 3331.80 490.267   2
  -1  -3  14 3364.67 492.813   2
   1  -3  15 5975.10 656.813   2
  -1  -3  15 6891.18 726.439   2
  -1  -3  16 10518.3 877.232   2
   1  -3  16 11223.5 895.492   2
  -1  -3  17 13734.7 1012.25   2
   1  -3  17 12910.3 979.517   2
  -1  -3  18 1883.57 418.744   2
   1  -3  18 2034.90 423.441   2
   1  -3  19 1336.29 373.264   2
  -1  -3  19 1537.51 379.788   2
   1  -3  20 2461.34 482.939   2
  -1  -3  20 2471.70 485.765   2
   1  -3  21 4703.03 674.177   2
  -1  -3  21 4535.83 652.664   2
   1  -3  22 864.394 392.726   2
  -1  -3  22 639.380 311.278   2
   1  -3  23 6694.38 810.180   2
  -1  -3  23 6285.30 787.079   2
  -1   3  23 6182.67 618.470   3
   1  -3  24 90.9925 262.857   2
  -1  -3  24 312.071 207.846   2
   1   3  24 268.914 119.398   3
  -1   3  24 8.34709 76.8102   3
   1  -3  25 1237.68 389.953   2
  -1  -3  25 1094.68 334.193   2
  -1   3 -25 1426.26 295.800   3
   1   3  25 973.760 205.277   3
  -1   3  25 683.662 210.013   3
   1  -3  26 941.406 367.054   2
  -1  -3  26 596.639 342.116   2
  -1   3 -26 452.999 177.599   3
  -1   3  26 707.827 219.014   3
   1   3  26 651.319 184.709   3
   1  -3  27 1188.37 380.628   2
  -1  -3  27 1041.40 363.493   2
  -1   3  27 982.625 265.980   3
  -1   3 -27 998.400 261.353   3
   1   3  27 966.427 215.488   3
   1  -3  28-70.2182 137.670   2
  -1  -3  28-70.5194 153.404   2
  -1   3 -28 13.8873 65.3193   3
   1   3  28-1.90881 77.7965   3
   1   3 -29 95.1310 71.7344   1
   1   3  29 53.1220 56.6387   1
  -1  -3  29-155.169 314.364   2
   1  -3  29-203.175 213.831   2
  -1   3  29 120.218 133.040   3
   1   3  29 54.7076 55.6698   3
   1   3  30 80.7391 55.7236   1
   1  -3  30-37.2056 169.090   2
   1   3  30 13.6048 64.2459   3
  -1   3  30-22.3944 140.466   3
  -1  -3  31 2628.74 613.804   2
   1  -3  31 1851.48 509.055   2
  -1   3  31 2513.13 435.117   3
   1   3  31 1798.94 288.428   3
   1  -3  32-334.801 297.721   2
  -1  -3  32 614.799 333.125   2
  -1   3  32 273.895 150.487   3
  -1  -3  33 112.412 195.513   2
   1  -3  33-139.202 226.565   2
  -1   3  33 68.5332 94.5273   3
   1  -3  34 860.865 387.603   2
  -1  -3  34 442.535 374.643   2
  -1   3  34 429.516 198.064   3
   1  -3  35 814.116 392.459   2
  -1  -3  35 938.449 418.798   2
   1  -3  36 159.582 215.196   2
  -1  -3  36 433.379 372.378   2
  -1  -3  37 593.098 320.410   2
   1  -3  37 125.912 294.727   2
   1  -3  38 741.559 425.255   2
  -1  -3  38-240.828 268.728   2
  -1  -3  39 408.290 216.124   2
   1  -3  39-270.812 160.215   2
   1  -3  40 96.2025 306.225   2
  -1  -3  40-348.359 324.644   2
  -1  -3  41 2627.36 716.916   2
   1  -3  41 1855.91 598.526   2
   1   3  41 2275.68 692.335   2
  -1   3  41 1882.12 627.909   2
   1  -3  42 855.600 420.584   2
  -1  -3  42 94.5814 199.647   2
   1   3  42 153.436 263.755   2
  -1  -3  43-149.480 250.971   2
   1  -3  43 614.726 399.246   2
  -1   3  43 449.672 299.193   2
   1  -3  44 32.8120 225.475   2
  -1  -3  44 313.831 340.811   2
  -1   3  44 29.0776 165.685   2
   1   3  44 228.387 328.925   2
  -1   4   0 44.6675 87.1901   2
   1   4   0-57.4690 96.6329   2
  -1   4   0-24.3079 111.745   4
   1   4   0 153.508 125.872   4
   1   4   1 10788.3 646.917   4
  -1  -4  -1 10308.4 638.393   4
   1   4  -1 10249.8 621.875   4
  -1   4   1 9931.63 705.204   4
  -1   4  -1 11082.2 747.977   4
  -1   4  -1 10128.9 738.062   2
   1   4  -1 10537.5 752.071   2
   1   4   1 10283.5 737.729   2
  -1   4   1 10804.7 759.824   2
  -1  -4  -2 3597.34 386.892   4
   1   4  -2 3154.24 347.345   4
   1   4   2 3539.91 382.015   4
  -1   4  -2 3460.70 403.864   4
   1  -4  -2 3392.74 417.866   4
  -1   4   2 3079.64 414.934   4
  -1   4  -2 3511.35 439.553   2
  -1  -4   2 3537.29 444.808   2
  -1   4   2 3468.56 436.051   2
   1   4  -2 3565.09 437.335   2
   1  -4   2 3253.34 436.051   2
   1   4   2 3379.62 434.883   2
  -1  -4  -3 8090.48 582.937   4
   1   4  -3 8664.36 581.262   4
  -1   4  -3 8527.99 676.350   4
  -1   4   3 9540.28 695.005   4
   1   4   3 8292.47 587.538   4
   1  -4  -3 9801.36 716.799   4
  -1   4  -3 8944.89 699.871   2
   1   4  -3 9140.73 709.456   2
  -1  -4   3 9311.12 719.291   2
   1  -4   3 9461.91 724.014   2
  -1  -4   4 2238.02 367.960   2
   1   4  -4 2184.32 362.910   2
   1  -4   4 2513.33 383.805   2
  -1   4  -4 2505.06 382.151   2
  -1   4   4 1834.25 337.678   4
  -1  -4  -4 2543.35 336.379   4
   1   4  -4 2391.78 306.534   4
   1  -4  -4 2387.82 360.078   4
   1  -4  -5 7985.22 659.299   4
  -1   4   5 7599.97 639.968   4
  -1  -4  -5 8081.59 601.912   4
  -1  -4   5 8004.73 682.570   2
   1   4  -5 8178.91 682.568   2
  -1   4  -5 8647.92 703.136   2
   1  -4   5 8672.31 708.203   2
  -1  -4   6 1726.52 327.820   2
   1   4  -6 1322.52 284.190   2
  -1   4  -6 1675.51 309.924   2
   1  -4   6 1197.91 285.340   2
  -1   4   6 1714.56 333.388   4
   1  -4  -6 1593.99 327.831   4
  -1  -4  -6 1988.17 317.848   4
  -1  -4   7 1103.92 260.541   2
   1   4  -7 888.217 255.183   2
   1  -4   7 1169.84 292.946   2
  -1   4  -7 869.807 251.220   2
  -1  -4  -7 939.444 206.213   4
   1  -4  -7 1017.75 252.059   4
   1  -4   8 74.8422 168.319   2
   1   4  -8 179.723 149.351   2
  -1   4  -8-121.438 113.203   2
  -1  -4   8-3.91210 102.697   2
  -1  -4  -8 64.8854 120.508   4
   1  -4  -8 93.3622 119.153   4
   1   4  -9 2032.27 374.351   2
  -1   4  -9 1797.42 349.333   2
   1  -4   9 1711.21 358.014   2
  -1  -4   9 2004.58 389.367   2
  -1  -4  -9 1629.74 310.936   4
   1  -4  -9 1354.21 307.817   4
  -1   4 -10 5129.87 595.815   2
   1   4 -10 4409.17 548.743   2
   1  -4 -10 4622.80 539.942   4
  -1  -4 -10 4437.70 504.093   4
  -1  -4  10 4810.61 571.482   2
   1  -4  10 4835.43 572.333   2
  -1  -4  11 162.686 191.513   2
   1  -4  11 245.614 145.945   2
   1  -4  12 8244.17 762.901   2
  -1  -4  12 8067.72 754.936   2
  -1  -4  13 2338.11 403.128   2
   1  -4  13 2776.31 460.010   2
  -1  -4  14 4458.50 607.600   2
   1  -4  14 5472.93 647.328   2
  -1  -4  15 1796.28 383.579   2
   1  -4  15 1481.98 370.523   2
  -1  -4  16 4939.22 636.978   2
   1  -4  16 4674.46 619.912   2
   1  -4  17 1558.30 383.978   2
  -1  -4  17 1976.49 396.444   2
  -1  -4  18 3345.69 545.366   2
   1  -4  18 2876.81 498.163   2
   1  -4  19-24.2970 119.784   2
  -1  -4  19 170.258 218.678   2
   1  -4  20 980.084 356.181   2
  -1  -4  20 756.821 307.341   2
  -1  -4  21 152.583 193.831   2
   1  -4  21 191.235 188.745   2
  -1  -4  22 516.856 308.970   2
   1  -4  22 549.728 310.546   2
   1  -4  23 1396.13 371.500   2
  -1  -4  23 802.328 289.865   2
   1  -4  24-79.1153 172.340   2
  -1  -4  24 399.177 302.093   2
  -1  -4  25 84.5977 234.080   2
   1  -4  25-68.6108 216.838   2
   1  -4  26-142.857 211.662   2
  -1  -4  26 403.246 299.941   2
  -1  -4  27 747.176 354.675   2
   1  -4  27 156.011 126.904   2
  -1   4  27 597.723 228.708   3
   1  -4  28 462.182 307.185   2
  -1  -4  28 792.655 368.352   2
  -1   4  28 465.690 212.562   3
   1   4  28 462.472 153.052   3
   1  -4  29 412.575 315.595   2
  -1  -4  29 548.996 354.526   2
   1   4  29 223.757 139.632   3
  -1   4  29 223.645 146.925   3
   1  -4  30 48.1644 172.239   2
  -1  -4  30-85.4438 159.763   2
  -1   4  30 328.532 198.683   3
   1   4  30 260.776 148.867   3
   1  -4  31 358.825 274.341   2
  -1  -4  31 71.0078 165.427   2
   1   4  31 97.1467 117.242   3
  -1   4  31 52.6707 133.796   3
   1  -4  32 373.556 260.295   2
  -1  -4  32 38.3251 227.450   2
  -1   4  32 274.124 158.548   3
  -1  -4  33 799.818 370.529   2
   1  -4  33 178.159 242.980   2
  -1   4  33 676.313 280.406   3
  -1  -4  34-115.884 205.504   2
   1  -4  34 360.018 298.621   2
  -1   4  34-91.7293 157.515   3
  -1  -4  35 213.843 203.771   2
   1  -4  35-83.8969 212.387   2
   1  -4  36 863.777 414.830   2
  -1  -4  36 0.35992 204.735   2
  -1  -4  37 603.945 344.700   2
   1  -4  37 521.440 371.092   2
  -1  -4  38 663.093 359.202   2
   1  -4  38 576.353 385.456   2
   1  -4  39 604.179 399.766   2
  -1  -4  39 663.022 411.723   2
  -1  -4  40 522.131 406.369   2
   1  -4  40 864.956 439.284   2
  -1  -4  41 2306.15 668.086   2
   1  -4  41-54.3126 212.062   2
  -1  -4  42 98.0556 235.521   2
   1  -4  42 5.68874 237.811   2
  -1  -4  43 833.508 472.923   2
   1  -4  43 1247.36 555.943   2
   1   5   0 41.1089 108.874   4
  -1   5   0-11.3100 110.535   4
   1   5  -1 10176.0 722.185   4
   1   5   1 10735.7 736.581   4
  -1   5  -1 10583.5 800.098   4
  -1  -5  -1 11588.1 769.764   4
  -1   5   1 10262.0 819.075   4
   1  -5  -2 9329.05 768.367   4
   1   5  -2 8065.77 635.873   4
  -1   5   2 8446.98 728.372   4
  -1  -5  -2 9908.63 721.721   4
  -1   5  -2 9111.29 749.703   4
   1   5   2 8793.73 666.211   4
   1   5   3 838.249 243.099   4
   1  -5  -3 754.929 247.495   4
  -1   5   3 625.139 203.142   4
  -1  -5  -3 1083.75 248.926   4
   1   5  -3 922.595 227.331   4
  -1   5  -3 842.063 221.785   4
  -1  -5   3 1062.54 298.728   2
   1  -5   3 571.196 225.554   2
   1  -5  -4 37.0791 77.6079   4
   1   5  -4 25.2294 86.3956   4
  -1   5   4 64.1196 123.691   4
  -1   5  -4 59.7238 159.825   4
  -1  -5  -4 0.47457 113.702   4
   1   5   4 210.526 156.815   4
   1  -5   4-225.252 137.783   2
  -1  -5   4-137.435 189.595   2
  -1  -5  -5 20331.6 1061.11   4
  -1   5   5 20824.9 1154.98   4
   1   5  -5 20929.2 1030.60   4
   1  -5   5 21731.0 1216.58   2
  -1  -5   5 22493.0 1241.84   2
  -1  -5   6 100.148 148.486   2
   1  -5   6-8.62055 156.943   2
  -1   5   6 247.277 199.549   4
  -1  -5  -6 132.611 158.227   4
  -1  -5   7 413.955 197.318   2
   1  -5   7 670.167 251.769   2
  -1  -5  -7 891.237 258.030   4
  -1   5   7 887.933 281.571   4
  -1  -5  -8 9170.46 755.439   4
  -1  -5   8 8924.25 808.893   2
   1  -5   8 9909.86 857.134   2
   1  -5   9 14317.1 1024.74   2
  -1  -5   9 13817.0 1020.74   2
  -1  -5  10 5979.55 700.321   2
   1  -5  10 7063.86 751.270   2
   1  -5  11 726.574 227.990   2
  -1  -5  11 1128.11 291.300   2
  -1  -5  12 3554.14 544.905   2
   1  -5  12 3230.41 547.108   2
   1  -5  13 4038.38 614.359   2
  -1  -5  13 4365.21 615.143   2
  -1  -5  14 2127.52 447.286   2
   1  -5  14 2402.31 495.619   2
  -1  -5  15 21435.3 1386.49   2
   1  -5  15 21592.4 1399.40   2
  -1  -5  16 662.445 305.566   2
   1  -5  16-147.027 140.037   2
   1  -5  17 6642.89 799.342   2
  -1  -5  17 7169.83 837.073   2
  -1  -5  18 280.622 380.684   2
   1  -5  18 146.769 299.804   2
   1  -5  19 17728.5 1339.08   2
  -1  -5  19 18696.4 1382.33   2
   1  -5  20 950.767 352.440   2
  -1  -5  20 804.708 345.705   2
  -1  -5  21 428.515 269.717   2
   1  -5  21 192.689 215.706   2
  -1  -5  22 163.816 280.824   2
   1  -5  22 486.175 321.521   2
   1  -5  23 3838.44 677.670   2
  -1  -5  23 5038.43 784.573   2
  -1  -5  24 2541.27 578.109   2
   1  -5  24 2183.01 536.419   2
   1  -5  25 423.026 307.281   2
  -1  -5  25 207.231 280.670   2
   1  -5  26 458.537 301.663   2
  -1  -5  26 30.1579 230.243   2
  -1  -5  27 202.130 252.879   2
   1  -5  27 131.007 249.039   2
  -1  -5  28 1440.80 473.979   2
   1  -5  28 1340.04 441.863   2
   1  -5  29 398.242 360.549   2
  -1  -5  29 1035.66 445.122   2
  -1  -5  30 2216.99 606.124   2
   1  -5  30 2325.92 569.006   2
  -1   5  30 2398.04 460.373   3
   1  -5  31 232.082 277.470   2
  -1  -5  31-69.0577 144.838   2
  -1   5  31 518.173 248.012   3
   1  -5  32 407.944 381.519   2
  -1  -5  32 583.599 356.349   2
  -1   5  32 290.893 169.898   3
  -1  -5  33 932.619 446.787   2
   1  -5  33 1223.17 490.571   2
  -1   5  33 980.277 331.649   3
  -1  -5  34 177.744 260.449   2
   1  -5  34 340.431 303.522   2
   1  -5  35 457.098 372.382   2
  -1  -5  35 55.1582 272.286   2
   1  -5  36 669.931 353.349   2
  -1  -5  36 660.473 402.286   2
  -1  -5  37 1867.20 615.207   2
   1  -5  37 484.631 268.738   2
  -1  -5  38 109.344 165.676   2
   1  -5  38-232.197 253.466   2
   1  -5  39 181.964 247.647   2
  -1  -5  39 80.0841 207.470   2
   1  -5  40-20.8326 170.704   2
  -1  -5  40 641.414 383.583   2
   1  -5  41 248.755 303.285   2
  -1  -5  41 610.759 340.929   2
   1  -5  42-66.2958 228.667   2
  -1  -5  42 40.1547 187.667   2
   1   6   0 109.921 183.121   4
  -1   6   0-72.2695 140.897   4
   1   6   1 302.137 177.581   4
  -1   6   1-71.2309 135.979   4
  -1   6  -1 286.806 222.708   4
   1   6  -1 38.1344 120.535   4
  -1  -6  -2 1197.08 286.587   4
  -1   6   2 955.634 317.750   4
   1   6  -2 477.409 188.822   4
   1   6   2 720.963 246.127   4
  -1   6  -2 702.543 271.773   4
   1   6  -3 74.5836 140.927   4
  -1   6  -3-36.1740 175.573   4
  -1   6   3 60.4376 143.611   4
   1   6   3 39.5580 157.829   4
   1   6  -4 969.452 246.978   4
   1   6   4 1474.55 340.714   4
  -1   6   4 1204.25 326.467   4
  -1   6  -4 1787.70 380.742   4
  -1  -6   4 1459.93 392.012   2
   1  -6   4 1141.70 328.901   2
  -1   6  -5 2258.78 447.682   4
  -1   6   5 2695.98 468.360   4
   1   6  -5 2652.42 435.939   4
  -1  -6   5 2648.50 479.473   2
   1  -6   5 2722.66 493.096   2
  -1   6  -6 248.450 149.485   4
  -1   6   6 491.140 249.131   4
   1   6  -6 129.232 140.204   4
  -1  -6   6 122.982 226.258   2
   1  -6   6 262.421 182.727   2
   1   6  -7 44.9887 94.7343   4
  -1   6   7 12.2813 130.458   4
   1  -6   7 330.820 230.188   2
  -1  -6   7 306.749 207.228   2
   1  -6   8 962.705 310.441   2
  -1  -6   8 765.071 288.858   2
  -1  -6   9-181.026 157.816   2
   1  -6   9 82.9833 192.210   2
   1  -6  10 455.645 290.755   2
  -1  -6  10 2800.31 531.591   2
  -1  -6  11 908.865 323.742   2
   1  -6  11 1422.37 394.832   2
  -1  -6  12 106.405 141.718   2
   1  -6  12 194.477 210.571   2
   1  -6  13 2248.01 474.433   2
  -1  -6  13 1252.11 377.081   2
   1  -6  14 3762.56 626.508   2
  -1  -6  14 2874.98 552.412   2
  -1  -6  15 1149.15 353.287   2
   1  -6  15 1439.29 401.651   2
  -1  -6  16 781.812 345.572   2
   1  -6  16 134.593 132.694   2
   1  -6  17 169.200 172.057   2
  -1  -6  17-31.1193 122.342   2
  -1  -6  18 135.238 289.128   2
   1  -6  18-7.93316 173.690   2
  -1  -6  19 1178.34 412.702   2
   1  -6  19 1047.95 371.330   2
  -1  -6  20 3209.95 645.849   2
   1  -6  20 4407.93 732.460   2
   1  -6  21 4584.87 760.277   2
  -1  -6  21 4366.31 739.078   2
   1  -6  22 1005.80 410.253   2
  -1  -6  22 632.595 335.120   2
  -1  -6  23 353.005 275.473   2
   1  -6  23 780.034 431.254   2
  -1  -6  24 916.562 370.352   2
   1  -6  24 1117.48 417.113   2
  -1  -6  25 3058.23 648.769   2
   1  -6  25 2840.07 660.212   2
  -1  -6  26 737.915 387.244   2
   1  -6  26 497.396 336.298   2
  -1  -6  27 917.516 450.725   2
   1  -6  27 635.754 429.357   2
   1  -6  28 562.421 344.421   2
  -1  -6  28 216.289 296.451   2
  -1  -6  29 676.485 367.744   2
   1  -6  29 206.608 207.936   2
   1  -6  30 378.845 345.800   2
  -1  -6  30 98.2322 255.611   2
   1  -6  31 773.744 408.572   2
  -1  -6  31 728.332 414.043   2
  -1  -6  32 607.547 413.263   2
   1  -6  32 19.6790 222.281   2
   1  -6  33-199.513 162.119   2
  -1  -6  33 341.214 331.720   2
  -1  -6  34 333.804 390.511   2
   1  -6  34 334.762 300.108   2
  -1  -6  35-306.024 277.284   2
   1  -6  35 457.815 364.544   2
   1  -6  36 346.713 353.236   2
  -1  -6  36 373.543 300.630   2
  -1  -6  37 454.855 379.097   2
   1  -6  37 337.188 339.919   2
  -1  -6  38-586.837 364.669   2
   1  -6  38 180.220 317.629   2
  -1  -6  39-368.392 310.058   2
   1  -6  39-99.2037 230.376   2
  -1  -6  40 512.653 285.771   2
   1  -6  40-292.751 283.808   2
   1   7   0 4217.66 567.778   4
  -1   7   0 4786.59 645.236   4
  -1   7  -1 4045.03 597.130   4
   1   7   1 3269.13 499.113   4
  -1   7   1 3571.85 572.057   4
   1   7  -1 3992.82 552.355   4
   1   7  -2 4633.81 592.810   4
   1   7   2 4270.85 591.512   4
  -1   7   2 4945.52 676.283   4
  -1   7  -2 4455.36 632.558   4
  -1   7  -3 9286.47 909.330   4
  -1   7   3 9879.16 945.804   4
   1   7   3 10517.9 900.372   4
   1   7  -3 10533.0 881.089   4
  -1   7  -4 2934.60 500.006   4
   1   7  -4 3006.05 471.621   4
   1   7   4 1973.95 399.451   4
  -1   7   4 3022.16 515.174   4
   1   7  -5 336.144 178.203   4
  -1   7   5 663.463 292.326   4
  -1   7  -5 518.659 216.864   4
  -1   7  -6 465.103 221.303   4
  -1   7   6 351.128 201.317   4
   1   7  -6 54.1953 182.197   4
  -1  -7   6 294.395 238.080   2
   1  -7   6 501.465 257.150   2
   1   7  -7 5657.77 659.648   4
  -1   7   7 4472.30 658.386   4
  -1   7  -7 5482.25 704.865   4
  -1  -7   7 4903.18 696.592   2
   1  -7   7 5596.34 771.393   2
   1   7  -8 489.301 196.696   4
  -1   7  -8 939.075 366.194   4
   1  -7   8 606.140 319.743   2
  -1  -7   8 1134.48 347.193   2
  -1   7  -9 1707.60 419.288   4
   1   7  -9 2266.10 414.519   4
   1  -7   9 1748.82 433.991   2
  -1  -7   9 1965.72 467.412   2
   1   7 -10 1218.60 326.006   4
  -1  -7  10 1653.09 458.736   2
   1  -7  10 1125.29 368.953   2
  -1  -7  11 2634.92 548.266   2
   1  -7  11 2245.69 519.250   2
  -1  -7  12 295.072 219.219   2
   1  -7  12 376.005 308.772   2
   1  -7  13 1632.15 481.984   2
  -1  -7  13 2217.13 514.671   2
  -1  -7  14 922.011 358.596   2
   1  -7  14 785.929 342.971   2
   1  -7  15 211.448 207.612   2
  -1  -7  15-545.015 276.880   2
  -1  -7  16 68.7379 131.211   2
   1  -7  16 347.382 243.181   2
  -1  -7  17 1064.03 415.815   2
   1  -7  17 351.168 265.137   2
   1  -7  18 1744.22 481.256   2
  -1  -7  18 2619.89 573.173   2
  -1  -7  19 3132.49 649.414   2
   1  -7  19 3135.57 674.491   2
   1  -7  20 4505.47 784.226   2
  -1  -7  20 5136.72 840.794   2
   1  -7  21-100.679 279.225   2
  -1  -7  21 176.015 329.674   2
  -1  -7  22 1815.55 530.858   2
   1  -7  22 1262.59 475.350   2
  -1  -7  23 2869.44 669.313   2
   1  -7  23 2952.59 702.325   2
  -1  -7  24 6098.57 949.282   2
   1  -7  24 6726.80 1018.49   2
  -1  -7  25 2290.29 651.097   2
   1  -7  25 2794.78 676.366   2
  -1  -7  26-16.8685 247.082   2
   1  -7  26 119.648 171.817   2
   1  -7  27 2585.99 649.882   2
  -1  -7  27 1762.94 577.896   2
   1  -7  28 522.832 303.599   2
  -1  -7  28 849.286 332.494   2
  -1  -7  29 21.5190 227.828   2
   1  -7  29 427.950 349.698   2
   1  -7  30-166.792 259.211   2
  -1  -7  30 84.0010 148.188   2
  -1  -7  31-49.0497 251.746   2
   1  -7  31 1099.96 475.574   2
  -1  -7  32 281.403 273.389   2
   1  -7  32 173.938 281.069   2
   1  -7  33-151.231 245.977   2
  -1  -7  33-52.9596 176.446   2
  -1  -7  34 246.998 184.248   2
   1  -7  34 1163.64 514.924   2
   1  -7  35 567.658 378.288   2
  -1  -7  35 322.619 193.980   2
   1  -7  36-120.759 232.481   2
  -1  -7  36 258.032 260.672   2
   1  -7  37 778.746 449.698   2
  -1  -7  37-116.933 241.556   2
   1  -7  38 637.443 372.153   2
  -1  -7  38 241.082 369.667   2
  -1   8   0 231.417 228.795   4
   1   8   0 187.751 195.712   4
   1   8  -1 305.767 163.931   4
  -1   8   1 40.1154 245.231   4
   1   8   1 267.627 214.017   4
  -1   8  -1 395.907 230.685   4
   1   8   2 687.404 270.413   4
  -1   8   2 452.375 266.766   4
  -1   8  -2 411.412 207.910   4
   1   8  -2 1001.42 284.474   4
   1   8   3 819.307 334.975   4
   1   8  -3 237.109 233.554   4
  -1   8   3 260.882 254.515   4
  -1   8  -3 359.801 247.178   4
   1   8  -4 371.607 217.370   4
  -1   8   4 550.727 309.969   4
  -1   8  -4 589.572 289.356   4
  -1   8  -5-125.651 192.012   4
  -1   8   5-62.4452 248.467   4
   1   8  -5-56.4227 162.947   4
   1   8  -6 5037.52 659.333   4
  -1   8   6 5083.78 760.467   4
  -1   8  -6 4516.25 671.863   4
   1   8  -7 432.066 218.200   4
  -1   8  -7 626.659 306.191   4
   1  -8   7 458.122 310.886   2
  -1  -8   7 706.316 298.201   2
  -1   8  -8 1461.76 400.220   4
   1   8  -8 1348.83 342.382   4
   1  -8   8 1422.01 455.407   2
  -1  -8   8 1769.32 490.082   2
  -1   8  -9 172.402 219.666   4
   1   8  -9 268.548 221.592   4
   1  -8   9 290.861 318.026   2
  -1  -8   9 657.432 353.755   2
   1   8 -10 493.118 265.513   4
  -1   8 -10 295.905 239.477   4
  -1  -8  10-81.2555 184.284   2
   1  -8  10 710.983 307.466   2
   1   8 -11-5.03525 179.328   4
  -1   8 -11 97.1423 210.036   4
   1  -8  11-201.663 215.435   2
  -1  -8  11 173.367 185.682   2
  -1   8 -12 528.765 288.472   4
   1   8 -12 679.008 334.961   4
   1  -8  12 1459.97 462.561   2
  -1  -8  12 956.348 382.901   2
   1   8 -13 714.747 332.685   4
   1  -8  13-34.3780 232.385   2
  -1  -8  13 453.208 319.981   2
  -1  -8  14 552.530 337.417   2
   1  -8  14 326.866 264.399   2
   1  -8  15 1283.73 419.671   2
  -1  -8  15 1465.99 498.564   2
  -1  -8  16 1147.08 409.631   2
   1  -8  16 671.575 338.019   2
  -1  -8  17 3344.98 701.338   2
   1  -8  17 2332.96 561.728   2
   1  -8  18 282.853 305.946   2
  -1  -8  18 687.072 348.148   2
  -1  -8  19 726.224 324.149   2
   1  -8  19 617.373 355.542   2
  -1  -8  20 522.122 302.258   2
   1  -8  20 199.231 198.439   2
   1  -8  21-154.985 211.255   2
  -1  -8  21-21.3854 190.404   2
  -1  -8  22-61.1680 247.205   2
   1  -8  22 265.251 243.564   2
   1  -8  23-96.5045 232.436   2
  -1  -8  23-18.6508 195.768   2
   1  -8  24-669.465 348.825   2
  -1  -8  24 92.6851 271.128   2
   1  -8  25-45.7510 228.608   2
  -1  -8  25 498.710 297.722   2
   1  -8  26 563.746 342.040   2
  -1  -8  26 236.420 301.943   2
  -1  -8  27 96.1098 224.185   2
   1  -8  27 794.192 510.187   2
  -1  -8  28 294.340 283.373   2
   1  -8  28 420.609 383.853   2
   1  -8  29 144.817 329.660   2
  -1  -8  29 231.045 325.451   2
   1  -8  30 563.851 401.088   2
  -1  -8  30-370.177 298.252   2
   1  -8  31 550.827 344.482   2
  -1  -8  31-93.9212 205.854   2
  -1  -8  32 1750.99 595.034   2
   1  -8  32 410.593 293.845   2
   1  -8  33-302.831 296.497   2
  -1  -8  33 643.937 351.318   2
   1  -8  34 257.292 283.642   2
  -1  -8  34 508.691 445.667   2
   1  -8  35-41.6194 196.867   2
  -1  -8  35 509.209 421.726   2
  -1   9   0 671.203 336.686   4
   1   9   0 915.026 323.668   4
   1   9  -1 615.734 296.597   4
  -1   9  -1 838.901 341.024   4
  -1   9   1 494.668 248.688   4
   1   9   1 1039.14 322.660   4
   1   9   2 1647.81 418.852   4
  -1   9   2 1436.42 452.513   4
   1   9  -2 1452.95 396.129   4
  -1   9  -2 2142.34 500.891   4
  -1   9  -3 850.534 316.651   4
  -1   9   3 1398.61 442.816   4
   1   9   3 1059.71 368.826   4
   1   9  -3 1138.56 341.849   4
  -1   9   4 1150.67 398.951   4
   1   9  -4 1030.02 328.437   4
  -1   9  -4 1381.28 420.828   4
  -1   9   5 1083.19 386.724   4
  -1   9  -5 1624.01 465.835   4
   1   9  -5 2635.26 521.718   4
  -1   9   6 925.836 384.887   4
   1   9  -6 600.899 283.883   4
  -1   9  -6 881.376 360.659   4
  -1   9  -7 1787.12 484.075   4
   1   9  -7 1750.94 432.010   4
   1   9  -8 416.388 263.930   4
  -1   9  -8 637.386 362.062   4
  -1   9  -9 1076.03 380.401   4
   1   9  -9 572.665 273.322   4
  -1   9 -10 201.402 177.670   4
   1   9 -10 192.490 187.740   4
  -1  -9  10 100.085 225.597   2
   1  -9  10 301.144 259.334   2
  -1   9 -11 1339.92 493.483   4
   1   9 -11 1713.46 513.770   4
   1  -9  11 1124.73 424.640   2
  -1  -9  11 1475.06 467.225   2
  -1   9 -12 3253.99 618.007   4
   1   9 -12 4437.56 693.233   4
  -1  -9  12 2934.09 672.093   2
   1  -9  12 3241.92 692.249   2
  -1   9 -13 1578.30 610.907   4
   1   9 -13 1903.29 469.956   4
  -1  -9  13 2439.88 652.587   2
   1  -9  13 1510.05 498.372   2
   1   9 -14 2237.62 536.841   4
  -1   9 -14 2605.93 587.556   4
  -1  -9  14 2652.11 667.770   2
   1  -9  14 1613.72 582.417   2
  -1   9 -15 1077.51 523.883   4
   1   9 -15 831.023 349.582   4
  -1  -9  15 353.424 412.709   2
   1  -9  15 714.891 449.475   2
   1   9 -16 4719.58 744.706   4
   1  -9  16 5102.41 890.014   2
  -1  -9  16 5276.95 899.192   2
   1  -9  17 715.018 495.495   2
  -1  -9  17 819.585 439.558   2
   1   9 -17 272.398 265.682   4
   1  -9  18 1049.28 478.156   2
  -1  -9  18 1706.93 594.128   2
  -1  -9  19 3005.63 721.590   2
   1  -9  19 2734.22 700.131   2
   1  -9  20 709.057 429.693   2
  -1  -9  20 441.536 352.268   2
   1  -9  21 706.473 401.767   2
  -1  -9  21 135.798 226.329   2
   1  -9  22 68.6334 209.331   2
  -1  -9  22 548.430 386.584   2
   1  -9  23 5.63304 189.541   2
  -1  -9  23 460.865 372.186   2
  -1  -9  24 1.53004 189.387   2
   1  -9  24-92.8763 166.604   2
  -1  -9  25 158.166 190.297   2
   1  -9  25 609.324 436.113   2
  -1  -9  26 1713.79 617.552   2
   1  -9  26 1310.59 555.625   2
   1  -9  27 1213.37 469.392   2
  -1  -9  27 1816.37 636.884   2
  -1  -9  28 382.221 368.070   2
   1  -9  28 702.525 437.558   2
   1  -9  29 341.494 415.067   2
  -1  -9  29 120.468 236.059   2
   1  -9  30 940.074 543.593   2
  -1  -9  30 706.169 393.469   2
   1  -9  31 1469.90 616.813   2
  -1  -9  31 1438.79 605.056   2
  -1  -9  32 354.375 361.223   2
   1  -9  32 119.846 191.515   2
  -1  10   0-146.497 249.629   4
   1  10   0 160.392 157.547   4
   1  10  -1-4.47276 135.981   4
  -1  10  -1-149.143 170.538   4
   1  10   1 159.382 250.761   4
  -1  10   1 53.1743 190.012   4
   1  10   2 2005.14 489.536   4
  -1  10  -2 1384.31 426.942   4
   1  10  -2 2726.45 590.238   4
  -1  10   2 1793.66 503.423   4
   1  10  -3 1375.32 432.876   4
  -1  10   3 74.0942 190.646   4
  -1  10  -3 1276.18 472.136   4
  -1  10   4 115.628 172.938   4
   1  10  -4 5.17294 150.374   4
  -1  10  -4 314.335 340.372   4
  -1  10   5 922.876 444.276   4
   1  10  -5 572.711 239.464   4
  -1  10  -5 304.173 250.739   4
  -1  10  -6 602.551 384.058   4
   1  10  -6 496.544 326.303   4
  -1  10  -7 2046.96 506.578   4
   1  10  -7 1626.91 455.561   4
  -1  10  -8 1469.55 530.169   4
   1  10  -8 1154.44 415.372   4
   1  10  -9 455.408 339.898   4
  -1  10  -9 319.959 168.748   4
  -1  10 -10 406.173 368.659   4
   1  10 -10 15.8203 149.832   4
  -1  10 -11 808.415 371.030   4
   1  10 -11 310.937 176.531   4
  -1  10 -12 1131.70 460.777   4
   1  10 -12 255.116 279.263   4
   1 -10  12 268.535 300.713   2
  -1 -10  12 425.033 330.952   2
  -1  10 -13 131.321 232.491   4
   1  10 -13 596.227 337.358   4
  -1 -10  13 653.554 357.463   2
   1 -10  13 165.270 342.140   2
  -1  10 -14 489.387 293.332   4
   1  10 -14 470.614 328.405   4
   1 -10  14 900.892 406.306   2
  -1 -10  14-96.7804 170.608   2
   1  10 -15 109.329 179.117   4
  -1  10 -15 329.429 293.536   4
   1 -10  15-69.4003 159.584   2
  -1 -10  15 498.367 296.161   2
   1  10 -16-164.586 172.678   4
  -1  10 -16 348.409 288.645   4
   1 -10  16-58.2122 230.778   2
  -1 -10  16 19.0476 155.280   2
   1  10 -17 148.555 201.072   4
  -1  10 -17 110.278 218.725   4
  -1 -10  17-109.555 231.207   2
   1 -10  17 210.616 172.083   2
   1  10 -18 1271.00 448.848   4
  -1  10 -18 279.308 242.988   4
  -1 -10  18 975.006 436.803   2
   1 -10  18 676.650 377.345   2
  -1  10 -19 372.553 196.515   4
   1  10 -19-152.447 198.254   4
  -1 -10  19-106.615 167.921   2
   1 -10  19 118.876 302.739   2
   1  10 -20-8.29658 185.133   4
  -1 -10  20 9.41485 185.179   2
   1 -10  20 99.9502 283.561   2
   1  10 -21 234.880 219.530   4
   1 -10  21 493.111 281.892   2
  -1 -10  21 424.685 349.770   2
   1 -10  22-263.760 268.436   2
  -1 -10  22 375.374 308.007   2
  -1 -10  23 574.940 430.671   2
   1 -10  23 69.2343 191.539   2
  -1 -10  24-180.610 269.331   2
   1 -10  24 854.079 446.060   2
   1 -10  25 309.154 318.494   2
  -1 -10  25 433.062 442.902   2
   1 -10  26-108.290 182.949   2
  -1 -10  26-40.6395 208.168   2
   1 -10  27 791.949 447.196   2
  -1 -10  27 905.108 468.181   2
   1 -10  28 308.644 357.671   2
  -1 -10  28 806.326 561.944   2
   1  11   0 532.707 436.948   4
  -1  11   0 236.866 246.406   4
   1  11  -1 1588.52 461.369   4
  -1  11  -1 1239.57 472.948   4
  -1  11   1 1296.56 481.634   4
   1  11  -2-4.76316 179.798   4
  -1  11   2 329.074 259.615   4
   1  11  -3 134.366 215.196   4
  -1  11   3-72.3242 266.419   4
  -1  11  -3-59.3497 251.741   4
   1  11  -4 2070.66 535.637   4
  -1  11  -4 1741.50 512.065   4
  -1  11   4 1507.32 465.254   4
   1  11  -5 1189.71 478.948   4
  -1  11  -5 516.955 476.031   4
   1  11  -6 690.196 306.809   4
  -1  11  -6 33.7113 151.920   4
   1  11  -7 715.631 417.909   4
  -1  11  -7 732.119 427.479   4
  -1  11  -8 2543.33 614.509   4
   1  11  -8 1983.71 518.760   4
  -1  11  -9 160.487 287.688   4
   1  11  -9 1236.98 583.042   4
  -1  11 -10 3123.76 725.105   4
   1  11 -10 2691.82 596.387   4
  -1  11 -11 1117.86 453.138   4
   1  11 -11 462.855 344.122   4
  -1  11 -12 444.032 295.012   4
   1  11 -12 884.692 373.922   4
   1  11 -13 232.628 277.430   4
  -1  11 -13 816.394 458.698   4
   1  11 -14 1464.47 457.265   4
  -1  11 -14 1496.52 504.724   4
   1  11 -15 353.948 216.120   4
  -1  11 -15 719.144 360.321   4
   1  11 -16-113.875 161.149   4
  -1  11 -16-2.41957 197.535   4
  -1 -11  16 11.9509 156.127   2
   1 -11  16-16.4701 197.965   2
  -1  11 -17-133.359 218.304   4
   1  11 -17 281.169 280.117   4
  -1 -11  17 282.845 214.743   2
   1 -11  17 19.2025 177.590   2
   1  11 -18 738.276 382.596   4
  -1  11 -18-72.5502 370.488   4
   1 -11  18 282.828 318.803   2
  -1 -11  18 158.154 271.537   2
   1  11 -19 1049.09 420.120   4
  -1  11 -19 724.481 361.746   4
  -1 -11  19 935.167 455.463   2
   1 -11  19 1051.55 444.301   2
   1  11 -20 220.353 218.455   4
  -1  11 -20 421.432 339.975   4
  -1 -11  20 734.073 418.725   2
   1 -11  20 485.620 405.541   2
   1  11 -21-311.878 273.714   4
  -1  11 -21 281.273 358.320   4
   1 -11  21 657.843 414.725   2
  -1 -11  21 536.415 379.108   2
   1  11 -22-106.637 165.699   4
  -1  11 -22 7.87182 260.398   4
   1 -11  22-419.574 339.791   2
  -1 -11  22 429.408 380.390   2
  -1  11 -23 296.054 169.014   4
   1  11 -23 508.497 306.332   4
   1 -11  23 79.8483 312.574   2
  -1 -11  23 835.862 483.971   2
  -1  11 -24 386.511 282.691   4
   1  11 -24 716.042 402.860   4
   1  11 -25 321.911 279.070   4
  -1  11 -25-79.0740 221.197   4
  -1  12   0 266.519 233.253   4
  -1  12   1-32.5400 183.319   4
   1  12  -1-256.511 232.239   4
  -1  12  -1 279.866 286.837   4
  -1  12   2 381.147 252.127   4
   1  12  -2 306.225 206.285   4
  -1  12  -2 180.674 231.406   4
   1  12  -3 419.398 277.289   4
  -1  12  -3 534.376 408.421   4
   1  12  -4 271.907 277.990   4
  -1  12  -4 113.972 214.199   4
  -1  12  -5 1144.48 407.257   4
   1  12  -5 887.833 378.006   4
   1  12  -6 508.330 350.723   4
  -1  12  -6 419.055 418.554   4
  -1  12  -7 146.039 276.422   4
   1  12  -7 682.694 368.774   4
  -1  12  -8-74.9455 178.689   4
   1  12  -8-175.760 222.226   4
  -1  12  -9-120.572 174.856   4
   1  12  -9-82.2411 192.693   4
  -1  12 -10 477.519 250.746   4
   1  12 -10-243.990 214.733   4
  -1  12 -11 19.4026 164.130   4
   1  12 -11-95.2375 159.312   4
  -1  12 -12-5.81397 174.470   4
   1  12 -12-256.377 215.079   4
   1  12 -13-64.8925 148.547   4
  -1  12 -13-39.6545 192.440   4
  -1  12 -14-274.639 308.197   4
   1  12 -14 843.878 377.693   4
   1  12 -15 404.328 379.884   4
  -1  12 -15 391.447 278.566   4
   1  12 -16-93.2856 197.701   4
  -1  12 -16 192.181 337.513   4
  -1  12 -17 225.880 224.128   4
   1  12 -17 377.701 271.860   4
  -1  12 -18 345.509 519.833   4
  -1  12 -19 2211.51 640.683   4
  -1  12 -20 207.132 343.786   4
  -1  12 -21 419.351 362.086   4
  -1  12 -22-210.660 258.603   4
  -1  12 -23-1014.60 460.478   4
  -1  12 -24-730.490 403.375   4
  -1  12 -25-637.806 386.626   4
  -1  13   0 1577.14 540.562   4
  -1  13  -1 395.986 346.261   4
  -1  13  -2 1610.78 546.920   4
  -1  13  -3 45.8239 388.827   4
   1  13  -3 344.352 273.716   4
   1  13  -4 509.533 336.688   4
  -1  13  -4 130.812 231.065   4
   1  13  -5-8.77507 233.236   4
  -1  13  -5 59.1338 190.011   4
   1  13  -6-271.109 333.008   4
  -1  13  -6 161.874 271.691   4
  -1  13  -7 676.441 366.672   4
  -1  13  -8 100.440 327.286   4
  -1  13  -9 623.201 335.403   4
  -1  13 -10-39.2451 230.063   4
  -1  13 -11-431.618 362.937   4
  -1  13 -12 43.5595 258.591   4
  -1  13 -13 78.1145 231.316   4
  -1  13 -14 350.344 315.741   4
  -1  13 -15 462.274 374.867   4
  -1  13 -16 205.552 340.874   4
  -1  13 -17-81.8483 219.924   4
  -1  13 -18 245.258 250.137   4
  -2   0   0 27318.0 737.547   1
  -2   0   0 28371.1 726.417   3
   2   0   0 28172.3 725.862   3
  -2   0   1 246.055 114.084   1
  -2   0  -1 227.004 91.8431   1
  -2   0   1 26.0635 35.6016   4
   2   0   1 26.5068 56.3866   3
  -2   0  -1-0.48259 76.9296   3
  -2   0   1 43.0233 66.9275   3
   2   0  -1 49.8627 58.9704   3
  -2   0   2 7912.09 404.775   1
  -2   0  -2 7405.06 395.258   1
  -2   0  -2 7800.95 344.647   3
   2   0  -2 7858.40 414.545   3
  -2   0   2 7916.82 290.543   4
   2   0  -2 7743.44 293.266   4
  -2   0   2 8316.49 442.839   3
  -2   0  -3 32.2927 71.9055   1
  -2   0   3 47.8871 71.6269   1
   2   0  -3 40.9786 48.9659   4
  -2   0  -3 21.2143 57.4323   3
  -2   0   3 147.415 106.236   3
   2   0  -3 169.975 102.593   3
  -2   0  -4 3169.58 256.633   1
  -2   0   4 2488.46 229.418   1
  -2   0  -4 2846.90 182.886   3
  -2   0   4 3239.78 305.049   3
   2   0  -4 2994.56 285.595   3
  -2   0   5 132.583 74.6748   1
  -2   0  -5 50.8727 71.2855   1
   2   0  -5 19.0888 74.5855   3
  -2   0   5 27.0148 97.1971   3
  -2   0  -5-31.5010 36.8206   3
  -2   0   6 475.741 109.501   1
  -2   0  -6 734.868 135.817   1
  -2   0   6 520.092 165.871   3
   2   0  -6 689.294 165.181   3
  -2   0  -7-20.4642 45.3381   1
  -2   0   7 27.1108 56.0407   1
  -2   0   7 138.215 123.979   3
   2   0  -7 110.738 90.9438   3
  -2   0   8 3790.22 282.034   1
  -2   0  -8 3714.26 284.536   1
  -2   0   8 3831.84 377.251   3
   2   0  -8 3447.39 351.050   3
  -2   0   9 57.2909 65.9590   1
  -2   0  -9 20.6916 52.1850   1
   2   0  -9 48.3841 91.3080   3
  -2   0   9 32.7423 93.0460   3
  -2   0 -10 3466.19 269.160   1
  -2   0  10 3419.90 266.757   1
  -2   0  10 3608.93 381.113   3
   2   0 -10 3618.90 374.182   3
  -2   0  11-4.21278 38.4233   1
  -2   0 -11 72.0562 62.0315   1
  -2   0  11 140.537 115.952   3
   2   0 -11-9.82259 78.9723   3
  -2   0  12 180.408 78.2071   1
  -2   0 -12 436.609 107.884   1
  -2   0  12 127.771 86.3037   3
   2   0 -12 490.164 173.433   3
  -2   0 -13-12.1570 51.9279   1
  -2   0  13 82.1533 72.1097   1
   2   0 -13 53.5053 70.8832   3
  -2   0  13 47.3065 106.223   3
   2   0 -14 29942.3 1156.15   3
  -2   0  14 30178.1 1177.87   3
  -2   0  15 256.324 228.312   2
  -2   0  15 99.6959 198.166   3
   2   0 -15 162.729 138.800   3
   2   0  16 717.442 214.090   2
  -2   0  16 570.776 255.123   2
   2   0 -16 780.296 212.695   3
  -2   0  16 820.374 237.708   3
   2   0  17 12.8559 149.361   2
  -2   0  17 38.7594 185.469   2
  -2   0  17 195.528 154.003   3
   2   0 -17 198.765 143.574   3
  -2   0  18 7005.65 718.390   2
   2   0  18 7472.12 714.076   2
   2   0 -18 7837.45 649.667   3
  -2   0  18 7524.62 634.186   3
   2   0  19 406.048 261.699   2
  -2   0  19 18.0354 137.908   2
  -2   0  19 43.7244 121.368   3
   2   0 -19 66.6870 90.3145   3
  -2   0  20 763.874 243.164   2
   2   0  20 521.204 275.673   2
   2   0 -20 980.328 266.242   3
  -2   0  20 637.921 203.360   3
   2   0  21-100.994 178.535   2
  -2   0  21 192.907 179.504   2
   2   0 -21 194.149 117.857   3
  -2   0  21-8.99290 88.4436   3
  -2   0  22 234.984 160.846   3
   2   0  22 137.000 117.729   2
  -2   0  22 207.777 189.425   2
  -2   0  23-95.3593 75.1880   3
  -2   0  23 126.148 218.428   2
   2   0  23 221.102 230.444   2
  -2   0  24 2521.23 407.437   3
  -2   0  24 3420.70 611.798   2
   2   0  24 2931.38 536.084   2
  -2   0  25-22.9924 97.9157   3
  -2   0  25 238.599 250.878   2
   2   0  25 0.87167 128.362   2
   2   0  26 15.2100 184.052   2
  -2   0  26 144.043 253.539   2
   2   0  27 27.5391 156.357   2
  -2   0  27 484.209 301.759   2
   2   0  28 5471.48 809.645   2
  -2   0  28 6212.41 840.488   2
  -2   0  29 221.546 218.996   2
   2   0  29 184.275 250.865   2
   2   0  30-67.1688 185.257   2
  -2   0  30 306.499 319.263   2
  -2   0  31 205.736 235.704   2
   2   0  31 310.903 216.396   2
  -2   0  32 8744.80 1079.35   2
   2   0  32 7627.03 1027.19   2
  -2   0  33-128.619 212.146   2
   2   0  33 74.9073 343.629   2
  -2   0  34 1119.33 446.223   2
   2   0  34 1473.63 536.426   2
  -2   0  35 310.953 227.784   2
   2   0  35 263.292 302.448   2
  -2   0  36 267.722 233.813   2
   2   0  36-206.178 192.447   2
   2   0  37 166.782 217.293   2
  -2   0  37-130.291 181.460   2
   2   0  38-141.263 239.022   2
  -2   0  38 319.479 397.548   2
   2   0  39 137.447 234.969   2
  -2   0  39-39.6548 252.695   2
   2   0  40 60.1148 243.693   2
  -2   0  40 365.061 254.343   2
  -2   0  41 57.1185 165.308   2
   2   0  41-171.271 263.000   2
   2   0  42 593.942 407.456   2
  -2   0  42 1038.59 479.459   2
  -2   0  43 97.4720 276.097   2
   2   0  43 154.630 245.547   2
  -2   0  44 1014.60 484.920   2
   2   0  44 1265.96 521.073   2
   2   0  45 348.160 302.653   2
  -2   0  45-161.510 230.263   2
   2   1   0 18.8590 63.9407   3
  -2   1   0-9.18646 32.7949   2
   2   1   0 24.1875 41.6789   2
   2   1  -1 66963.5 1240.71   3
  -2   1   1 65995.5 1189.34   4
  -2  -1   1 67428.3 939.301   2
   2  -1   1 67600.6 927.710   2
  -2   1  -1 67271.1 932.481   2
   2   1  -1 67620.5 948.356   2
   2  -1  -2 15026.7 578.262   4
  -2   1   2 15464.2 576.180   4
   2   1  -2 14746.1 609.502   3
   2   1  -2 15169.3 468.403   2
  -2   1  -2 14722.9 458.163   2
  -2  -1   2 15636.5 481.770   2
   2  -1   2 16230.0 482.068   2
  -2  -1   3 72.0035 54.2521   2
   2   1  -3 87.9643 59.1610   2
   2  -1   3 24.8158 59.4575   2
  -2   1  -3 139.948 69.2201   2
  -2   1   3 113.407 75.8479   4
   2  -1  -3 99.6775 70.1569   4
   2   1  -3 223.838 113.810   3
  -2   1  -4 46244.5 937.413   2
   2   1  -4 46981.9 943.349   2
  -2  -1   4 47077.6 941.404   2
   2  -1   4 47164.4 947.881   2
   2  -1  -4 46580.7 1055.79   4
   2   1  -4 47938.2 1170.84   3
  -2   1   4 44868.6 1032.11   4
   2  -1   5 7321.19 403.788   2
  -2  -1   5 7112.20 395.605   2
   2   1  -5 6969.07 397.604   2
  -2   1  -5 7669.51 410.701   2
   2  -1  -5 7408.15 443.789   4
   2   1  -5 6930.91 470.606   3
   2  -1   6 26875.2 824.446   2
   2   1  -6 28245.8 846.994   2
  -2  -1   6 27405.1 835.768   2
  -2   1  -6 28729.8 843.558   2
   2  -1  -6 28246.7 884.841   4
   2   1  -6 28637.7 974.461   3
  -2  -1   7 44463.9 1100.18   2
   2  -1   7 43120.6 1083.41   2
   2   1  -7 43549.4 1123.61   2
  -2   1  -7 41765.2 1088.35   2
   2   1  -7 41430.0 1216.54   3
  -2  -1   8 4265.08 377.975   2
   2  -1   8 4125.46 371.476   2
  -2   1  -8 4619.76 386.847   2
   2   1  -8 4610.30 391.774   2
   2   1  -8 4338.46 417.305   3
   2  -1   9 4686.16 412.003   2
   2   1  -9 4389.80 407.787   2
  -2  -1   9 4895.46 424.563   2
  -2   1  -9 4908.47 428.715   2
   2   1   9 4846.20 341.543   1
   2   1  -9 4202.08 325.054   1
   2   1  -9 4727.47 432.489   3
  -2   1   9 4874.45 430.554   3
  -2   1 -10 4882.08 440.898   2
   2  -1  10 4942.87 452.329   2
  -2  -1  10 4724.73 444.531   2
   2   1 -10 4975.85 449.062   2
   2   1 -10 5043.78 461.099   3
  -2   1  10 5222.49 464.248   3
   2   1  10 4989.31 349.445   1
   2   1 -10 4960.22 350.364   1
  -2  -1  11 3345.80 390.368   2
   2  -1  11 3277.33 393.599   2
   2   1 -11 3188.83 389.582   3
  -2   1  11 3012.00 378.085   3
   2   1 -11 3226.79 380.476   2
   2   1  11 3508.70 296.195   1
  -2   1 -11 3212.10 369.098   2
   2   1 -11 3075.31 277.295   1
   2  -1  12 8778.26 647.943   2
  -2  -1  12 9418.18 667.350   2
   2   1 -12 9157.50 466.164   1
   2   1  12 9922.21 482.187   1
   2   1 -12 9352.82 669.761   3
  -2   1  12 9835.56 649.266   3
   2   1 -13 1691.95 213.386   1
   2   1  13 1831.20 213.044   1
  -2  -1  13 1791.30 329.264   2
   2  -1  13 1898.33 322.438   2
   2   1 -13 1862.01 320.372   3
  -2   1  13 1951.21 310.671   3
   2  -1  14 454.610 186.341   2
   2   1 -14 469.380 114.262   1
  -2  -1  14 492.668 194.966   2
   2   1  14 550.383 121.568   1
   2   1 -14 807.355 212.242   3
  -2   1  14 300.003 144.653   3
   2  -1  15 647.524 225.861   2
   2   1 -15 825.253 150.726   1
  -2  -1  15 1080.83 278.980   2
   2   1  15 892.107 163.258   1
  -2   1  15 602.103 215.384   3
   2   1 -15 591.397 166.925   3
   2  -1  16 4287.00 512.557   2
  -2  -1  16 4902.96 556.959   2
   2   1 -16 4938.79 336.335   1
   2   1  16 5359.98 352.183   1
   2   1 -16 5096.92 550.838   3
  -2   1  16 5632.14 563.020   3
   2   1 -17 283.023 88.2164   1
  -2  -1  17 541.382 277.883   2
   2  -1  17 656.709 276.456   2
   2   1  17 358.030 100.435   1
  -2   1 -17 364.887 92.6195   3
  -2   1  17 260.375 150.904   3
   2   1 -17 226.328 136.217   3
   2  -1  18 8481.53 778.919   2
  -2  -1  18 8470.51 781.352   2
  -2   1 -18 9627.14 461.791   1
  -2   1  18 8555.93 431.179   1
  -2   1 -18 8899.89 443.646   3
  -2   1  18 9655.93 739.467   3
   2   1 -18 8908.57 734.451   3
  -2   1  19 36.4583 56.4242   1
   2  -1  19 15.3746 145.215   2
  -2  -1  19 148.696 208.352   2
  -2   1 -19 32.0057 48.2368   1
  -2   1  19 61.6699 99.3251   3
   2   1 -19 122.566 140.740   3
  -2   1 -19 9.87818 39.5356   3
  -2  -1  20 4316.13 604.261   2
   2  -1  20 4799.32 636.799   2
  -2   1  20 4972.71 548.956   3
   2   1 -20 5373.68 588.409   3
  -2   1 -20 4138.64 325.139   3
  -2   1 -20 5072.65 320.897   1
  -2   1  20 4473.62 297.606   1
   2  -1  21 6035.59 717.354   2
  -2  -1  21 5976.11 708.806   2
  -2   1  21 6845.52 664.363   3
  -2   1 -21 7149.55 435.648   3
   2   1 -21 6666.44 665.872   3
  -2   1 -21 6679.24 355.076   1
  -2   1  21 5736.14 322.625   1
   2  -1  22 5635.58 719.227   2
  -2  -1  22 5640.10 712.487   2
  -2   1  22 5864.24 312.229   1
  -2   1 -22 6788.04 339.688   1
   2   1 -22 7323.58 716.115   3
  -2   1  22 6239.33 626.797   3
  -2   1 -22 6328.18 419.732   3
   2  -1  23 3303.77 566.461   2
  -2  -1  23 3382.48 570.320   2
  -2   1 -23 3439.26 317.506   3
   2   1 -23 4125.19 537.990   3
  -2   1  23 3230.72 472.733   3
  -2  -1  24 627.652 301.500   2
   2  -1  24 1011.99 361.165   2
  -2   1 -24 526.596 137.309   3
  -2   1  24 438.943 189.297   3
  -2  -1  25 195.636 125.034   2
   2  -1  25 594.983 306.914   2
  -2   1  25 298.060 186.017   3
  -2   1 -25 187.149 88.6226   3
  -2  -1  26 543.206 285.360   2
   2  -1  26 207.578 241.954   2
  -2   1  26 525.706 208.131   3
  -2   1 -26 265.462 103.642   3
  -2  -1  27 2506.60 520.283   2
   2  -1  27 2445.75 547.139   2
  -2   1 -27 2294.04 270.187   3
  -2   1  27 2536.47 421.822   3
   2  -1  28 516.517 311.765   2
  -2  -1  28 438.532 292.351   2
  -2   1  28 706.051 226.593   3
  -2   1  29 1341.33 416.747   2
   2  -1  29 1902.51 478.195   2
   2   1  29 2461.09 564.839   2
  -2  -1  29 2156.97 506.756   2
  -2   1  29 2218.63 414.549   3
   2   1  30 833.602 340.702   2
  -2  -1  30 742.515 331.193   2
   2  -1  30 740.831 348.978   2
  -2   1  30 763.059 381.325   2
  -2   1  30 551.517 221.951   3
  -2   1  31 1299.97 417.809   2
   2   1  31 1489.31 477.842   2
   2  -1  31 859.278 348.829   2
  -2  -1  31 893.553 374.613   2
  -2   1  31 797.649 254.434   3
  -2   1  32 667.585 367.627   2
  -2  -1  32 160.468 237.172   2
   2  -1  32 645.233 396.497   2
   2   1  32 31.6626 214.341   2
  -2   1  32 245.820 135.692   3
  -2   1  33 119.220 152.857   2
  -2  -1  33 336.890 330.139   2
   2  -1  33 649.504 355.692   2
   2   1  33 360.592 305.763   2
  -2   1  33 89.9323 127.478   3
   2  -1  34-8.67679 171.223   2
  -2   1  34 159.130 243.946   2
   2   1  34-54.5177 173.863   2
  -2  -1  34 307.663 268.024   2
   2  -1  35 630.592 398.853   2
  -2  -1  35 338.665 267.010   2
  -2  -1  36 118.779 304.628   2
  -2   1  36 435.026 295.691   2
   2   1  36 497.222 302.548   2
   2  -1  36 179.054 246.255   2
   2  -1  37 5803.95 979.204   2
  -2   1  37 5434.30 936.625   2
   2   1  37 5038.81 904.850   2
  -2  -1  37 5876.93 991.548   2
  -2  -1  38 305.796 302.811   2
   2  -1  38-104.621 231.991   2
  -2   1  38 134.795 250.925   2
   2   1  38 583.147 384.857   2
   2   1  39 1181.09 473.053   2
  -2  -1  39 114.055 288.268   2
  -2   1  39 101.436 309.146   2
   2  -1  39 298.674 319.738   2
   2  -1  40 39.4603 223.285   2
  -2   1  40 190.148 265.601   2
  -2  -1  40 433.525 373.710   2
   2   1  40-256.826 259.952   2
   2   1  41 478.883 425.672   2
   2  -1  41 266.706 310.478   2
  -2   1  41 642.083 377.699   2
  -2  -1  41-48.6961 214.589   2
   2  -1  42-4.91039 237.739   2
  -2  -1  42 734.044 340.144   2
   2   1  42 515.189 364.828   2
  -2   1  42 498.290 390.463   2
  -2   1  43 204.212 224.596   2
   2  -1  43 321.439 345.423   2
   2   1  43-23.2086 183.366   2
  -2  -1  43 310.646 300.871   2
   2  -1  44 51.9359 231.204   2
  -2  -1  44-155.874 287.135   2
  -2   1  44-57.8212 206.669   2
   2   1  44-138.284 239.264   2
  -2   1  45 1068.25 548.641   2
   2  -1  45-8.57134 272.416   2
  -2  -1  45 549.585 505.162   2
   2   1  45 500.914 385.921   2
  -2  -2   0 3705.94 209.104   4
  -2   2   0 3659.35 349.822   4
   2   2   0 3624.04 317.978   2
  -2   2   0 3466.48 310.551   2
  -2  -2  -1 3030.91 206.337   4
  -2   2   1 2630.18 318.365   4
   2   2  -1 2876.93 170.802   4
  -2   2   1 2482.23 256.831   2
  -2   2  -1 2628.57 271.850   2
  -2  -2   1 2683.36 276.429   2
   2   2  -1 2709.07 274.909   2
   2   2   1 2871.48 284.110   2
   2  -2   1 3004.48 284.350   2
   2   2  -2 15836.6 398.240   4
   2  -2  -2 16341.9 735.286   4
  -2   2   2 16043.3 720.599   4
   2  -2   2 15591.0 644.821   2
  -2  -2   2 16500.8 659.218   2
  -2   2  -2 15957.7 651.898   2
   2   2  -2 15626.1 647.600   2
  -2   2   3 9239.18 559.472   4
   2  -2  -3 10110.4 589.624   4
   2   2  -3 8691.98 493.970   2
   2  -2   3 9067.54 504.233   2
  -2  -2   3 8853.83 494.669   2
  -2   2  -3 8520.17 493.584   2
  -2   2   4 15270.7 730.329   4
   2  -2  -4 15195.6 725.975   4
   2  -2   4 16017.5 687.585   2
   2   2  -4 16636.7 694.763   2
  -2   2  -4 16006.6 684.897   2
  -2  -2   4 15612.8 679.315   2
  -2   2  -5 23773.2 860.253   2
   2   2  -5 23801.3 863.519   2
  -2   2   5 22836.6 906.508   4
   2  -2  -5 22794.0 905.211   4
   2  -2   5 24091.0 872.611   2
  -2  -2   5 23913.9 868.792   2
   2   2  -6 36375.4 1099.38   2
  -2   2  -6 36402.5 1093.95   2
   2  -2  -6 37086.2 1177.07   4
  -2  -2   6 35489.3 1099.94   2
   2  -2   6 35349.2 1097.22   2
   2   2  -7 6857.01 509.179   2
  -2   2  -7 6083.84 476.765   2
   2  -2  -7 6444.05 508.616   4
   2  -2   7 6189.45 478.273   2
  -2  -2   7 6190.37 473.009   2
  -2  -2   8 1613.05 258.734   2
   2  -2   8 1560.68 275.273   2
   2  -2  -8 1445.40 261.772   4
  -2   2  -8 1745.90 273.369   2
   2   2  -8 1699.36 273.762   2
   2   2  -9 5350.85 475.839   2
  -2  -2   9 5234.93 474.016   2
  -2   2  -9 5768.00 502.247   2
   2  -2   9 4958.11 463.829   2
   2  -2  -9 5556.29 508.441   4
  -2   2 -10 5609.97 507.231   2
  -2  -2  10 5037.02 485.405   2
   2   2 -10 4916.61 472.814   2
   2  -2  10 5163.97 495.032   2
   2  -2  11 209.446 189.059   2
  -2  -2  11 59.2299 107.092   2
   2   2 -11 219.258 122.411   3
   2   2 -11 155.039 111.092   2
  -2   2 -11 55.6591 86.7954   2
  -2  -2  12 249.626 101.047   2
   2  -2  12 31.5890 106.005   2
   2   2 -12 235.640 148.291   3
   2   2 -12 373.054 173.768   2
  -2   2 -12 598.645 211.666   2
  -2  -2  13 780.602 227.626   2
   2  -2  13 737.597 214.711   2
   2   2 -13 1126.04 264.879   2
  -2   2 -13 1082.56 261.893   2
   2   2 -13 1114.98 250.605   3
   2   2 -14 115.334 91.0425   2
  -2   2 -14 124.945 131.723   2
  -2  -2  14 163.109 139.990   2
   2  -2  14 231.624 164.886   2
   2   2 -14 93.9832 113.500   3
  -2   2 -15 7610.77 697.227   2
  -2  -2  15 6871.25 654.288   2
   2  -2  15 7369.37 674.307   2
   2   2 -15 7457.86 698.979   2
   2   2 -15 7476.22 653.384   3
  -2   2 -16 685.036 253.107   2
   2   2 -16 1411.06 333.034   2
  -2  -2  16 1366.57 354.079   2
   2  -2  16 1084.71 319.690   2
   2   2 -16 1086.63 264.759   3
   2  -2  17 6324.95 680.464   2
  -2  -2  17 6313.55 678.645   2
   2   2 -17 6484.91 640.836   3
  -2   2  17 5945.24 583.148   3
  -2  -2  18 4571.60 585.145   2
   2  -2  18 3919.83 552.723   2
  -2   2  18 4428.21 504.790   3
   2   2 -18 4585.82 544.566   3
  -2  -2  19 755.831 248.106   2
   2  -2  19 1229.49 307.670   2
  -2   2  19 829.353 219.301   3
   2   2  19 905.488 135.987   3
   2   2 -19 945.143 254.979   3
  -2  -2  20 128.814 181.951   2
   2  -2  20 478.845 193.410   2
   2   2 -20 343.735 116.028   1
   2   2  20 485.944 129.218   1
   2   2  20 501.623 109.408   3
  -2   2  20 404.790 175.471   3
   2   2 -20 413.047 173.966   3
   2   2 -21 1419.71 213.260   1
   2  -2  21 1448.95 411.361   2
   2   2  21 1850.30 231.352   1
  -2  -2  21 1418.93 381.995   2
   2   2  21 1247.89 167.089   3
  -2   2  21 1181.60 275.087   3
   2  -2  22 9079.85 898.305   2
  -2  -2  22 8411.31 863.629   2
   2   2  22 8593.13 490.284   1
   2   2 -22 9015.86 504.145   1
  -2   2 -22 8542.37 573.782   3
  -2   2  22 9712.40 800.924   3
   2   2  22 8290.35 417.883   3
   2   2  22 8657.96 579.471   3
   2   2  23 274.014 99.9315   1
   2  -2  23 499.662 268.307   2
  -2  -2  23 560.890 313.118   2
   2   2 -23 383.743 111.663   1
  -2   2 -23 309.604 114.811   3
  -2   2  23 706.428 282.035   3
   2   2  23 292.508 86.3819   3
   2   2 -24 924.960 159.396   1
   2   2  24 871.017 157.066   1
  -2  -2  24 1332.39 403.260   2
   2  -2  24 1474.75 414.326   2
   2   2  24 1148.24 157.758   3
  -2   2  24 1118.35 302.655   3
  -2   2 -24 1219.95 230.381   3
   2   2  25 1050.28 167.143   1
   2  -2  25 1169.29 342.252   2
  -2  -2  25 825.621 349.389   2
   2   2 -25 1145.43 173.676   1
   2   2  25 902.222 142.529   3
  -2   2 -25 585.646 167.259   3
  -2   2  25 897.380 263.924   3
   2  -2  26 3152.40 569.779   2
  -2   2  26 3210.67 267.188   1
  -2   2 -26 3681.09 289.684   1
  -2  -2  26 3730.01 638.877   2
  -2   2 -26 3558.37 403.017   3
  -2   2 -26 3607.86 273.432   3
   2   2  26 3573.38 271.288   3
  -2   2  26 3397.85 512.037   3
  -2   2 -27 26.8799 37.8934   1
  -2  -2  27 368.305 278.340   2
   2  -2  27-96.5017 145.700   2
  -2   2  27 182.071 59.6644   1
  -2   2  27 40.2513 97.9992   3
  -2   2 -27 114.282 100.433   3
  -2  -2  28 2171.32 522.313   2
  -2   2  28 1630.16 152.118   1
   2  -2  28 2975.21 608.449   2
  -2   2 -28 2012.19 175.546   1
  -2   2 -28 1896.12 301.116   3
  -2   2  28 2346.70 443.096   3
   2  -2  29 477.372 352.559   2
  -2  -2  29 397.841 304.286   2
  -2   2  29-102.923 117.961   3
  -2   2 -29-0.21085 94.1286   3
  -2  -2  30 967.756 400.890   2
   2  -2  30 1201.08 399.735   2
  -2   2  30 1967.76 398.362   3
   2  -2  31-141.694 241.019   2
  -2  -2  31 64.4165 176.681   2
  -2   2  31 227.111 212.301   3
  -2  -2  32 3797.14 712.277   2
   2  -2  32 2243.73 562.317   2
  -2   2  32 2244.13 430.611   3
  -2  -2  33 708.377 383.398   2
   2  -2  33 740.281 363.424   2
  -2   2  33 904.211 297.145   3
   2  -2  34 245.519 251.756   2
  -2  -2  34 221.113 220.852   2
  -2   2  34 250.239 122.981   3
  -2  -2  35 212.859 231.006   2
   2  -2  35 389.351 369.180   2
  -2   2  35 155.061 171.119   3
  -2   2  36 2619.52 499.106   3
  -2   2  36 2780.30 700.434   2
   2   2  36 2782.36 698.878   2
  -2  -2  36 3072.71 698.289   2
   2  -2  36 2786.57 659.769   2
  -2  -2  37 1558.97 532.346   2
  -2   2  37 1365.64 536.250   2
   2  -2  37 1252.18 487.815   2
   2   2  37 1070.40 477.899   2
   2  -2  38 2636.06 693.837   2
  -2   2  38 2724.07 713.155   2
  -2  -2  38 2442.24 645.410   2
   2   2  38 2298.99 676.616   2
  -2  -2  39 2575.65 663.212   2
   2   2  39 1379.73 540.816   2
  -2   2  39 1974.45 629.445   2
   2  -2  39 2334.60 666.502   2
   2   2  40 1759.21 578.577   2
  -2   2  40 2261.48 650.891   2
  -2  -2  40 1161.00 502.924   2
   2  -2  40 1382.97 502.254   2
   2  -2  41 564.615 377.474   2
  -2   2  41-118.430 216.869   2
   2   2  41-155.510 281.462   2
  -2  -2  41 119.457 179.147   2
  -2  -2  42 1854.66 591.489   2
   2  -2  42 980.137 453.927   2
   2   2  42 908.827 440.533   2
  -2   2  42 995.640 460.960   2
   2  -2  43 510.233 334.877   2
   2   2  43 394.992 342.811   2
  -2   2  43 1227.33 481.113   2
  -2  -2  43 993.405 477.190   2
  -2   2  44 371.349 356.785   2
  -2  -2  44 547.767 406.151   2
   2   2  44 951.483 468.747   2
   2  -2  44 780.398 445.640   2
   2  -2  45 591.114 347.351   2
  -2  -2  45 262.611 296.645   2
   2   2  45-115.622 236.002   2
  -2   3   0-9.44766 62.1503   2
   2   3   0-69.0651 101.977   2
  -2  -3   0 41.1772 55.0899   4
  -2   3   0-17.8839 130.438   4
   2   3   0-12.5100 68.1806   4
  -2   3  -1 7110.77 570.679   4
  -2  -3  -1 6775.84 403.831   4
   2   3  -1 6991.25 383.610   4
  -2   3   1 6828.42 549.107   4
  -2   3  -1 7001.32 522.381   2
   2  -3  -1 6816.10 525.705   2
   2   3   1 6745.43 512.436   2
  -2  -3   1 6862.10 528.496   2
   2   3  -1 6493.59 507.928   2
  -2  -3  -1 6396.35 522.140   2
   2  -3   1 6483.03 522.160   2
  -2   3   1 7647.22 547.609   2
  -2  -3  -2 25661.2 801.170   4
   2  -3  -2 23827.9 1049.34   4
   2   3  -2 24273.4 717.630   4
  -2   3   2 24939.4 1053.03   4
  -2   3  -2 24190.0 969.948   2
  -2   3   2 26031.0 1006.72   2
  -2  -3   2 24921.8 1000.01   2
   2   3  -2 26195.7 1008.57   2
   2   3  -2 24577.4 981.802   2
   2  -3   2 25932.4 1024.39   2
  -2   3  -2 24899.3 983.824   2
   2   3   2 24115.4 973.065   2
   2   3  -3 1829.43 281.112   2
  -2   3  -3 1705.74 272.846   2
  -2  -3   3 1467.78 256.031   2
   2  -3   3 1889.06 294.336   2
   2  -3  -3 2130.12 321.654   4
  -2   3   3 2204.38 339.073   4
  -2  -3  -3 1827.07 227.313   4
   2   3  -3 1455.31 181.891   4
   2  -3   4 1881.57 309.941   2
  -2   3  -4 2070.57 296.576   2
   2   3  -4 2063.70 300.233   2
  -2  -3   4 2439.53 343.942   2
  -2  -3  -4 2597.75 284.425   4
   2  -3  -4 2227.73 331.910   4
  -2   3   4 2358.68 366.652   4
   2  -3   5 1350.52 250.139   2
   2   3  -5 1269.42 237.731   2
  -2   3  -5 1376.04 263.966   2
  -2  -3   5 1485.66 286.038   2
  -2   3   5 1432.42 284.938   4
   2  -3  -5 1291.31 264.127   4
  -2   3   6 7938.08 635.566   4
   2  -3  -6 8611.28 644.178   4
  -2  -3   6 8665.87 632.321   2
   2   3  -6 7965.78 594.215   2
  -2   3  -6 8980.48 633.959   2
   2  -3   6 8002.10 604.797   2
   2  -3   7 2.93366 104.740   2
  -2  -3   7 80.0766 97.5416   2
  -2   3  -7 184.727 123.164   2
   2   3  -7-21.9052 66.9886   2
   2  -3  -7 342.550 209.974   4
   2   3  -8 10467.1 717.995   2
  -2   3  -8 11749.0 762.819   2
   2  -3  -8 11570.2 763.079   4
  -2  -3   8 10169.6 719.273   2
   2  -3   8 10998.1 747.005   2
   2   3  -9 26633.0 1159.64   2
  -2   3  -9 25356.7 1130.61   2
   2  -3  -9 25664.8 1186.54   4
  -2  -3   9 26130.7 1151.88   2
   2  -3   9 24967.5 1127.08   2
  -2  -3  10 2078.65 352.858   2
   2   3 -10 2003.24 356.090   2
  -2   3 -10 1914.25 330.444   2
   2  -3  10 1879.19 345.364   2
   2  -3 -10 1562.05 317.696   4
  -2   3 -11 12985.0 856.526   2
   2   3 -11 13283.0 858.553   2
   2  -3 -11 13923.4 900.382   4
  -2  -3  11 13987.1 881.840   2
   2  -3  11 14037.8 885.531   2
  -2   3 -12 6121.49 616.460   2
   2   3 -12 6687.75 635.935   2
   2  -3 -12 6467.83 636.180   4
  -2  -3  12 6050.50 596.338   2
   2  -3  12 6640.90 622.755   2
  -2  -3  13 9002.84 747.070   2
   2  -3  13 8697.64 745.556   2
   2   3 -13 9373.11 777.646   2
  -2   3 -13 8492.84 728.964   2
   2  -3 -13 8795.68 741.617   4
  -2   3 -14 14.9449 69.1154   2
   2   3 -14 215.783 159.323   2
  -2  -3  14 153.882 129.713   2
   2  -3  14 215.059 132.823   2
  -2  -3  15 131.472 147.475   2
   2  -3  15 250.383 160.910   2
   2  -3  16 109.290 198.325   2
  -2  -3  16 34.6182 113.780   2
  -2  -3  17 5920.59 674.594   2
   2  -3  17 6465.92 720.534   2
  -2  -3  18 487.212 219.700   2
   2  -3  18 1135.62 356.572   2
  -2  -3  19-32.0891 112.370   2
   2  -3  19 219.415 216.630   2
  -2  -3  20-124.173 189.735   2
   2  -3  20 396.797 233.205   2
  -2  -3  21-71.8723 170.163   2
   2  -3  21 294.979 204.460   2
   2  -3  22-119.780 184.324   2
  -2  -3  22 24.1976 129.719   2
  -2   3  22 32.0129 122.993   3
  -2  -3  23 699.691 280.075   2
   2  -3  23 929.680 349.532   2
  -2   3  23 972.676 287.147   3
  -2  -3  24 286.983 251.619   2
   2  -3  24 360.260 219.325   2
   2   3  24 162.112 93.5366   3
  -2   3  24 51.6499 160.854   3
  -2  -3  25 983.234 371.423   2
   2  -3  25 1000.56 349.356   2
  -2   3  25 1072.88 303.534   3
   2   3  25 869.150 169.985   3
   2  -3  26 417.440 306.274   2
   2   3  26 328.180 118.362   1
   2   3 -26 141.527 98.0226   1
  -2   3 -26 120.381 112.166   3
  -2   3  26 401.674 233.740   3
   2   3  26 321.240 118.656   3
  -2  -3  27 5888.16 828.393   2
   2  -3  27 5093.53 776.319   2
   2   3 -27 5522.47 444.721   1
   2   3  27 5293.47 430.526   1
  -2   3 -27 4839.63 527.823   3
   2   3  27 4714.19 399.663   3
  -2   3  27 5100.46 648.428   3
   2   3  28 147.225 86.0042   1
   2   3 -28 108.036 75.1349   1
  -2  -3  28 130.444 302.637   2
   2  -3  28 310.092 270.420   2
  -2   3  28 86.7541 96.9933   3
  -2   3 -28-26.2054 60.4712   3
   2   3  28 102.733 87.6504   3
   2   3 -29 1301.40 212.612   1
   2   3  29 1643.88 227.290   1
  -2  -3  29 1199.51 398.881   2
   2  -3  29 1630.22 460.711   2
   2   3  29 1589.19 229.029   3
  -2   3  29 1889.98 412.085   3
  -2   3 -29 1574.59 310.399   3
   2   3  30 101.500 69.5302   1
  -2  -3  30 192.178 161.117   2
   2  -3  30 230.480 218.633   2
  -2   3  30 191.718 169.532   3
   2  -3  31 469.004 281.528   2
  -2  -3  31 879.114 340.235   2
  -2   3  31 1221.94 340.804   3
   2  -3  32 1370.34 469.466   2
  -2  -3  32 1769.26 526.725   2
  -2   3  32 1119.29 314.416   3
   2  -3  33 5.64450 189.053   2
  -2  -3  33-100.755 298.395   2
  -2   3  33-116.976 123.525   3
   2  -3  34-319.710 269.376   2
  -2  -3  34 348.615 248.681   2
  -2   3  34-1.43003 150.791   3
  -2  -3  35 1247.41 453.196   2
   2  -3  35 959.318 456.036   2
  -2   3  35 671.831 261.368   3
   2  -3  36 1868.01 558.230   2
  -2  -3  36 1120.76 477.407   2
  -2   3  36 1071.09 322.707   3
   2  -3  37 200.382 380.174   2
  -2  -3  37 2.52480 174.456   2
  -2  -3  38-232.769 277.878   2
   2  -3  38 541.595 404.011   2
  -2  -3  39 54.8953 223.671   2
   2  -3  39 51.7863 246.650   2
   2  -3  40 348.439 326.124   2
  -2  -3  40-166.210 244.046   2
  -2   3  41-144.615 246.703   2
   2   3  41 483.269 335.264   2
  -2  -3  41-38.5156 283.127   2
   2  -3  41 192.038 339.797   2
   2   3  42 239.144 344.032   2
  -2   3  42-44.9223 191.092   2
  -2  -3  42-82.0719 248.538   2
   2  -3  42 596.535 407.537   2
  -2   3  43 88.1816 254.896   2
   2   3  43 529.031 346.628   2
   2  -3  43 1421.08 583.046   2
  -2  -3  43 755.190 468.409   2
  -2   3  44-144.221 237.162   2
   2   3  44 788.671 501.179   2
  -2  -3  44 808.272 413.858   2
   2  -3  44 900.731 504.312   2
  -2   4   0 10782.8 769.411   4
  -2  -4   0 11866.8 632.710   4
   2   4   0 11968.9 626.653   4
  -2   4   0 11237.9 768.297   2
   2   4   0 11034.6 763.588   2
  -2   4  -1 2686.10 381.233   2
   2   4  -1 2548.91 374.146   2
   2   4  -1 2393.12 285.999   4
  -2  -4  -1 2833.90 316.611   4
  -2   4   1 1959.60 326.644   4
  -2   4  -1 2084.52 355.257   4
   2   4   1 2747.71 311.593   4
   2   4   1 2664.59 384.746   2
  -2   4   1 3270.54 418.349   2
  -2   4  -2 477.708 170.336   2
   2   4  -2 99.2316 111.902   2
  -2   4   2 691.417 223.618   4
   2   4  -2 374.745 116.555   4
  -2   4  -2 633.846 187.746   4
  -2  -4  -2 251.540 113.032   4
   2  -4  -2 263.237 176.259   4
   2  -4   2 444.184 182.692   2
  -2  -4   2 377.098 175.983   2
  -2   4   2 329.296 179.032   2
   2   4   2 413.409 171.348   2
   2   4  -3 149.920 124.960   2
  -2   4  -3-100.006 119.054   2
  -2   4   3-11.2981 140.732   4
   2  -4  -3 87.5513 100.994   4
  -2  -4  -3 310.328 138.464   4
   2   4  -3 49.9634 72.6241   4
  -2   4   3-83.0359 143.252   2
  -2  -4   3 81.5699 148.569   2
   2  -4   3-2.92116 122.378   2
   2   4   3-22.3967 101.654   2
  -2   4   4 11366.5 805.269   4
   2  -4  -4 12235.5 844.138   4
   2   4  -4 10079.4 580.230   4
  -2  -4  -4 10941.1 657.385   4
   2  -4   4 10913.2 766.009   2
  -2   4  -4 12080.7 815.799   2
  -2  -4   4 11430.5 791.686   2
   2   4  -4 11608.0 796.844   2
  -2  -4   5 1982.40 370.160   2
   2  -4   5 1845.48 351.235   2
   2   4  -5 2030.76 348.792   2
  -2   4  -5 2336.72 370.179   2
   2  -4  -5 2421.44 392.713   4
  -2   4   5 1945.00 339.876   4
  -2  -4  -5 2302.26 316.864   4
   2   4  -5 1690.62 249.080   4
  -2  -4   6 3632.33 465.849   2
   2  -4   6 3530.51 454.417   2
  -2  -4  -6 3386.57 381.051   4
   2  -4  -6 3245.24 443.918   4
  -2   4   6 3044.58 430.266   4
  -2   4  -6 2856.60 418.462   2
   2   4  -6 2790.91 411.159   2
  -2  -4  -7 6391.92 541.070   4
   2  -4  -7 5525.27 593.663   4
  -2   4   7 5418.16 577.421   4
  -2  -4   7 6067.59 595.529   2
  -2   4  -7 5917.08 583.834   2
   2  -4   7 6430.94 614.565   2
   2   4  -7 5666.79 575.385   2
   2  -4   8 485.098 209.796   2
  -2  -4   8 152.657 110.123   2
  -2   4  -8 35.6622 80.6417   2
   2   4  -8 155.702 158.723   2
   2  -4  -8 93.4466 91.7947   4
  -2  -4  -8 211.527 124.694   4
   2  -4   9 2787.02 457.769   2
   2   4  -9 3547.28 477.896   2
  -2  -4   9 2912.19 439.612   2
  -2   4  -9 3065.31 448.569   2
   2   4 -10 5815.13 627.445   2
  -2   4 -10 6927.48 679.822   2
   2  -4  10 6930.71 675.831   2
  -2  -4  10 7242.87 690.688   2
   2  -4  11 4402.83 556.370   2
  -2  -4  11 4488.39 557.152   2
   2  -4  12 5911.45 661.155   2
  -2  -4  12 5821.87 674.453   2
   2  -4  13 22768.5 1288.60   2
  -2  -4  13 22786.6 1282.93   2
   2  -4  14 9824.50 857.576   2
  -2  -4  14 9948.85 862.936   2
   2  -4  15 2429.59 448.883   2
  -2  -4  15 2254.92 475.321   2
   2  -4  16 44.6327 178.546   2
  -2  -4  16 555.612 292.225   2
   2  -4  17 7804.37 823.347   2
  -2  -4  17 8341.21 847.346   2
  -2  -4  18 5662.02 729.744   2
   2  -4  18 5830.94 735.505   2
  -2  -4  19 177.771 177.437   2
   2  -4  19 704.303 327.665   2
   2  -4  20 517.702 281.388   2
  -2  -4  20 178.052 221.247   2
   2  -4  21 2344.22 532.166   2
  -2  -4  21 1904.43 449.212   2
  -2  -4  22 962.241 308.135   2
   2  -4  22 1345.46 421.501   2
   2  -4  23-86.4138 197.306   2
  -2  -4  23-66.5109 171.240   2
   2  -4  24-38.9465 169.856   2
  -2  -4  24 596.455 263.567   2
   2  -4  25 1202.75 360.341   2
  -2  -4  25 1312.39 393.084   2
   2  -4  26 1429.04 444.408   2
  -2  -4  26 1606.65 472.507   2
  -2   4  26 2001.86 426.462   3
   2  -4  27 83.0289 259.853   2
  -2  -4  27 476.455 355.267   2
  -2   4  27 245.277 187.321   3
  -2  -4  28 7146.83 954.225   2
   2  -4  28 5799.51 887.220   2
  -2   4  28 6859.17 765.859   3
   2   4  28 5885.79 515.074   3
  -2  -4  29 734.302 374.202   2
   2  -4  29 724.287 351.965   2
  -2   4  29 558.233 246.726   3
   2   4  29 375.797 141.316   3
  -2  -4  30 1644.35 505.325   2
   2  -4  30 1496.62 478.032   2
  -2   4  30 947.070 325.737   3
   2   4  31 1864.40 296.093   1
   2  -4  31 1520.45 493.723   2
  -2  -4  31 2882.21 656.734   2
  -2   4  31 2120.26 458.220   3
  -2  -4  32 7075.39 1081.27   2
   2  -4  32 5580.52 897.652   2
  -2   4  32 4173.49 636.747   3
  -2  -4  33 2753.90 637.889   2
   2  -4  33 2700.96 672.008   2
  -2   4  33 3319.20 601.860   3
   2  -4  34 1033.85 443.288   2
  -2  -4  34 1636.32 529.091   2
  -2   4  34 1308.86 392.725   3
   2  -4  35 110.488 227.916   2
  -2   4  35 509.762 250.094   3
  -2  -4  36 990.066 437.213   2
   2  -4  36 773.881 376.575   2
  -2  -4  37 577.897 357.434   2
   2  -4  37-19.0971 185.269   2
   2  -4  38 383.600 310.388   2
  -2  -4  38 572.388 384.691   2
   2  -4  39 619.554 384.509   2
  -2  -4  39 747.486 411.995   2
  -2  -4  40 549.560 326.082   2
   2  -4  40 220.811 264.245   2
  -2  -4  41 114.404 275.716   2
   2  -4  41 255.839 270.731   2
   2  -4  42 378.215 341.731   2
  -2  -4  42 650.833 395.444   2
  -2  -4  43 1137.39 490.269   2
   2  -4  43-137.890 324.545   2
   2   5   0 71.0317 128.658   4
  -2   5   0-149.050 160.150   4
   2   5  -1 83.6403 111.938   4
  -2   5   1-113.651 153.348   4
  -2   5  -1 236.645 193.077   4
  -2  -5  -1 143.409 132.879   4
   2   5   1-50.9065 83.8931   4
   2   5  -2 283.532 138.689   4
  -2   5   2 194.572 120.135   4
   2   5   2 375.541 161.676   4
  -2  -5  -2 199.834 126.486   4
  -2   5  -2 380.755 221.974   4
  -2   5  -3 599.762 255.197   4
  -2   5   3 379.767 219.287   4
  -2  -5  -3 270.237 133.938   4
   2   5  -3 397.968 126.087   4
   2  -5   3 245.722 163.279   2
  -2  -5   3 642.845 231.618   2
  -2  -5  -4 23.1823 69.8827   4
  -2   5   4 133.841 139.725   4
  -2   5  -4-36.5824 178.695   4
   2   5  -4 317.420 211.210   4
  -2  -5   4 91.9594 179.512   2
   2  -5   4-145.886 173.518   2
  -2  -5  -5 261.279 148.568   4
  -2   5   5 332.172 187.881   4
   2   5  -5 110.841 93.4034   4
  -2  -5   5 285.294 178.203   2
   2  -5   5 441.908 232.112   2
  -2  -5   6 213.903 166.430   2
   2  -5   6-49.3649 120.322   2
  -2  -5  -6 218.634 128.129   4
   2   5  -6 266.188 149.708   4
  -2   5   6 88.7963 132.318   4
  -2   5   7 8081.54 768.085   4
  -2  -5  -7 9582.97 740.583   4
   2  -5   7 9079.14 830.034   2
  -2  -5   7 10379.0 884.119   2
  -2  -5   8 3064.33 482.115   2
   2  -5   8 2541.44 458.063   2
  -2  -5  -8 2423.66 383.051   4
  -2   5   8 3439.55 529.039   4
  -2  -5   9 249.827 149.068   2
   2  -5   9 546.935 212.264   2
  -2  -5  -9 222.353 153.519   4
   2  -5  10 11194.4 934.340   2
  -2  -5  10 11685.8 960.211   2
  -2  -5  11 955.332 307.539   2
   2  -5  11 2895.47 505.154   2
   2  -5  12 3255.73 527.093   2
  -2  -5  12 2492.54 488.324   2
  -2  -5  13 3258.62 551.293   2
   2  -5  13 3417.21 592.989   2
   2  -5  14-0.18827 109.709   2
  -2  -5  14-109.850 198.061   2
  -2  -5  15 386.700 168.125   2
   2  -5  15 64.7825 170.335   2
   2  -5  16 657.484 292.177   2
  -2  -5  16 1003.25 315.141   2
   2  -5  17 98.8709 176.840   2
  -2  -5  17 88.9442 198.833   2
   2  -5  18 293.214 182.541   2
  -2  -5  18 84.5502 227.416   2
   2  -5  19 130.032 124.986   2
  -2  -5  19 386.235 281.091   2
   2  -5  20 989.992 365.823   2
  -2  -5  20 681.084 368.451   2
   2  -5  21 1325.05 399.576   2
  -2  -5  21 1002.39 388.438   2
  -2  -5  22 1003.55 341.953   2
   2  -5  22 1220.81 432.821   2
   2  -5  23 1178.49 409.885   2
  -2  -5  23 745.463 342.511   2
   2  -5  24 561.644 323.831   2
  -2  -5  24 1557.57 477.521   2
  -2  -5  25 1927.19 504.132   2
   2  -5  25 1803.64 453.214   2
  -2  -5  26 7.31982 177.260   2
   2  -5  26 221.968 262.003   2
   2  -5  27 175.932 258.973   2
  -2  -5  27-49.2552 175.441   2
   2  -5  28 4893.39 826.820   2
  -2  -5  28 4342.67 799.562   2
  -2  -5  29 2637.21 638.443   2
   2  -5  29 1868.74 543.035   2
  -2   5  29 1019.25 332.221   3
   2  -5  30 623.340 386.487   2
  -2  -5  30 281.280 238.107   2
  -2   5  30 424.515 207.834   3
  -2  -5  31 387.337 320.119   2
   2  -5  31 340.545 337.843   2
  -2   5  31-26.2177 109.474   3
  -2  -5  32 374.258 325.357   2
   2  -5  32-42.1612 223.064   2
  -2   5  32 17.6533 168.382   3
  -2  -5  33 355.394 284.063   2
   2  -5  33 200.448 236.905   2
  -2   5  33 438.086 231.137   3
  -2  -5  34-52.3881 166.750   2
   2  -5  34-63.9977 164.771   2
  -2   5  34 129.811 168.972   3
  -2  -5  35 181.853 211.377   2
   2  -5  35 71.4958 309.927   2
  -2   5  35-333.768 221.584   3
  -2  -5  36 264.315 277.630   2
   2  -5  36 121.083 177.689   2
   2  -5  37 7.39022 206.932   2
  -2  -5  37 48.6678 172.509   2
  -2  -5  38-81.8770 171.797   2
   2  -5  38 119.892 195.524   2
  -2  -5  39 668.433 420.127   2
   2  -5  39-345.482 332.137   2
  -2  -5  40 600.046 384.445   2
   2  -5  40 1.27737 256.986   2
  -2  -5  41 432.812 333.740   2
   2  -5  41-654.802 392.632   2
   2  -5  42 4.06456 194.635   2
  -2  -5  42 557.758 385.769   2
  -2   6   0 35173.2 1657.77   4
   2   6   0 34033.3 1369.90   4
  -2   6   1 3063.80 551.759   4
   2   6  -1 3700.50 470.047   4
  -2   6  -1 4769.33 670.016   4
   2   6   1 3990.86 480.298   4
   2   6   2 1709.21 320.321   4
  -2   6   2 2058.24 425.537   4
   2   6  -2 1676.89 305.877   4
  -2  -6  -2 1681.77 328.935   4
  -2   6  -2 1682.89 363.317   4
  -2   6  -3 168.672 186.360   4
  -2  -6  -3 613.097 221.189   4
  -2   6   3 873.447 281.745   4
   2   6  -3 263.302 138.490   4
   2   6  -4 6905.69 622.322   4
  -2   6   4 7265.76 773.034   4
  -2  -6  -4 7997.58 704.640   4
  -2   6  -4 8373.69 817.849   4
   2  -6  -4 6883.73 773.286   2
   2  -6   4 7160.47 777.308   2
  -2  -6   4 6875.75 775.827   2
  -2  -6  -4 7060.35 779.327   2
  -2  -6  -5 14748.3 964.702   4
  -2   6   5 15002.7 1100.83   4
   2   6  -5 14907.2 904.409   4
  -2   6  -5 14686.7 1102.32   4
   2  -6   5 15800.8 1153.68   2
  -2  -6   5 15921.8 1156.74   2
   2   6  -6 3208.05 433.236   4
  -2   6  -6 4678.50 630.327   4
  -2   6   6 3817.79 571.929   4
   2  -6   6 3986.56 611.312   2
  -2  -6   6 3758.47 567.849   2
   2   6  -7 1871.05 330.590   4
  -2   6   7 1828.95 402.203   4
   2  -6   7 1688.62 407.928   2
  -2  -6   7 1853.49 390.442   2
  -2  -6   8 368.026 225.887   2
   2  -6   8 148.908 169.600   2
   2   6  -8 98.5699 168.171   4
  -2   6   8 432.175 193.402   4
   2  -6   9 189.876 125.669   2
  -2  -6   9 18.1371 119.022   2
  -2  -6  10 2101.62 454.746   2
   2  -6  10 2116.90 434.010   2
  -2  -6  11 451.874 279.833   2
   2  -6  11 97.4002 119.191   2
  -2  -6  12 194.642 135.992   2
   2  -6  12 664.799 308.882   2
   2  -6  13 1120.91 352.348   2
  -2  -6  13 930.026 323.424   2
   2  -6  14 1745.33 420.339   2
  -2  -6  14 1970.35 458.756   2
  -2  -6  15 688.412 307.519   2
   2  -6  15 123.834 197.808   2
  -2  -6  16 1198.03 402.440   2
   2  -6  16 1397.80 403.547   2
   2  -6  17 1723.60 445.491   2
  -2  -6  17 2507.96 541.118   2
  -2  -6  18 5163.40 765.557   2
   2  -6  18 5520.33 801.090   2
   2  -6  19 315.588 258.677   2
  -2  -6  19 391.840 262.986   2
   2  -6  20 4512.99 762.252   2
  -2  -6  20 4396.99 731.389   2
   2  -6  21 3924.73 752.130   2
  -2  -6  21 4166.15 773.757   2
  -2  -6  22 9583.40 1100.02   2
   2  -6  22 9521.95 1120.73   2
   2  -6  23 1764.89 535.899   2
  -2  -6  23 1468.92 475.046   2
   2  -6  24 4458.62 788.128   2
  -2  -6  24 3953.85 726.696   2
   2  -6  25 6159.20 929.134   2
  -2  -6  25 5545.38 876.660   2
   2  -6  26 2174.82 611.593   2
  -2  -6  26 2414.29 685.482   2
   2  -6  27 2197.91 579.940   2
  -2  -6  27 2364.02 609.869   2
  -2  -6  28 1183.59 472.135   2
   2  -6  28 1083.98 435.010   2
   2  -6  29 481.732 300.295   2
  -2  -6  29 842.072 369.928   2
   2  -6  30-467.821 303.816   2
  -2  -6  30 280.299 324.990   2
   2  -6  31 41.4158 204.872   2
  -2  -6  31 44.6038 240.453   2
  -2  -6  32 1093.37 446.185   2
   2  -6  32 1198.50 470.264   2
  -2   6  32 771.259 306.498   3
   2  -6  33 609.670 377.858   2
  -2  -6  33 1098.46 519.553   2
  -2   6  33 332.586 212.504   3
   2  -6  34 543.737 339.540   2
  -2  -6  34 252.906 307.697   2
  -2   6  34 218.601 170.401   3
   2  -6  35-34.5187 172.213   2
  -2  -6  35 561.529 358.145   2
  -2  -6  36 962.328 463.038   2
   2  -6  36 362.570 314.324   2
  -2  -6  37 649.686 444.164   2
   2  -6  37 919.126 531.463   2
  -2  -6  38 913.696 478.296   2
   2  -6  38 2324.58 710.219   2
   2  -6  39 828.608 484.357   2
  -2  -6  39 891.473 449.331   2
   2  -6  40 1527.80 626.840   2
  -2  -6  40 313.517 330.250   2
  -2   7   0-5.95691 216.461   4
   2   7   0 4.55433 157.024   4
  -2   7   1 2317.25 467.001   4
   2   7  -1 1995.98 370.170   4
  -2   7  -1 1949.63 422.593   4
   2   7   1 2001.85 369.217   4
   2   7  -2 22.3673 99.2190   4
  -2   7  -2 0.60128 153.855   4
  -2   7   2 463.123 253.347   4
   2   7   2 242.330 185.903   4
  -2   7   3 7310.41 836.974   4
  -2   7  -3 7837.57 848.387   4
   2   7  -3 8224.04 736.307   4
  -2   7  -4 1438.90 367.051   4
  -2   7   4 556.971 282.718   4
   2   7  -4 1192.95 280.852   4
  -2   7   5 3049.82 532.326   4
   2   7  -5 2902.28 446.113   4
  -2   7  -5 3452.06 574.987   4
  -2   7   6 2819.49 539.346   4
  -2   7  -6 2303.76 482.078   4
   2   7  -6 2638.85 430.814   4
   2  -7   6 2656.71 542.207   2
  -2  -7   6 3125.59 601.443   2
  -2   7  -7 176.796 277.877   4
  -2   7   7 24.3863 144.139   4
   2   7  -7-153.947 166.940   4
  -2  -7   7-45.7738 172.657   2
   2  -7   7 275.689 244.283   2
  -2   7  -8 791.185 325.662   4
   2   7  -8 788.048 237.865   4
  -2   7   8 594.731 266.915   4
   2  -7   8 467.391 262.831   2
  -2  -7   8 914.510 359.664   2
   2   7  -9 2789.43 467.173   4
  -2  -7   9 4250.43 661.243   2
   2  -7   9 2663.52 541.896   2
   2   7 -10 1083.43 312.786   4
   2  -7  10 617.438 299.230   2
  -2  -7  10 1028.69 376.908   2
  -2  -7  11 40.1581 171.218   2
   2  -7  11 135.684 156.322   2
   2   7 -11 146.594 118.277   4
   2  -7  12 454.729 248.090   2
  -2  -7  12-82.5830 149.231   2
   2  -7  13 2656.41 562.136   2
  -2  -7  13 2988.54 611.941   2
  -2  -7  14 473.931 292.540   2
   2  -7  14 227.134 261.119   2
   2  -7  15 1030.98 410.816   2
  -2  -7  15 1215.26 398.083   2
  -2  -7  16-179.216 196.006   2
   2  -7  16 69.2863 221.503   2
  -2  -7  17 1556.50 416.635   2
   2  -7  17 1230.33 387.155   2
  -2  -7  18 89.3432 153.146   2
   2  -7  18 622.270 270.202   2
  -2  -7  19 79.7695 327.272   2
   2  -7  19-159.228 196.885   2
   2  -7  20 2932.69 647.078   2
  -2  -7  20 3353.79 663.610   2
  -2  -7  21 1959.07 567.299   2
   2  -7  21 1596.95 531.805   2
   2  -7  22 2126.06 607.033   2
  -2  -7  22 1718.36 506.896   2
  -2  -7  23 2579.74 616.331   2
   2  -7  23 3023.67 677.297   2
  -2  -7  24 2146.53 604.023   2
   2  -7  24 2229.45 618.167   2
  -2  -7  25 202.167 261.726   2
   2  -7  25 1086.18 448.854   2
  -2  -7  26 421.759 342.571   2
   2  -7  26 4.64253 194.219   2
  -2  -7  27 464.053 314.500   2
   2  -7  27-126.137 257.962   2
  -2  -7  28 128.771 205.633   2
   2  -7  28-317.559 274.416   2
  -2  -7  29 38.0972 183.725   2
   2  -7  29 366.376 296.845   2
   2  -7  30-71.1778 195.808   2
  -2  -7  30-543.190 334.855   2
   2  -7  31-100.021 219.738   2
  -2  -7  31-69.0385 272.310   2
   2  -7  32 424.096 328.795   2
  -2  -7  32 138.678 232.489   2
   2  -7  33 367.910 280.591   2
  -2  -7  33 217.876 325.621   2
  -2  -7  34 317.268 322.627   2
   2  -7  34-77.7998 243.279   2
   2  -7  35 132.036 262.880   2
  -2  -7  35-203.307 235.293   2
  -2  -7  36-300.907 282.358   2
   2  -7  36 196.952 302.332   2
   2  -7  37 51.0134 282.957   2
  -2  -7  37-10.6565 161.424   2
  -2  -7  38 445.932 489.662   2
   2  -7  38 45.5542 206.785   2
  -2   8   0 1343.21 450.660   4
   2   8   0 1288.97 355.800   4
   2   8  -1 4051.64 565.911   4
  -2   8  -1 3916.31 654.269   4
  -2   8   1 3571.39 647.482   4
   2   8   1 3544.86 544.150   4
   2   8  -2 351.965 198.995   4
  -2   8   2 439.011 280.760   4
  -2   8  -2 296.085 270.958   4
  -2   8   3 614.372 218.143   4
  -2   8  -3 434.430 254.052   4
   2   8  -3 860.774 269.049   4
   2   8  -4 915.820 255.137   4
  -2   8  -4 1232.35 389.303   4
  -2   8   4 452.832 277.927   4
  -2   8  -5 2357.21 551.233   4
   2   8  -5 2850.89 493.484   4
  -2   8   5 2219.29 532.158   4
  -2   8  -6 2730.88 584.601   4
  -2   8   6 2595.00 578.934   4
   2   8  -6 2926.97 497.639   4
  -2   8  -7 1367.17 427.210   4
  -2   8   7 979.758 370.845   4
   2   8  -7 1347.66 361.639   4
  -2   8   8 7855.24 946.445   4
  -2   8  -8 7906.41 932.245   4
   2   8  -8 8259.37 822.159   4
  -2  -8   8 8568.56 1003.33   2
   2  -8   8 8753.73 1015.30   2
  -2   8  -9 544.049 459.550   4
   2   8  -9 34.1816 218.617   4
  -2  -8   9-1.05160 210.715   2
   2  -8   9 271.732 239.694   2
  -2   8 -10 2169.98 555.669   4
   2   8 -10 2296.05 451.323   4
  -2  -8  10 1755.88 487.204   2
   2  -8  10 2196.08 541.448   2
   2   8 -11 175.422 168.309   4
  -2   8 -11 451.985 292.280   4
  -2  -8  11 255.111 289.364   2
   2  -8  11 1.08142 189.550   2
   2   8 -12 2556.99 488.874   4
   2  -8  12 2414.60 551.739   2
  -2  -8  12 2642.72 576.518   2
   2   8 -13 570.535 317.147   4
   2  -8  13 548.581 332.992   2
  -2  -8  13-14.6384 189.033   2
   2  -8  14 3918.46 706.165   2
  -2  -8  14 3895.33 729.920   2
   2   8 -14 4319.37 639.953   4
  -2  -8  15 260.335 254.192   2
   2  -8  15-42.2497 242.121   2
  -2  -8  16 2706.02 613.656   2
   2  -8  16 2336.56 562.700   2
   2  -8  17 10.7287 173.812   2
  -2  -8  17 470.339 309.749   2
   2  -8  18 1783.60 521.980   2
  -2  -8  18 2534.18 604.547   2
  -2  -8  19-42.9218 213.591   2
   2  -8  19-2.48347 251.931   2
   2  -8  20 217.498 241.561   2
  -2  -8  20 8.82952 150.256   2
  -2  -8  21 1889.91 539.746   2
   2  -8  21 1836.66 558.871   2
  -2  -8  22 1152.75 460.951   2
   2  -8  22 1139.22 559.065   2
  -2  -8  23 869.739 449.757   2
   2  -8  23 395.978 397.695   2
  -2  -8  24 700.430 451.783   2
   2  -8  24 696.219 373.681   2
  -2  -8  25 1953.17 621.979   2
   2  -8  25 2867.37 723.098   2
  -2  -8  26 1536.88 524.063   2
   2  -8  26 1110.17 480.001   2
  -2  -8  27 524.266 345.621   2
   2  -8  27 1714.47 541.236   2
  -2  -8  28 1202.67 514.120   2
   2  -8  28 2018.09 624.579   2
  -2  -8  29 913.820 482.612   2
   2  -8  29 922.012 475.565   2
  -2  -8  30 2244.05 664.302   2
   2  -8  30 2626.35 724.254   2
  -2  -8  31 745.603 471.418   2
   2  -8  31 691.987 405.166   2
   2  -8  32 1316.91 567.479   2
  -2  -8  32 1484.57 602.148   2
   2  -8  33 1213.48 508.137   2
  -2  -8  33 1314.65 600.582   2
  -2  -8  34 690.559 444.345   2
   2  -8  34-485.502 347.625   2
   2  -8  35-814.928 438.272   2
  -2  -8  35 443.964 377.065   2
  -2   9   0 423.710 286.422   4
   2   9   0 95.1476 238.811   4
  -2   9  -1 1987.60 487.879   4
   2   9  -1 1384.14 366.916   4
  -2   9   1 1801.06 450.494   4
   2   9   1 1808.81 419.359   4
  -2   9   2 64.6153 186.772   4
  -2   9  -2 61.9495 332.301   4
   2   9  -2 339.062 227.371   4
  -2   9   3-106.299 140.807   4
   2   9  -3 142.094 165.580   4
  -2   9  -3 84.6907 301.122   4
  -2   9   4 389.850 272.566   4
  -2   9  -4 1331.50 400.016   4
   2   9  -4 675.246 265.445   4
  -2   9   5 1107.59 404.524   4
   2   9  -5 610.881 261.514   4
  -2   9  -5 273.408 345.400   4
  -2   9  -6 1201.73 501.107   4
  -2   9   6 1259.73 458.552   4
   2   9  -6 1626.84 390.637   4
  -2   9  -7 94.4123 149.357   4
  -2   9   7-122.953 182.628   4
   2   9  -7 90.5641 120.860   4
   2   9  -8 238.351 166.095   4
  -2   9  -8 493.483 265.804   4
  -2   9  -9 729.920 328.355   4
   2   9  -9 293.894 211.844   4
  -2   9 -10 478.157 316.179   4
   2   9 -10 154.147 179.123   4
   2  -9  10 550.468 349.038   2
  -2  -9  10 282.921 282.368   2
   2   9 -11 1641.42 420.346   4
  -2   9 -11 2319.03 566.747   4
   2  -9  11 2261.89 588.622   2
  -2  -9  11 1326.46 456.477   2
   2   9 -12 206.043 221.618   4
  -2   9 -12 456.050 331.878   4
   2  -9  12 409.214 368.882   2
  -2  -9  12 275.246 301.405   2
  -2   9 -13-25.6058 194.621   4
   2   9 -13 578.696 243.636   4
   2  -9  13 659.197 382.353   2
  -2  -9  13 935.350 459.919   2
  -2   9 -14 2300.25 579.297   4
   2   9 -14 995.326 312.335   4
   2  -9  14 1866.72 551.376   2
  -2  -9  14 2489.43 617.023   2
   2   9 -15 808.574 333.066   4
  -2   9 -15 1182.47 409.427   4
  -2  -9  15 430.840 388.802   2
   2  -9  15 1107.53 457.925   2
   2   9 -16 3.68372 126.259   4
   2  -9  16 322.568 339.441   2
  -2  -9  16 255.387 340.404   2
  -2  -9  17 777.162 387.573   2
   2   9 -17 460.625 209.635   4
   2  -9  17 559.054 300.688   2
   2  -9  18 87.5294 275.498   2
  -2  -9  18-244.117 317.016   2
   2   9 -18-21.7654 146.363   4
   2  -9  19-2.41781 178.066   2
  -2  -9  19 409.016 380.844   2
   2  -9  20 18.2990 226.482   2
  -2  -9  20 743.149 362.015   2
   2  -9  21-141.968 176.282   2
  -2  -9  21 98.2947 185.335   2
  -2  -9  22-268.426 257.343   2
   2  -9  22-347.365 293.089   2
   2  -9  23 71.0777 212.432   2
  -2  -9  23 5.27555 185.851   2
   2  -9  24 364.405 352.089   2
  -2  -9  24 86.6472 219.843   2
   2  -9  25-243.874 265.001   2
  -2  -9  25 279.877 303.633   2
   2  -9  26 229.412 299.048   2
  -2  -9  26 388.091 406.853   2
  -2  -9  27 1279.71 544.744   2
   2  -9  27 14.4703 237.639   2
   2  -9  28 459.161 373.500   2
  -2  -9  28 599.230 405.710   2
   2  -9  29 644.991 434.821   2
  -2  -9  29 200.785 222.614   2
   2  -9  30 47.1099 266.971   2
  -2  -9  30-33.0216 241.909   2
  -2  -9  31-72.3503 282.995   2
   2  -9  31-38.9740 214.580   2
  -2  -9  32 666.011 378.103   2
   2  -9  32 619.771 476.937   2
   2  10   0 3920.19 657.945   4
  -2  10   0 4557.02 790.480   4
  -2  10   1 781.246 385.558   4
  -2  10  -1 492.718 282.534   4
   2  10  -1 676.061 353.575   4
  -2  10  -2 553.126 347.211   4
  -2  10   2 169.293 225.772   4
   2  10  -2 530.084 314.154   4
   2  10  -3 827.974 335.174   4
  -2  10   3 503.598 395.233   4
  -2  10  -3 474.153 322.001   4
  -2  10   4 1029.38 432.998   4
  -2  10  -4 741.690 367.146   4
   2  10  -4 204.402 229.221   4
   2  10  -5 221.568 190.196   4
  -2  10  -5 228.076 344.121   4
  -2  10   5 301.963 250.920   4
  -2  10   6 85.1455 179.709   4
   2  10  -6 151.604 135.145   4
   2  10  -7 760.263 320.098   4
  -2  10  -7 169.244 370.552   4
   2  10  -8 1094.61 358.722   4
  -2  10  -8 1228.61 430.811   4
  -2  10  -9 359.225 251.100   4
   2  10  -9 385.984 269.371   4
   2  10 -10 2370.79 533.038   4
  -2  10 -10 1342.28 522.223   4
  -2  10 -11 2504.73 636.207   4
   2  10 -11 2215.62 530.234   4
  -2  10 -12 1498.23 585.517   4
   2  10 -12 738.370 325.264   4
   2  10 -13 338.402 342.805   4
  -2  10 -13 641.634 432.253   4
   2 -10  13-32.9350 275.520   2
  -2 -10  13 329.262 389.202   2
  -2  10 -14 1603.38 508.938   4
   2  10 -14 623.557 319.105   4
   2 -10  14 651.812 376.751   2
  -2 -10  14 998.943 495.916   2
  -2  10 -15 2176.36 614.655   4
   2  10 -15 1372.83 423.800   4
  -2 -10  15 1841.34 568.506   2
   2 -10  15 1409.95 532.210   2
   2  10 -16 462.077 313.403   4
  -2  10 -16 776.961 473.442   4
   2 -10  16 107.256 315.962   2
  -2 -10  16 981.237 529.674   2
   2  10 -17 232.561 292.917   4
  -2  10 -17 823.111 424.392   4
  -2 -10  17 797.474 437.388   2
   2 -10  17 506.909 379.150   2
  -2  10 -18 972.768 406.784   4
   2  10 -18 909.693 332.389   4
  -2 -10  18 594.589 445.009   2
   2 -10  18 612.999 450.268   2
   2  10 -19 216.173 259.680   4
  -2  10 -19 524.737 391.874   4
  -2 -10  19 208.688 303.079   2
   2 -10  19 614.958 369.218   2
   2  10 -20 168.945 227.335   4
  -2 -10  20 633.019 397.216   2
   2 -10  20 571.909 440.227   2
   2  10 -21 722.039 339.043   4
   2 -10  21 518.087 334.721   2
  -2 -10  21 239.355 379.124   2
  -2 -10  22 701.847 374.087   2
   2 -10  22 1040.22 498.644   2
   2  10 -22 634.591 319.339   4
   2 -10  23 568.583 353.747   2
  -2 -10  23-429.484 323.312   2
   2 -10  24-45.8083 154.469   2
  -2 -10  24-70.7150 276.532   2
  -2 -10  25 685.263 413.717   2
   2 -10  25-145.147 326.223   2
   2 -10  26-113.238 182.083   2
  -2 -10  26 544.728 468.111   2
   2 -10  27 692.621 475.014   2
  -2 -10  27 719.995 434.411   2
   2 -10  28 201.457 272.737   2
  -2 -10  28-370.175 318.763   2
  -2  11   0 316.379 298.688   4
  -2  11   1 851.565 416.463   4
  -2  11  -1 1152.12 416.642   4
   2  11  -2 469.725 323.776   4
  -2  11  -2 1065.38 441.897   4
  -2  11   2 449.707 280.412   4
  -2  11  -3-86.2252 194.516   4
   2  11  -3 77.6762 187.303   4
  -2  11   3 249.375 381.365   4
  -2  11   4 564.309 357.852   4
  -2  11  -4 79.1057 278.491   4
   2  11  -4 45.3720 195.740   4
  -2  11   5 2452.94 643.694   4
  -2  11  -5 1712.92 531.432   4
   2  11  -5 1331.55 450.578   4
   2  11  -6 612.550 317.397   4
  -2  11  -6 1195.71 623.866   4
   2  11  -7 1002.54 412.931   4
  -2  11  -7 1010.93 378.944   4
   2  11  -8 379.038 238.446   4
  -2  11  -8 85.0440 201.780   4
  -2  11  -9-208.460 181.057   4
   2  11  -9 246.584 191.274   4
   2  11 -10-24.0061 201.115   4
  -2  11 -10 120.391 301.901   4
   2  11 -11 132.880 156.226   4
  -2  11 -11 222.523 255.046   4
  -2  11 -12 281.254 254.240   4
   2  11 -12 136.260 207.823   4
  -2  11 -13 264.642 309.266   4
   2  11 -13-55.0032 163.858   4
  -2  11 -14-105.267 260.906   4
   2  11 -14-95.1204 165.513   4
  -2  11 -15 87.6564 270.866   4
   2  11 -15 303.367 226.340   4
  -2  11 -16 58.3172 271.522   4
   2  11 -16 97.8447 181.256   4
   2 -11  16 289.027 263.163   2
  -2 -11  16 570.780 384.573   2
  -2  11 -17-627.822 392.989   4
   2  11 -17 109.728 166.707   4
   2 -11  17 89.8704 268.570   2
  -2 -11  17-66.9922 200.653   2
   2  11 -18 54.2709 148.537   4
  -2  11 -18-367.856 339.001   4
  -2 -11  18-86.2955 302.133   2
   2 -11  18 508.395 364.773   2
  -2  11 -19 306.238 340.540   4
  -2 -11  19 348.490 335.476   2
   2 -11  19-203.720 323.384   2
  -2  11 -20 124.650 285.416   4
   2 -11  20 174.446 231.502   2
  -2  11 -21 469.570 288.131   4
   2 -11  21-263.602 372.760   2
  -2 -11  21 617.366 426.087   2
  -2  11 -22-26.8170 176.330   4
   2 -11  22-564.991 367.986   2
  -2  11 -23-401.010 406.077   4
   2 -11  23 287.607 355.891   2
  -2 -11  23 426.583 343.235   2
  -2  11 -24 59.7749 239.861   4
  -2  12   0 745.656 396.547   4
  -2  12  -1 1014.48 525.051   4
  -2  12   1 674.690 403.752   4
  -2  12  -2-256.260 174.257   4
  -2  12   2 222.764 240.854   4
  -2  12   3-277.430 274.198   4
  -2  12  -3 64.6766 264.646   4
   2  12  -3 86.4437 170.922   4
   2  12  -4 170.870 138.177   4
  -2  12  -4-184.768 257.325   4
   2  12  -5-255.530 228.477   4
  -2  12  -5-13.5932 234.552   4
  -2  12  -6 442.888 349.502   4
   2  12  -6 257.982 244.523   4
  -2  12  -7 537.392 383.463   4
   2  12  -7 575.936 303.626   4
   2  12  -8 401.398 339.669   4
  -2  12  -8 456.136 394.241   4
  -2  12  -9 897.354 438.861   4
  -2  12 -10 635.070 405.808   4
  -2  12 -11 1108.49 456.420   4
  -2  12 -12 77.5091 308.048   4
  -2  12 -13 378.023 294.283   4
  -2  12 -14-478.249 262.890   4
  -2  12 -15 1358.41 469.026   4
  -2  12 -16-71.1566 267.867   4
  -2  12 -17-92.9372 183.833   4
  -2  12 -18 268.808 182.140   4
  -2  12 -19 542.129 262.157   4
  -2  12 -20 850.854 514.636   4
  -2  12 -21 8.52219 204.736   4
  -2  12 -22 425.365 374.264   4
  -2  12 -23-474.098 372.126   4
  -2  13   0 377.321 296.258   4
  -2  13   1-9.85304 176.277   4
  -2  13  -1 678.020 467.388   4
  -2  13  -2-35.0268 287.526   4
  -2  13   2 260.782 232.541   4
  -2  13  -3-96.6066 262.899   4
  -2  13  -4 584.404 388.464   4
  -2  13  -5 212.452 299.853   4
  -2  13  -6-107.886 257.784   4
  -2  13  -7 342.944 302.454   4
  -2  13  -8-104.548 293.551   4
  -2  13  -9-198.420 234.356   4
  -2  13 -10 163.032 243.368   4
  -2  13 -11 114.444 236.577   4
  -2  13 -12 250.683 266.933   4
  -2  13 -13 709.562 432.089   4
  -2  13 -14 501.510 434.108   4
  -3   0   0-48.9361 72.4828   1
   3   0   0 40.3620 76.5712   3
  -3   0   0 48.4669 76.7410   3
  -3   0  -1 156.205 125.415   1
  -3   0   1 69.3277 106.868   1
  -3   0   1-13.2968 54.4473   4
  -3   0  -1 188.819 122.368   3
   3   0   1 22.1428 76.2951   3
  -3   0   1 107.237 112.894   3
   3   0  -1 15.5206 91.6078   3
  -3   0   2 21443.0 814.075   1
  -3   0  -2 21427.6 815.204   1
  -3   0   2 21511.1 854.387   3
  -3   0  -2 22189.4 745.323   3
  -3   0   2 22716.3 593.731   4
   3   0  -2 22556.9 846.229   3
  -3   0   3 159.217 127.200   1
  -3   0   3 75.1489 49.9137   2
   3   0   3-27.2333 34.5533   2
  -3   0  -3 198.588 106.670   1
   3   0  -3 23.2279 50.0347   4
  -3   0   3 51.7465 72.1690   4
   3   0  -3-30.7307 86.7617   3
  -3   0   3 179.300 139.533   3
  -3   0  -3 227.667 127.564   3
  -3   0   4 3240.73 217.306   2
   3   0   4 3577.22 226.611   2
  -3   0  -4 3194.62 317.875   1
  -3   0   4 3280.94 327.196   1
  -3   0  -4 2872.05 253.537   3
  -3   0   4 3217.13 359.348   3
   3   0  -4 3554.83 253.489   4
   3   0  -4 3300.53 354.800   3
  -3   0  -5-18.8118 71.5281   1
  -3   0   5 33.1131 68.8781   2
   3   0   5-7.95668 51.1360   2
  -3   0   5 29.4581 74.2060   1
   3   0  -5 44.7863 77.8160   4
  -3   0   5 4.86473 131.307   3
  -3   0  -5 35.3580 66.6393   3
   3   0  -5 45.1932 80.6437   3
  -3   0   6 42.1628 87.2703   1
   3   0   6 14.7814 57.4182   2
  -3   0   6 114.980 75.8708   2
  -3   0  -6 65.2930 87.6284   1
   3   0  -6 66.9113 66.4175   4
  -3   0   6 149.718 144.540   3
  -3   0  -6 42.4502 48.1685   3
   3   0  -6 88.4932 91.8396   3
  -3   0  -7 127.226 96.5231   1
  -3   0   7 44.1054 105.138   2
  -3   0   7 110.162 90.2946   1
  -3   0   7 103.874 150.972   3
  -3   0  -7 60.9523 61.7181   3
   3   0  -7 149.979 124.005   3
  -3   0   8 9103.91 533.540   1
  -3   0  -8 8185.35 503.673   1
  -3   0   8 7963.33 488.783   2
  -3   0  -8 7948.03 337.191   3
  -3   0   8 8837.44 640.795   3
   3   0  -8 7710.22 578.924   3
  -3   0   9 4.74474 90.3650   2
  -3   0  -9 132.560 100.604   1
  -3   0   9 29.3194 69.5346   1
  -3   0  -9 38.1354 49.0243   3
  -3   0   9 21.2675 106.656   3
   3   0  -9 182.403 141.855   3
  -3   0  10 776.168 156.975   1
  -3   0  10 829.457 195.377   2
  -3   0 -10 889.092 177.362   1
   3   0 -10 877.694 207.351   3
  -3   0  10 649.074 210.165   3
  -3   0  11 237.562 120.665   1
  -3   0 -11 55.4729 102.092   1
  -3   0  11 139.351 165.606   2
   3   0  11-98.7983 136.919   2
  -3   0  11 62.5067 157.647   3
   3   0 -11 93.2240 112.962   3
  -3   0  12 20248.5 777.631   1
  -3   0  12 20685.4 964.562   2
   3   0  12 20543.7 951.092   2
  -3   0 -12 21914.2 809.837   1
   3   0 -12 20288.9 1026.17   3
  -3   0  12 21012.6 1062.30   3
  -3   0  13 211.201 169.642   2
  -3   0 -13-38.8888 72.7339   1
  -3   0  13-47.6933 64.4820   1
   3   0  13 217.074 203.929   2
  -3   0  13 133.743 152.625   3
   3   0 -13 224.230 164.597   3
   3   0  14 3063.05 419.297   2
  -3   0  14 2705.42 390.415   2
  -3   0 -14 3415.88 326.875   1
  -3   0  14 3191.08 311.306   1
   3   0 -14 2948.09 405.432   3
  -3   0  14 2667.15 408.600   3
  -3   0  15 184.307 167.884   2
  -3   0  15 81.7819 64.8764   1
  -3   0 -15 62.1888 81.7849   1
   3   0  15-135.333 93.5233   2
  -3   0  15 233.367 176.066   3
   3   0 -15-15.6597 85.2804   3
  -3   0  16 103.367 96.2339   2
  -3   0 -16 16.2990 51.4321   1
   3   0  16-36.6437 100.942   2
   3   0 -16 21.7837 125.607   3
  -3   0  16 73.0530 98.2129   3
   3   0  17-50.0241 135.434   2
  -3   0  17-34.1363 126.932   2
   3   0 -17 24.9950 89.1786   3
  -3   0  17-76.3662 99.3790   3
  -3   0  18-4.84196 102.283   2
   3   0  18 41.6881 143.582   2
  -3   0  18 408.336 185.898   3
   3   0 -18 273.047 153.514   3
  -3   0  19 83.1451 125.993   2
   3   0  19-203.831 188.208   2
   3   0 -19 1.29563 96.8220   3
  -3   0  19-94.6422 122.877   3
   3   0  20 399.628 228.032   2
  -3   0  20 522.824 240.522   2
   3   0 -20 853.193 247.616   3
  -3   0  20 1084.92 295.229   3
  -3   0  21 69.6497 196.769   2
   3   0  21 104.948 190.953   2
  -3   0  21-47.5908 110.651   3
  -3   0  22 2472.59 490.490   2
   3   0  22 2549.92 479.046   2
  -3   0  22 2644.73 443.375   3
  -3   0  23 318.025 287.212   2
   3   0  23 123.742 271.042   2
  -3   0  23 335.247 200.415   3
  -3   0  24 7458.54 866.968   2
   3   0  24 6923.27 835.043   2
  -3   0  24 6987.32 720.934   3
  -3   0  25 135.919 153.878   3
   3   0  25 410.338 306.488   2
  -3   0  25 212.829 225.842   2
   3   0  26 5381.37 762.347   2
  -3   0  26 5042.02 726.453   2
  -3   0  26 4866.53 619.990   3
   3   0  27 171.993 257.195   2
  -3   0  27 145.245 211.280   2
  -3   0  27-34.5072 114.467   3
   3   0  28 1376.30 398.756   2
  -3   0  28 1737.36 488.865   2
  -3   0  28 1152.14 331.550   3
  -3   0  29 344.334 307.145   2
   3   0  29-565.092 288.005   2
  -3   0  30 825.024 337.771   2
   3   0  30 340.489 262.252   2
   3   0  31-26.2068 191.824   2
  -3   0  31 188.371 295.967   2
   3   0  32 4298.65 758.647   2
  -3   0  32 4889.02 824.982   2
  -3   0  33 338.560 280.841   2
   3   0  33 363.189 327.700   2
  -3   0  34 312.727 180.643   2
   3   0  34 690.153 350.999   2
  -3   0  35-103.305 161.101   2
   3   0  35-257.718 245.481   2
   3   0  36 1773.34 551.424   2
  -3   0  36 1242.19 459.454   2
   3   0  37-156.458 184.665   2
  -3   0  37 356.737 255.707   2
   3   0  38 244.316 260.331   2
  -3   0  38 615.971 372.885   2
   3   0  39 163.288 233.453   2
  -3   0  39-258.962 191.133   2
   3   0  40 1080.71 457.900   2
  -3   0  40 1276.46 522.692   2
  -3   0  41 27.7060 212.396   2
   3   0  41 187.490 218.158   2
  -3   0  42 555.089 433.842   2
   3   0  42 399.039 385.488   2
   3   0  43-39.9320 249.021   2
  -3   0  43-407.176 375.430   2
   3   0  44 1304.73 490.784   2
  -3   0  44 1405.79 515.153   2
  -3   0  45-431.562 399.962   2
   3   0  45-246.409 264.820   2
   3   1   0 5798.08 444.514   1
   3   1   0 5400.46 419.628   3
  -3  -1   0 5695.95 421.003   3
   3   1   0 5090.27 255.028   2
  -3   1   0 5327.86 256.281   2
   3   1  -1 11674.6 612.543   1
   3   1   1 11477.2 607.683   1
  -3  -1   1 11913.8 614.619   3
   3   1  -1 11497.4 616.814   3
   3   1   1 11730.5 580.835   3
  -3   1   1 11586.0 560.196   4
   3  -1   1 11677.3 564.873   3
  -3   1  -1 11408.0 383.234   2
   3   1   1 11186.3 382.471   2
  -3  -1   1 11668.4 391.609   2
   3   1  -1 11619.3 385.825   2
   3  -1   1 11409.6 384.817   2
   3   1  -1 11625.7 392.398   2
  -3   1  -1 11016.6 376.771   2
   3   1  -2 17274.8 497.916   2
  -3   1  -2 17752.0 504.405   2
   3   1   2 17779.8 766.159   1
   3   1  -2 17261.9 755.304   1
  -3  -1   2 17489.6 764.457   3
  -3   1   2 18082.1 698.888   4
   3   1   2 17084.9 676.522   3
   3   1  -2 18645.0 802.245   3
  -3  -1   2 18202.0 504.739   2
   3  -1   2 17454.3 489.537   2
  -3   1  -3 8649.99 379.929   2
   3   1  -3 7719.35 359.784   2
   3   1  -3 8672.45 542.103   1
   3   1   3 8199.90 527.664   1
  -3  -1   3 9028.24 565.665   3
   3  -1  -3 8242.55 488.514   4
  -3   1   3 8297.52 478.576   4
   3   1  -3 7901.31 544.219   3
   3   1   3 8327.16 457.322   3
  -3  -1   3 7968.87 364.277   2
   3  -1   3 8461.35 367.454   2
   3  -1   4 93.5607 62.8769   2
  -3  -1   4 52.6876 66.7333   2
   3   1   4 196.462 157.517   1
   3   1  -4 44.7071 50.3470   2
  -3   1  -4 191.099 79.3505   2
   3   1  -4 197.265 131.607   1
   3  -1  -4 95.3603 88.8507   4
  -3  -1   4 166.755 140.365   3
  -3   1   4-6.64841 84.9470   4
   3   1  -4 93.7679 108.778   3
   3   1   4 197.389 93.0747   3
  -3  -1   5 7218.10 395.501   2
  -3   1  -5 6919.26 395.519   2
   3  -1   5 7053.13 388.542   2
   3   1  -5 6993.86 397.013   2
   3   1  -5 6305.69 511.182   3
   3  -1  -5 7312.12 470.928   4
  -3  -1   5 7288.27 538.343   3
   3   1   5 7092.59 392.077   3
  -3   1   5 6852.35 452.257   4
   3   1   5 6617.02 478.368   1
   3   1  -5 6928.80 482.223   1
  -3   1  -6 22413.5 753.510   2
   3   1  -6 21674.9 743.117   2
   3  -1   6 21957.2 732.703   2
  -3  -1   6 21424.1 726.721   2
   3   1  -6 22056.9 845.406   1
   3   1   6 21956.9 842.833   1
  -3  -1   6 20849.5 922.637   3
   3   1  -6 22582.8 981.965   3
   3  -1  -6 23075.4 847.480   4
   3   1   6 21329.9 646.758   3
   3  -1   7 4851.35 366.245   2
   3   1  -7 4862.45 382.341   2
  -3   1  -7 5738.99 410.168   2
  -3  -1   7 4926.67 375.148   2
   3   1  -7 5576.67 430.517   1
   3   1   7 5568.55 431.909   1
   3  -1  -7 5186.13 415.505   4
  -3  -1   7 4762.52 459.819   3
   3   1   7 4946.44 300.178   3
   3   1  -7 4993.93 478.487   3
  -3   1   7 5300.20 489.721   3
  -3   1  -8 3595.34 343.868   2
  -3  -1   8 3413.06 327.480   2
   3  -1   8 3118.92 313.365   2
   3   1  -8 3157.33 320.089   2
   3   1   8 3514.89 350.196   1
   3   1  -8 3269.16 344.626   1
  -3   1   8 3136.38 390.234   3
   3   1   8 3259.31 226.828   3
  -3  -1   8 3184.51 398.472   3
   3   1  -8 3195.78 393.411   3
   3  -1  -8 3233.14 339.772   4
   3   1   9 1022.70 203.069   1
   3   1  -9 836.025 188.326   2
   3   1  -9 933.334 192.444   1
  -3   1  -9 803.826 178.106   2
  -3  -1   9 1041.32 212.469   2
   3  -1   9 1086.34 208.528   2
  -3  -1   9 1045.65 255.977   3
   3  -1  -9 852.422 179.985   4
   3   1  -9 1164.91 250.796   3
   3   1   9 775.619 106.554   3
  -3   1   9 1195.26 248.319   3
   3  -1  10 2468.59 342.895   2
   3   1  10 2328.35 283.602   1
  -3   1 -10 2314.02 308.917   2
   3   1 -10 2609.49 304.719   1
  -3  -1  10 2491.17 316.140   2
   3   1 -10 2565.29 326.525   2
  -3  -1  10 2901.79 379.399   3
   3   1  10 2394.84 168.416   3
   3   1 -10 2540.50 373.976   3
  -3   1  10 2877.32 378.440   3
   3  -1  11 8872.79 613.452   2
  -3  -1  11 8210.94 634.480   2
   3   1 -11 7614.11 504.397   1
   3   1  11 7917.86 511.385   1
  -3   1  11 7444.98 614.209   3
  -3  -1  11 8039.20 635.502   3
   3   1 -11 8178.21 675.039   3
   3   1 -12 216.022 119.303   1
   3  -1  12 147.476 151.698   2
   3   1  12 238.487 115.233   1
  -3  -1  12 294.824 181.460   2
  -3  -1  12 91.4986 97.3731   3
  -3   1  12 151.669 150.400   3
   3   1 -12 448.124 191.500   3
  -3  -1  13 4089.06 464.674   2
   3  -1  13 4019.16 455.116   2
  -3  -1  13 4426.54 494.454   3
   3   1 -13 5291.75 555.469   3
  -3   1  13 4297.22 493.097   3
   3   1  13 4378.42 383.970   1
   3   1 -13 4381.84 385.363   1
   3  -1  14 4890.21 547.778   2
  -3  -1  14 5267.39 562.597   2
  -3   1  14 6004.82 587.365   3
  -3  -1  14 5703.15 580.697   3
   3   1 -14 6022.55 607.192   3
   3   1  14 5764.70 443.137   1
   3   1 -14 5778.34 450.215   1
   3  -1  15 13679.8 887.685   2
  -3  -1  15 12964.5 860.846   2
  -3  -1  15 13685.9 882.405   3
   3   1 -15 13382.2 916.363   3
  -3   1  15 13362.8 919.520   3
   3   1 -15 14306.4 694.842   1
   3   1  15 13468.5 668.994   1
   3  -1  16 4366.97 539.518   2
  -3  -1  16 3777.20 493.827   2
   3   1  16 4057.10 370.123   1
   3   1 -16 4178.59 380.887   1
   3   1 -16 3979.59 521.336   3
  -3  -1  16 3427.92 474.059   3
  -3   1  16 4132.68 523.415   3
   3  -1  17 676.113 248.253   2
   3   1 -17 247.497 104.857   1
   3   1  17 372.025 124.561   1
  -3   1  17 407.161 119.550   1
  -3   1 -17 288.981 108.074   1
  -3  -1  17 331.430 184.760   2
  -3  -1  17 439.577 216.200   3
   3   1 -17 169.336 129.542   3
  -3   1  17 562.174 233.986   3
  -3  -1  18 565.314 332.997   2
   3  -1  18 843.662 355.463   2
  -3   1 -18 604.650 155.270   1
  -3   1  18 481.053 140.470   1
   3   1 -18 625.001 244.797   3
  -3   1  18 490.267 253.094   3
   3  -1  19 29785.8 1468.49   2
  -3  -1  19 28886.7 1447.97   2
  -3   1 -19 32950.6 1028.87   1
  -3   1  19 30781.2 978.958   1
   3   1  19 30466.2 716.526   3
  -3   1  19 31618.1 1461.69   3
  -3   1 -19 29725.9 700.615   3
   3  -1  20 1548.98 423.861   2
  -3   1  20 1805.48 244.992   1
  -3  -1  20 2483.30 479.669   2
  -3   1 -20 1618.35 230.638   1
  -3   1 -20 1474.07 159.823   3
  -3   1  20 1822.32 399.696   3
   3  -1  21 592.789 194.093   2
  -3   1 -21 612.568 148.014   1
  -3  -1  21 257.059 166.691   2
  -3   1  21 489.687 138.019   1
  -3   1 -21 588.185 105.191   3
  -3   1  21 758.914 257.883   3
   3  -1  22 337.983 265.668   2
  -3  -1  22 103.682 254.717   2
  -3   1  22 49.2862 55.0003   1
  -3   1 -22 110.133 79.1796   1
  -3   1 -22 86.8593 68.9867   3
  -3   1  22 372.907 224.208   3
   3  -1  23 10036.2 949.941   2
  -3  -1  23 10395.1 971.211   2
  -3   1 -23 10692.9 548.214   1
  -3   1  23 10514.7 536.436   1
  -3   1  23 10261.5 896.010   3
  -3   1 -23 10017.2 426.096   3
  -3  -1  24 408.667 270.498   2
  -3   1 -24 204.626 93.6383   1
   3  -1  24 105.504 223.235   2
  -3   1  24 281.703 182.904   3
  -3   1 -24 94.6852 62.3248   3
  -3  -1  25 1989.86 453.855   2
   3  -1  25 1422.59 386.192   2
  -3   1 -25 1308.07 147.897   3
  -3   1  25 1663.98 390.960   3
  -3  -1  26 799.115 382.800   2
   3  -1  26 134.173 205.825   2
  -3   1  26 298.387 227.710   3
  -3  -1  27 8669.57 988.683   2
   3  -1  27 9068.62 998.722   2
  -3   1  27 8300.68 827.943   3
   3   1  28-34.0079 148.311   2
   3  -1  28 82.7042 265.432   2
  -3  -1  28 68.6500 205.222   2
  -3   1  28 166.140 229.509   2
  -3   1  28 408.885 201.340   3
   3  -1  29 1135.52 398.925   2
  -3   1  29 1881.73 498.042   2
   3   1  29 859.081 378.580   2
  -3  -1  29 1512.20 464.821   2
  -3   1  29 1661.23 403.387   3
   3   1  30 2357.41 570.946   2
   3  -1  30 1841.44 536.411   2
  -3   1  30 2815.16 635.943   2
  -3  -1  30 2631.63 614.386   2
  -3   1  30 2396.06 457.298   3
  -3   1  31 4157.36 622.163   3
  -3   1  31 5079.46 834.176   2
   3  -1  31 5538.79 844.373   2
   3   1  31 5302.01 838.196   2
  -3  -1  31 5085.69 813.218   2
  -3   1  32 1071.63 321.424   3
   3   1  32 1507.12 463.833   2
  -3   1  32 2172.86 547.549   2
   3  -1  32 1318.49 511.523   2
  -3  -1  32 1867.91 531.626   2
  -3   1  33 889.144 306.528   3
   3  -1  33 592.121 292.434   2
  -3   1  33 1177.80 476.672   2
  -3  -1  33 1244.54 446.215   2
   3   1  33 1247.80 480.810   2
  -3   1  34-1.64695 101.577   3
  -3   1  34 94.4017 245.694   2
   3   1  34-58.7242 272.080   2
   3  -1  34-116.176 142.435   2
  -3  -1  34 55.3510 183.811   2
  -3   1  35 477.865 239.248   3
   3   1  35 801.679 376.491   2
   3  -1  35 599.192 324.382   2
  -3   1  35 441.374 328.173   2
  -3  -1  35 888.367 412.092   2
  -3   1  36 84.2773 179.423   2
  -3  -1  36 675.083 323.818   2
   3   1  36 391.902 360.365   2
   3  -1  36 118.431 255.683   2
   3   1  37 3430.13 767.123   2
   3  -1  37 3571.19 766.678   2
  -3   1  37 3552.74 786.265   2
  -3  -1  37 3155.70 717.057   2
   3   1  38 64.7407 166.980   2
  -3   1  38 127.346 239.687   2
  -3  -1  38 715.387 397.243   2
   3  -1  38 632.322 409.449   2
  -3  -1  39 1605.40 569.147   2
   3   1  39 1147.54 476.629   2
  -3   1  39 663.011 389.170   2
   3  -1  39 1223.56 512.933   2
   3  -1  40 1975.54 631.419   2
   3   1  40 2017.36 645.822   2
  -3  -1  40 962.442 456.752   2
  -3   1  40 1665.96 562.120   2
  -3   1  41 3089.15 774.853   2
   3   1  41 2070.48 667.755   2
  -3  -1  41 3096.95 749.464   2
   3  -1  41 1869.54 633.518   2
   3  -1  42 955.005 449.204   2
  -3   1  42 1093.91 527.413   2
  -3  -1  42 1703.82 591.743   2
   3   1  42 1471.20 573.187   2
  -3   1  43 746.135 403.794   2
   3   1  43 865.760 423.446   2
   3  -1  43 465.962 321.311   2
  -3  -1  43 1289.47 552.576   2
  -3   1  44 576.711 410.889   2
   3  -1  44-7.44669 254.841   2
   3   1  44 295.133 385.044   2
  -3  -1  44-53.0210 199.613   2
   3  -1  45 537.294 336.259   2
  -3   1  45 1476.59 536.667   2
   3   1  45 1115.42 547.983   2
  -3  -1  45 2164.80 632.649   2
   3   2   0 41.1032 66.3344   2
  -3   2   0-7.66976 64.8616   2
  -3   2   0 156.803 159.539   4
  -3   2   1 3742.70 382.879   4
  -3   2   1 4080.12 331.538   2
   3   2  -1 3903.09 321.406   2
   3  -2   1 3210.42 294.508   2
  -3  -2   1 3849.36 322.053   2
  -3   2  -1 3647.35 310.221   2
   3   2   1 4103.95 331.625   2
  -3   2  -2 1666.69 223.241   2
   3   2  -2 1604.29 215.817   2
  -3   2   2 1604.09 280.796   4
   3  -2   2 1649.36 211.539   2
  -3  -2   2 1362.50 187.585   2
   3  -2  -3 19950.7 899.479   4
  -3   2   3 21174.2 893.120   4
   3  -2   3 20911.4 762.402   2
   3   2  -3 21173.8 768.470   2
  -3  -2   3 20945.6 763.630   2
  -3   2  -3 22149.0 784.698   2
   3   2  -4 26027.5 873.450   2
  -3   2  -4 26314.6 874.004   2
   3  -2  -4 26106.7 1015.76   4
  -3   2   4 26526.1 1022.07   4
  -3  -2   4 26773.8 890.985   2
   3  -2   4 25887.4 871.914   2
   3   2  -5 17091.0 728.888   2
  -3   2  -5 16265.7 718.242   2
   3   2  -5 16542.3 862.720   3
  -3   2   5 15410.7 787.811   4
   3  -2  -5 16366.9 813.562   4
   3  -2   5 16994.9 726.311   2
  -3  -2   5 17057.3 732.784   2
   3   2  -6 39353.1 1148.74   2
  -3   2  -6 38282.7 1149.27   2
   3   2  -6 39671.1 1351.35   3
  -3   2   6 38579.7 1267.53   4
   3  -2  -6 39655.6 1283.16   4
   3  -2   6 38909.4 1131.28   2
  -3  -2   6 38912.0 1140.84   2
  -3   2  -7 22225.1 885.942   2
   3   2  -7 22294.2 892.413   2
   3   2  -7 22978.1 1055.24   3
   3  -2  -7 21291.1 959.678   4
   3  -2   7 20455.6 868.645   2
  -3  -2   7 21730.2 894.419   2
   3   2  -8 7576.37 540.307   2
  -3   2  -8 6934.17 518.619   2
  -3  -2   8 7247.44 527.387   2
   3  -2   8 7424.85 536.406   2
   3   2  -8 8099.82 639.113   3
   3  -2  -8 6872.73 561.067   4
  -3  -2   9 2014.95 294.201   2
   3  -2   9 2137.59 313.276   2
  -3   2  -9 1782.16 281.626   2
   3   2  -9 2140.04 310.534   2
   3  -2  -9 2648.25 361.529   4
   3   2  -9 2106.02 341.936   3
  -3  -2  10 1366.47 257.070   2
   3  -2  10 926.935 207.431   2
   3   2 -10 1339.26 261.694   2
  -3   2 -10 1873.49 302.310   2
   3  -2 -10 1444.97 276.832   4
   3   2 -10 1351.98 286.103   3
   3  -2  11 28.9954 99.8006   2
  -3  -2  11 137.362 103.581   2
  -3   2 -11 21.0986 79.4868   2
   3   2 -11 58.5404 102.703   2
   3  -2 -11 67.1365 77.4885   4
   3   2 -11 10.1025 88.8274   3
   3  -2  12 3060.34 390.883   2
   3   2 -12 3854.68 460.766   2
  -3  -2  12 2419.46 339.495   2
  -3   2 -12 3487.29 428.802   2
   3   2 -12 3389.65 454.568   3
   3  -2 -12 3446.07 429.078   4
   3   2 -13 226.780 144.545   2
  -3   2 -13 321.655 150.087   2
   3  -2  13 275.515 181.717   2
  -3  -2  13 204.894 140.935   2
   3   2 -13 731.301 246.213   3
   3   2 -14 180.939 148.955   2
  -3   2 -14 288.750 167.250   2
   3  -2  14 147.005 134.026   2
  -3  -2  14 245.875 179.898   2
   3   2 -14 379.452 173.800   3
   3   2 -15 75.0992 75.2130   1
  -3   2 -15 70.5355 75.8667   2
   3   2 -15 356.725 183.121   2
   3   2  15-11.4070 82.1664   1
   3  -2  15 148.427 121.252   2
  -3  -2  15-20.5362 105.258   2
  -3   2  15-183.797 126.296   3
   3   2 -15 256.163 157.579   3
   3   2 -16 1046.62 214.002   1
   3   2  16 1178.16 233.637   1
   3   2 -16 531.275 209.065   2
  -3   2 -16 1250.48 318.599   2
  -3  -2  16 773.714 233.305   2
   3  -2  16 971.276 248.725   2
   3   2 -16 1204.62 319.530   3
  -3   2  16 1026.65 279.667   3
   3  -2  17 813.078 266.548   2
   3   2  17 1392.67 253.025   1
   3   2 -17 1063.69 230.177   1
  -3  -2  17 1008.62 307.145   2
  -3   2  17 1131.35 299.875   3
  -3  -2  18 24487.0 1310.12   2
   3  -2  18 24696.5 1313.65   2
   3   2 -18 23762.3 957.527   1
   3   2  18 22787.3 933.816   1
  -3   2  18 24572.9 1283.35   3
   3  -2  19 697.709 310.902   2
  -3  -2  19 437.594 209.658   2
   3   2 -19 554.887 183.265   1
   3   2  19 286.692 109.401   1
  -3   2  19 487.598 268.088   3
   3  -2  20 943.575 279.628   2
   3   2 -20 1223.13 225.592   1
  -3  -2  20 1004.39 293.584   2
   3   2  20 1086.66 205.733   1
  -3   2  20 1258.50 296.492   3
   3  -2  21 108.868 205.406   2
   3   2  21 96.9962 90.6102   1
  -3  -2  21 198.510 171.013   2
   3   2 -21 53.4246 99.3747   1
  -3   2  21 86.2989 147.744   3
   3   2 -22 1218.90 218.706   1
   3  -2  22 1254.08 354.085   2
   3   2  22 1361.89 230.186   1
  -3  -2  22 827.031 293.836   2
  -3   2  22 1432.81 343.684   3
   3   2  23 192.379 111.108   1
   3   2 -23 144.869 102.399   1
   3  -2  23 247.736 227.313   2
  -3  -2  23 135.779 165.912   2
  -3   2  23 205.691 181.150   3
   3  -2  24 2645.08 513.755   2
  -3  -2  24 2796.75 522.092   2
   3   2 -24 3184.23 338.814   1
   3   2  24 3473.85 361.728   1
  -3   2 -24 2783.69 312.553   3
  -3   2  24 2069.17 427.486   3
  -3   2 -25 475.968 136.025   1
  -3  -2  25-4.14734 125.529   2
  -3   2  25 563.102 146.713   1
   3  -2  25 430.181 281.963   2
  -3   2 -25 605.988 159.282   3
  -3   2  25 923.854 311.311   3
  -3   2 -26 213.556 88.8819   1
  -3  -2  26 700.473 319.005   2
   3  -2  26 139.696 198.830   2
  -3   2  26 275.077 107.318   1
  -3   2  26 500.785 217.060   3
  -3   2 -26 266.552 117.660   3
  -3   2  27 594.862 146.036   1
   3  -2  27 828.922 346.994   2
  -3   2 -27 568.085 141.207   1
  -3  -2  27 895.964 392.569   2
  -3   2 -27 587.821 154.762   3
  -3   2  27 857.908 303.962   3
  -3  -2  28 5862.24 852.558   2
   3  -2  28 4996.75 757.331   2
  -3   2  28 5106.06 380.239   1
  -3   2 -28 5258.47 437.348   3
  -3   2  28 6036.78 745.805   3
   3  -2  29 204.457 161.046   2
  -3  -2  29 985.979 372.592   2
  -3   2  29 513.808 221.527   3
  -3  -2  30 133.856 152.205   2
   3  -2  30-2.41124 181.556   2
  -3   2  30 154.099 149.992   3
  -3  -2  31 338.274 213.918   2
   3  -2  31 505.841 270.969   2
  -3   2  31 354.683 199.107   3
   3  -2  32 2813.84 647.962   2
  -3  -2  32 2004.01 510.635   2
  -3   2  32 2143.74 447.818   3
  -3  -2  33 1417.07 482.551   2
   3  -2  33 787.563 419.869   2
  -3   2  33 642.358 283.161   3
  -3  -2  34 407.303 287.895   2
   3  -2  34 385.068 249.096   2
  -3   2  34 60.0809 123.173   3
  -3  -2  35 484.610 173.250   2
  -3   2  35 103.419 238.245   2
   3  -2  35 156.721 271.389   2
   3   2  35-88.7664 184.845   2
  -3   2  35-127.932 160.658   3
  -3  -2  36 1080.83 403.242   2
   3   2  36 779.555 387.957   2
  -3   2  36 573.210 365.287   2
   3  -2  36 1549.54 473.749   2
  -3   2  36 910.291 304.636   3
  -3   2  37 52.6129 119.325   3
  -3   2  37 6.55256 221.163   2
   3   2  37 220.156 307.007   2
  -3  -2  37 399.668 373.288   2
   3  -2  37 102.491 208.946   2
  -3   2  38 483.669 252.898   3
   3   2  38 791.153 389.069   2
   3  -2  38 521.275 339.693   2
  -3   2  38 291.126 295.396   2
  -3  -2  38 586.066 418.874   2
   3   2  39 116.835 316.314   2
  -3   2  39 221.200 217.382   2
  -3  -2  39 390.172 339.451   2
   3  -2  39 241.259 282.313   2
  -3   2  40-197.429 250.409   2
   3  -2  40 164.713 166.543   2
   3   2  40-515.249 348.287   2
  -3  -2  40 354.606 284.297   2
   3  -2  41-50.1796 270.124   2
  -3   2  41-145.238 224.968   2
   3   2  41-86.5539 339.050   2
  -3  -2  41 797.284 411.270   2
   3  -2  42-677.464 383.824   2
  -3   2  42-184.060 252.755   2
  -3  -2  42-105.080 210.569   2
   3   2  42-221.832 279.446   2
   3   2  43-543.043 366.829   2
  -3   2  43-133.254 272.979   2
   3  -2  43 117.756 224.853   2
  -3   2  44-223.352 300.192   2
   3   2  44 275.790 338.989   2
   3  -2  44 879.883 496.764   2
  -3  -2  44 582.443 428.237   2
   3   2  45-199.763 273.876   2
  -3   2  45 45.3928 283.022   2
   3  -2  45-166.419 189.905   2
  -3  -3   0 4969.88 299.319   4
  -3   3   0 5134.73 511.653   4
   3   3   0 4898.22 434.682   2
  -3   3   0 4600.09 423.581   2
  -3  -3  -1 4108.76 285.120   4
  -3   3   1 3974.27 453.122   4
  -3   3  -1 3962.46 444.880   4
  -3   3   1 3854.13 392.854   2
  -3   3  -1 4831.27 431.350   2
   3   3   1 4105.77 408.156   2
   3   3  -1 3248.02 365.496   2
  -3   3   2 5309.04 505.395   4
   3   3  -2 4914.25 266.699   4
  -3  -3  -2 4867.90 326.429   4
  -3   3  -2 5482.24 470.782   2
   3   3  -2 5118.17 449.664   2
  -3  -3   2 5077.56 469.664   2
   3   3   2 4629.13 434.557   2
   3  -3   2 4715.37 450.700   2
  -3   3   2 5194.57 453.576   2
   3  -3  -3 5142.71 516.798   4
  -3   3   3 4838.33 492.752   4
   3   3  -3 5105.27 277.784   4
  -3  -3  -3 4758.96 340.621   4
  -3  -3   3 4794.49 446.493   2
   3  -3   3 4445.10 446.499   2
  -3   3  -3 4861.04 450.141   2
   3   3  -3 5011.43 453.808   2
  -3   3   4 5666.51 549.397   4
   3   3  -4 4507.71 266.299   4
   3  -3  -4 5308.75 527.916   4
  -3   3  -4 4324.15 439.945   2
  -3  -3   4 4658.45 454.219   2
   3   3  -4 4901.86 451.929   2
   3  -3   4 5011.48 464.357   2
   3   3  -5 973.980 208.847   2
  -3   3  -5 1061.68 228.423   2
   3  -3   5 1248.58 255.340   2
  -3  -3   5 731.275 184.761   2
  -3   3   5 847.100 249.337   4
   3  -3  -5 1102.43 278.557   4
  -3   3  -6 17809.5 890.955   2
   3   3  -6 18883.8 912.308   2
  -3   3   6 18710.8 990.090   4
   3  -3  -6 18784.6 997.823   4
   3  -3   6 19295.6 920.983   2
  -3  -3   6 18480.0 902.931   2
   3   3  -7 7451.33 590.101   2
  -3   3  -7 7384.52 587.262   2
  -3   3   7 7849.16 650.311   4
   3  -3  -7 7583.14 651.539   4
  -3  -3   7 7769.66 623.615   2
   3  -3   7 7393.07 597.662   2
   3   3  -8 9562.64 679.299   2
  -3   3  -8 8634.24 647.721   2
   3  -3  -8 10269.7 758.621   4
  -3  -3   8 9277.45 676.475   2
   3  -3   8 9570.22 682.973   2
   3   3  -9 36099.2 1377.47   2
  -3   3  -9 35381.3 1348.36   2
   3  -3  -9 36037.0 1439.16   4
   3  -3   9 36645.0 1355.87   2
  -3  -3   9 36214.5 1351.70   2
  -3  -3  10 885.832 223.015   2
   3   3 -10 1272.31 280.520   2
  -3   3 -10 1099.25 260.434   2
   3  -3  10 833.167 231.010   2
   3  -3 -10 858.387 243.333   4
   3  -3  11 44.4195 130.253   2
  -3  -3  11 71.0315 150.517   2
   3  -3 -11 178.071 155.094   4
   3   3 -11 252.616 134.599   2
  -3   3 -11 258.647 166.951   2
  -3  -3  12 184.793 159.786   2
   3  -3  12 108.237 102.107   2
   3   3 -12 139.556 136.107   3
  -3   3 -12 117.679 142.889   2
   3   3 -12 265.687 134.986   2
  -3   3 -13 6038.39 627.288   2
   3  -3  13 5666.20 602.699   2
   3   3 -13 5975.61 629.143   2
  -3  -3  13 6255.31 630.574   2
   3   3 -14 1188.51 292.214   2
  -3   3 -14 1705.24 356.821   2
   3  -3  14 1847.29 349.880   2
  -3  -3  14 1509.52 334.256   2
  -3  -3  15 1326.00 322.900   2
   3  -3  15 1419.48 347.882   2
  -3  -3  16 2424.71 415.658   2
   3  -3  16 2707.15 451.534   2
  -3  -3  17 1210.32 306.130   2
   3  -3  17 1065.85 287.668   2
  -3  -3  18 1214.21 350.388   2
   3  -3  18 693.056 235.592   2
  -3  -3  19 18867.7 1233.52   2
   3  -3  19 20334.0 1277.79   2
  -3  -3  20 586.826 269.249   2
   3  -3  20 1060.17 356.271   2
  -3   3  20 1058.82 299.337   3
   3  -3  21 198.578 129.827   2
  -3  -3  21 372.720 237.501   2
  -3   3  21 319.296 172.797   3
   3  -3  22 666.129 243.886   2
  -3  -3  22 481.768 285.578   2
  -3   3  22 598.680 264.611   3
   3  -3  23 6070.93 784.151   2
  -3  -3  23 6810.88 831.236   2
   3   3  23 6696.91 560.900   1
   3   3 -23 6520.83 554.496   1
  -3   3  23 7718.07 796.007   3
   3   3 -24 26.9516 72.7132   1
   3   3  24 225.868 123.213   1
  -3  -3  24 401.268 287.605   2
   3  -3  24 95.4488 270.602   2
   3   3  24 181.072 64.1229   3
  -3   3  24 269.313 173.854   3
   3   3  25 910.897 212.576   1
   3   3 -25 1349.39 254.886   1
  -3  -3  25 1106.73 378.795   2
   3  -3  25 866.859 329.588   2
   3   3  25 1094.55 147.176   3
  -3   3  25 1132.03 347.538   3
   3   3 -26 428.750 131.269   1
   3   3  26 377.780 145.721   1
   3  -3  26 188.465 217.103   2
  -3  -3  26 641.515 309.556   2
   3   3  26 374.206 89.9686   3
  -3   3  26 524.488 246.904   3
   3   3 -27 851.607 201.326   1
   3   3  27 704.558 178.220   1
  -3  -3  27 1436.03 470.523   2
   3  -3  27 627.664 361.419   2
  -3   3  27 587.149 244.414   3
   3   3  27 623.404 99.1012   3
  -3  -3  28 217.440 265.944   2
   3  -3  28 68.1866 183.669   2
   3   3 -28-33.5182 52.8143   1
   3   3  28-102.996 85.1240   1
  -3   3 -28 125.899 103.337   3
  -3   3  28-235.363 229.232   3
   3   3  29 2278.51 306.768   1
   3   3 -29 2543.12 322.220   1
  -3  -3  29 3052.53 649.142   2
   3  -3  29 2184.31 516.522   2
  -3   3  29 2933.41 534.309   3
   3   3  30 1207.60 220.424   1
  -3  -3  30 707.986 355.051   2
   3  -3  30 1380.83 479.933   2
  -3   3  30 1581.92 417.579   3
  -3  -3  31 5296.89 841.475   2
   3  -3  31 5350.99 858.862   2
  -3   3  31 4499.55 676.999   3
  -3  -3  32 333.111 280.782   2
   3  -3  32 240.776 308.241   2
  -3   3  32 1193.86 363.813   3
   3  -3  33 3114.35 696.640   2
  -3  -3  33 3268.38 729.040   2
  -3   3  33 4690.95 703.591   3
  -3  -3  34 2015.02 570.643   2
   3  -3  34 1807.87 555.485   2
  -3   3  34 1257.89 418.567   3
  -3  -3  35 5453.71 961.031   2
   3  -3  35 4334.41 840.347   2
  -3   3  35 3989.62 659.937   3
   3  -3  36 722.026 405.821   2
  -3  -3  36 811.733 478.637   2
  -3   3  36 396.576 246.362   3
  -3  -3  37 4505.65 862.965   2
   3  -3  37 5053.65 923.063   2
  -3   3  37 4039.65 688.843   3
   3  -3  38 1798.21 604.233   2
  -3  -3  38 643.069 449.634   2
   3  -3  39 1475.71 521.644   2
  -3  -3  39 2144.02 658.536   2
   3  -3  40 672.189 383.915   2
  -3  -3  40 794.283 473.987   2
  -3   3  40 351.132 328.046   2
   3   3  40-159.387 322.982   2
  -3  -3  41 2214.65 709.576   2
   3  -3  41 1642.28 609.825   2
   3   3  41 1184.92 459.904   2
  -3   3  41 1457.68 565.771   2
  -3  -3  42 889.233 457.975   2
   3  -3  42 313.735 348.540   2
  -3   3  42-87.0084 299.724   2
   3   3  42-7.50705 273.773   2
   3  -3  43-199.846 220.567   2
  -3  -3  43 435.452 340.918   2
   3   3  43 571.130 385.788   2
  -3   3  43 378.075 323.746   2
   3  -3  44 211.999 364.761   2
  -3  -3  44 1038.00 530.800   2
  -3   3  44 239.679 340.357   2
   3   3  44-21.2700 263.702   2
  -3   4   0-126.657 89.6186   2
   3   4   0 122.215 88.7511   2
  -3   4   0 239.800 173.971   4
  -3  -4   0 45.6254 62.4693   4
   3   4  -1 2752.82 389.265   2
   3   4   1 2112.88 341.477   2
  -3   4  -1 1879.42 329.944   2
  -3   4   1 2164.84 368.273   4
  -3  -4  -1 2401.94 274.311   4
  -3   4  -1 2433.86 388.856   4
   3   4  -1 2149.89 240.883   4
  -3   4   1 1953.33 334.028   2
   3   4  -2 2029.52 324.017   2
  -3   4   2 2471.84 401.289   4
   3   4  -2 2574.90 262.420   4
  -3   4  -2 2626.30 408.719   4
  -3  -4  -2 2565.83 291.723   4
   3  -4   2 2895.08 396.350   2
  -3   4  -2 2924.84 403.189   2
  -3   4   2 2727.13 396.645   2
   3   4   2 2976.30 410.138   2
  -3  -4   2 2721.03 385.923   2
  -3   4  -3 133.163 103.006   2
   3   4  -3 59.2184 90.7655   2
   3  -4  -3-48.2007 122.352   4
   3   4  -3 125.749 95.2235   4
  -3  -4  -3-26.1920 54.4754   4
  -3   4   3-14.3452 116.381   4
   3   4   3-36.1087 78.2947   2
  -3   4   3 168.202 141.107   2
  -3  -4   3 117.516 140.464   2
   3  -4   3-54.6168 95.8698   2
   3   4  -4 3365.46 300.413   4
   3  -4  -4 2329.44 381.053   4
  -3   4   4 3098.95 446.289   4
  -3  -4  -4 2730.68 319.746   4
  -3  -4   4 2947.94 410.944   2
   3   4  -4 3350.83 440.178   2
  -3   4  -4 3049.96 410.679   2
   3  -4   4 2851.12 402.089   2
   3   4  -5 375.938 142.630   2
  -3  -4   5 363.136 168.999   2
  -3   4  -5 680.596 203.308   2
   3  -4   5 466.387 196.697   2
  -3  -4  -5 455.572 138.683   4
   3   4  -5 610.425 145.609   4
  -3   4   5 159.550 129.835   4
   3  -4  -5 618.708 240.435   4
   3  -4   6 98.1464 126.252   2
  -3  -4   6-92.6816 114.233   2
   3   4  -6 72.9471 76.6000   2
  -3   4  -6 75.3001 149.093   2
  -3  -4  -6 140.823 146.978   4
   3  -4  -6 169.007 184.760   4
  -3   4   6-39.8418 111.346   4
  -3   4   7 4269.23 550.415   4
  -3  -4  -7 5300.26 483.393   4
  -3   4  -7 5017.44 549.918   2
   3   4  -7 5023.17 547.290   2
   3  -4   7 4529.22 537.101   2
  -3  -4   7 4722.12 550.306   2
  -3   4  -8 7012.84 650.621   2
   3   4  -8 6589.60 637.480   2
  -3   4   8 6920.02 690.708   4
  -3  -4   8 6775.01 647.385   2
   3  -4   8 8242.20 709.005   2
  -3  -4   9 454.870 216.721   2
  -3   4  -9 273.015 159.012   2
   3  -4   9 315.470 180.543   2
   3   4  -9 379.672 165.383   2
  -3   4 -10 3790.55 503.673   2
  -3  -4  10 3411.07 490.090   2
   3   4 -10 3745.77 494.872   2
   3  -4  10 4264.98 544.835   2
   3  -4  11 922.752 280.365   2
  -3  -4  11 845.996 257.146   2
  -3  -4  12 8126.93 747.523   2
   3  -4  12 8647.66 769.610   2
   3  -4  13 23254.2 1285.41   2
  -3  -4  13 22448.9 1271.16   2
  -3  -4  14 2901.33 470.214   2
   3  -4  14 3594.54 540.199   2
   3  -4  15 304.388 232.535   2
  -3  -4  15 231.527 168.497   2
  -3  -4  16 930.604 309.949   2
   3  -4  16 539.138 233.430   2
   3  -4  17 277.495 225.629   2
  -3  -4  17-16.2949 117.812   2
   3  -4  18 44.4487 126.438   2
  -3  -4  18 375.455 199.514   2
  -3  -4  19 70.9442 223.578   2
   3  -4  19 191.548 254.919   2
  -3  -4  20 6783.63 816.461   2
   3  -4  20 5755.38 757.820   2
  -3  -4  21 914.769 351.279   2
   3  -4  21 927.932 324.436   2
  -3  -4  22 754.900 318.585   2
   3  -4  22 674.636 295.220   2
   3  -4  23 352.304 244.695   2
  -3  -4  23 1108.61 390.166   2
   3  -4  24 213.514 260.115   2
  -3  -4  24 256.131 296.871   2
  -3  -4  25 5782.95 805.244   2
   3  -4  25 4630.84 732.061   2
  -3   4  25 5610.86 725.533   3
   3  -4  26 1312.13 437.744   2
  -3  -4  26 1476.87 466.521   2
  -3   4  26 1939.56 466.689   3
  -3  -4  27 625.761 308.998   2
   3  -4  27 158.385 148.133   2
  -3   4  27 384.126 227.178   3
   3   4 -28 96.1072 104.984   1
   3   4  28-91.3068 106.765   1
   3  -4  28-153.717 182.774   2
  -3  -4  28 300.036 318.380   2
  -3   4  28-54.6832 211.666   3
   3   4 -29 498.900 182.540   1
   3   4  29 142.569 88.8458   1
   3  -4  29 88.5863 150.425   2
  -3  -4  29 359.809 331.823   2
  -3   4  29 262.598 198.133   3
   3   4  30 148.329 120.069   1
   3  -4  30-95.5663 170.889   2
  -3  -4  30 248.355 242.676   2
  -3   4  30 25.7452 120.948   3
   3   4  31 503.164 163.792   1
  -3  -4  31-201.889 214.689   2
   3  -4  31 585.697 294.136   2
  -3   4  31 94.4070 179.062   3
  -3  -4  32 61.2219 148.975   2
   3  -4  32-85.0587 248.846   2
  -3   4  32-40.6455 115.168   3
  -3  -4  33 414.576 335.421   2
   3  -4  33 557.613 452.966   2
  -3   4  33 464.743 253.628   3
   3  -4  34-107.172 174.643   2
  -3  -4  34 146.497 194.943   2
  -3   4  34 186.875 109.309   3
  -3  -4  35 237.616 254.290   2
   3  -4  35-209.767 241.763   2
  -3   4  35 373.594 226.459   3
   3  -4  36 831.280 407.052   2
  -3  -4  36 252.779 328.764   2
  -3   4  36-329.296 223.333   3
   3  -4  37-186.610 241.570   2
  -3  -4  37-517.708 335.773   2
  -3   4  37-259.755 213.850   3
  -3  -4  38 66.5315 251.735   2
   3  -4  38 55.8708 179.878   2
  -3  -4  39 768.939 412.243   2
   3  -4  39 501.929 369.615   2
  -3  -4  40 265.029 332.291   2
   3  -4  40-78.9613 169.384   2
  -3  -4  41 230.280 293.751   2
   3  -4  41 425.411 336.357   2
   3  -4  42-32.2041 219.124   2
  -3  -4  42 76.6805 199.878   2
   3  -4  43-277.226 353.887   2
  -3  -4  43 612.092 484.392   2
  -3   5   0-111.676 168.718   4
  -3   5   1 3013.00 484.877   4
  -3  -5  -1 2514.99 318.480   4
  -3   5  -1 2433.35 440.280   4
   3   5  -1 2282.40 293.076   4
  -3   5   2 2986.97 474.080   4
  -3   5  -2 3238.68 517.180   4
  -3  -5  -2 3176.88 373.750   4
   3   5  -2 3419.92 361.101   4
   3   5  -3 7575.04 527.205   4
  -3   5  -3 6966.66 724.376   4
  -3   5   3 7613.96 763.636   4
  -3  -5  -3 7948.41 589.902   4
   3  -5   3 8729.22 774.454   2
  -3  -5  -3 8832.87 775.917   2
   3  -5  -3 7956.52 729.484   2
  -3  -5   3 7994.87 733.499   2
   3   5  -4 6909.92 505.917   4
  -3  -5  -4 7215.42 577.081   4
  -3   5   4 6230.35 709.080   4
  -3   5  -4 8208.39 780.787   4
   3  -5   4 7606.60 727.920   2
  -3  -5   4 6776.37 683.604   2
  -3  -5  -5 25.4586 127.136   4
   3   5  -5-36.0650 86.0532   4
  -3   5   5 96.3857 206.756   4
   3  -5   5 67.1394 190.591   2
  -3  -5   5 31.3889 155.278   2
  -3   5   6 3123.76 489.764   4
  -3  -5  -6 4318.45 465.338   4
   3   5  -6 3599.39 375.498   4
   3  -5   6 3923.19 556.801   2
  -3  -5   6 3941.68 541.267   2
  -3  -5   7 596.236 187.786   2
   3  -5   7 482.664 207.523   2
  -3   5   7 375.648 212.915   4
  -3  -5  -7 452.888 165.644   4
   3   5  -7 242.085 109.951   4
  -3  -5   8 663.467 293.167   2
   3  -5   8 141.257 162.030   2
  -3  -5  -8 903.873 264.754   4
  -3   5   8 599.129 293.239   4
  -3   5   9 4389.39 585.801   4
  -3  -5  -9 4539.48 516.641   4
   3  -5   9 4412.16 580.792   2
  -3  -5   9 4593.79 592.469   2
  -3  -5  10 925.610 277.315   2
   3  -5  10 855.225 275.213   2
  -3  -5 -10 948.421 252.957   4
  -3  -5  11 126.362 158.690   2
   3  -5  11-9.33610 159.405   2
  -3  -5  12 634.393 306.932   2
   3  -5  12 808.250 280.817   2
  -3  -5  13 9946.33 927.728   2
   3  -5  13 9102.38 894.809   2
   3  -5  14 1784.48 412.152   2
  -3  -5  14 1240.02 332.254   2
   3  -5  15 2413.77 487.332   2
  -3  -5  15 1379.39 387.096   2
   3  -5  16 9265.44 934.156   2
  -3  -5  16 7592.32 870.113   2
   3  -5  17 2241.79 491.763   2
  -3  -5  17 2079.91 463.814   2
   3  -5  18 904.620 305.155   2
  -3  -5  18 564.166 300.497   2
  -3  -5  19 220.650 192.388   2
   3  -5  19 353.002 225.919   2
   3  -5  20 230.378 169.269   2
  -3  -5  20-38.6927 185.343   2
   3  -5  21 50.1328 156.371   2
  -3  -5  21-38.9951 171.490   2
   3  -5  22 283.395 229.699   2
  -3  -5  22-17.0306 179.580   2
  -3  -5  23 601.436 312.315   2
   3  -5  23 376.281 275.399   2
   3  -5  24 346.575 332.756   2
  -3  -5  24 404.770 333.666   2
  -3  -5  25 2476.09 570.395   2
   3  -5  25 2889.07 606.275   2
   3  -5  26 598.735 388.724   2
  -3  -5  26 693.205 393.808   2
   3  -5  27 3428.11 695.573   2
  -3  -5  27 3901.12 718.071   2
   3  -5  28 304.650 336.880   2
  -3  -5  28 293.637 310.503   2
  -3   5  28-126.710 115.092   3
  -3  -5  29 3234.85 660.873   2
   3  -5  29 5056.08 838.763   2
  -3   5  29 4401.15 704.086   3
  -3  -5  30 1163.04 467.500   2
   3  -5  30 2206.73 601.948   2
  -3   5  30 1449.42 419.956   3
   3  -5  31 3880.89 779.326   2
  -3  -5  31 3793.98 746.149   2
  -3   5  31 4513.95 720.666   3
  -3  -5  32 5.65846 207.107   2
   3  -5  32-147.841 153.254   2
  -3   5  32 93.0859 199.179   3
  -3  -5  33 423.203 335.384   2
   3  -5  33 722.471 451.047   2
  -3   5  33 814.795 306.154   3
  -3  -5  34 919.278 459.394   2
   3  -5  34 1674.79 558.541   2
  -3   5  34 1578.12 437.386   3
   3  -5  35 2199.99 648.081   2
  -3  -5  35 1828.04 580.292   2
  -3   5  35 1491.52 443.094   3
  -3  -5  36 450.814 399.807   2
   3  -5  36 283.340 260.856   2
  -3   5  36 20.5805 136.604   3
  -3  -5  37 431.300 374.368   2
   3  -5  37 458.649 304.841   2
  -3  -5  38 271.080 327.799   2
   3  -5  38 313.186 294.979   2
  -3  -5  39-155.192 324.605   2
   3  -5  39 421.106 332.621   2
  -3  -5  40-104.454 247.444   2
   3  -5  40 765.507 422.365   2
   3  -5  41 738.876 434.000   2
  -3  -5  41 647.218 381.503   2
   3  -5  42 1490.82 575.411   2
   3   6   0 14.9712 89.7598   4
  -3   6   0-208.381 234.272   4
  -3   6  -1 1858.67 426.500   4
  -3   6   1 1871.52 417.052   4
   3   6  -1 1580.92 283.189   4
  -3  -6  -2 12.8170 74.7069   4
  -3   6   2 150.342 246.458   4
  -3   6  -2 221.971 270.263   4
   3   6  -2-102.683 116.969   4
  -3   6  -3 679.611 309.910   4
   3   6  -3 286.086 137.484   4
  -3   6   3 418.606 195.114   4
  -3  -6  -3 317.571 130.053   4
  -3   6   4 3994.10 620.739   4
  -3  -6  -4 3294.19 432.762   4
  -3   6  -4 3516.64 578.711   4
   3   6  -4 3005.95 385.286   4
  -3   6   5 4340.47 628.527   4
  -3  -6  -5 4480.00 520.412   4
   3   6  -5 3433.74 410.632   4
  -3   6  -5 4299.87 618.477   4
   3  -6   5 3490.58 544.575   2
  -3  -6   5 4764.75 647.760   2
  -3   6   6 162.033 152.059   4
   3   6  -6 148.888 105.063   4
  -3  -6  -6 293.851 165.504   4
  -3   6  -6 788.817 310.205   4
   3  -6   6 162.661 182.386   2
  -3  -6   6 31.6327 144.114   2
  -3   6   7 3172.59 563.081   4
  -3  -6  -7 3205.26 452.031   4
   3   6  -7 2659.94 362.906   4
   3  -6   7 3081.01 538.149   2
  -3  -6   7 2970.37 523.271   2
   3   6  -8 285.442 113.076   4
  -3   6   8 114.248 197.992   4
   3  -6   8 448.086 265.070   2
  -3  -6   8 216.373 221.659   2
   3  -6   9-107.240 157.666   2
  -3  -6   9 99.4170 183.987   2
   3   6  -9-11.1830 95.0342   4
  -3   6   9 8.54494 197.600   4
   3  -6  10-478.622 229.869   2
  -3  -6  10 128.683 149.581   2
  -3  -6  11 2248.07 465.040   2
   3  -6  11 1305.12 357.254   2
  -3  -6  12-48.7647 133.334   2
   3  -6  12 28.3126 158.151   2
  -3  -6  13 279.781 212.143   2
   3  -6  13 189.186 155.146   2
  -3  -6  14 1210.63 368.609   2
   3  -6  14 795.867 321.563   2
   3  -6  15 395.592 279.410   2
  -3  -6  15 125.655 130.161   2
  -3  -6  16-59.4209 133.959   2
   3  -6  16 204.658 263.835   2
  -3  -6  17 4799.71 718.091   2
   3  -6  17 4221.39 693.576   2
  -3  -6  18 960.272 326.326   2
   3  -6  18 456.614 327.138   2
   3  -6  19 620.765 331.706   2
  -3  -6  19 218.741 221.026   2
   3  -6  20 498.574 327.604   2
  -3  -6  20-4.61058 216.670   2
   3  -6  21 1179.13 436.742   2
  -3  -6  21 243.672 191.263   2
  -3  -6  22 51.5023 170.390   2
   3  -6  22 706.388 348.284   2
  -3  -6  23-47.4430 127.608   2
   3  -6  23 285.892 238.216   2
   3  -6  24 914.616 367.015   2
  -3  -6  24 1186.90 442.856   2
   3  -6  25 38.8425 240.001   2
  -3  -6  25 474.815 414.814   2
   3  -6  26-29.7003 191.201   2
  -3  -6  26 322.238 337.890   2
  -3  -6  27 2446.12 604.736   2
   3  -6  27 2395.00 607.922   2
  -3  -6  28 365.480 290.690   2
   3  -6  28 1023.69 442.267   2
   3  -6  29 175.669 198.866   2
  -3  -6  29 109.425 145.540   2
  -3  -6  30 135.910 263.174   2
   3  -6  30-11.5016 165.896   2
   3  -6  31 62.3597 227.637   2
  -3  -6  31-62.8230 197.063   2
  -3   6  31 60.1759 150.711   3
   3  -6  32-64.5742 217.950   2
  -3  -6  32-22.6408 212.382   2
  -3   6  32 214.476 157.941   3
  -3  -6  33 331.073 319.417   2
   3  -6  33 165.058 224.712   2
  -3   6  33 480.880 296.835   3
  -3  -6  34 232.054 245.277   2
   3  -6  34-395.494 292.459   2
  -3   6  34-288.506 214.418   3
  -3  -6  35 57.3581 187.598   2
   3  -6  35-349.464 292.245   2
  -3   6  35 242.416 216.229   3
  -3  -6  36-17.0292 234.995   2
   3  -6  36 448.942 341.504   2
  -3  -6  37 41.3046 177.518   2
   3  -6  37-171.632 199.543   2
  -3  -6  38 482.898 423.181   2
   3  -6  38 625.344 449.129   2
  -3  -6  39 162.481 152.915   2
   3  -6  39 74.9525 264.547   2
   3  -6  40-95.6746 245.930   2
  -3  -6  40-48.1304 189.085   2
   3   7   0 43.3622 91.6629   4
  -3   7   0-32.7506 134.377   4
  -3   7  -1 65.6382 141.375   4
  -3   7   1 276.506 170.216   4
   3   7  -1-22.9831 105.630   4
   3   7  -2 230.932 143.877   4
  -3   7   2 139.024 220.328   4
  -3   7  -2 153.955 241.374   4
   3   7  -3-120.891 139.476   4
  -3   7   3 274.894 281.987   4
  -3   7  -3 281.744 217.328   4
  -3   7  -4 2570.39 534.096   4
  -3   7   4 2192.94 485.439   4
   3   7  -4 2887.16 425.374   4
  -3   7   5 6252.58 808.817   4
   3   7  -5 6428.72 622.281   4
  -3   7  -5 7559.77 874.119   4
  -3   7  -6 190.411 194.358   4
  -3   7   6 340.260 285.606   4
   3   7  -6 219.581 134.572   4
   3  -7   6-42.1215 146.282   2
  -3  -7   6 248.093 270.562   2
   3   7  -7 349.764 136.367   4
  -3   7  -7 354.118 237.805   4
  -3   7   7-8.41715 170.994   4
   3  -7   7 96.7097 168.425   2
  -3  -7   7 345.507 251.024   2
  -3   7  -8 4924.07 750.584   4
   3   7  -8 4561.19 533.876   4
  -3   7   8 5103.68 743.794   4
   3  -7   8 5044.43 726.032   2
  -3  -7   8 4848.13 726.412   2
  -3   7   9 5131.73 769.373   4
   3   7  -9 5726.94 611.907   4
  -3  -7   9 6322.16 809.205   2
   3  -7   9 5659.18 780.108   2
   3   7 -10 906.215 254.719   4
   3  -7  10 874.484 307.852   2
  -3  -7  10 823.613 361.760   2
  -3  -7  11 212.326 207.789   2
   3  -7  11 90.1392 199.011   2
   3   7 -11 103.421 156.680   4
   3  -7  12 90.2081 123.417   2
  -3  -7  12 279.512 219.172   2
   3   7 -12 223.676 135.313   4
  -3  -7  13 759.180 324.531   2
   3  -7  13 758.318 306.823   2
   3  -7  14 306.552 169.630   2
  -3  -7  14 105.126 160.565   2
   3  -7  15 272.064 170.236   2
  -3  -7  15-125.413 169.145   2
   3  -7  16 256.516 227.908   2
  -3  -7  16 106.873 248.637   2
   3  -7  17 1143.16 364.263   2
  -3  -7  17 1971.02 495.536   2
   3  -7  18 1098.03 430.672   2
  -3  -7  18 909.823 376.821   2
  -3  -7  19 1628.13 482.452   2
   3  -7  19 1626.54 462.401   2
  -3  -7  20 203.702 270.819   2
   3  -7  20 108.921 295.474   2
   3  -7  21 6218.97 921.016   2
  -3  -7  21 6031.20 894.198   2
   3  -7  22 2293.01 620.785   2
  -3  -7  22 2205.29 622.277   2
   3  -7  23 4824.05 851.668   2
  -3  -7  23 4483.14 824.992   2
  -3  -7  24 1617.02 565.491   2
   3  -7  24 2240.73 630.932   2
   3  -7  25 470.271 277.828   2
  -3  -7  25 583.423 354.494   2
   3  -7  26 1068.90 395.290   2
  -3  -7  26 2486.57 619.686   2
   3  -7  27 454.896 315.675   2
  -3  -7  27 816.951 399.814   2
  -3  -7  28-20.3525 153.242   2
   3  -7  28 137.973 185.278   2
   3  -7  29 528.594 349.988   2
  -3  -7  29 602.727 422.485   2
   3  -7  30 675.300 358.601   2
  -3  -7  30 1803.14 602.588   2
  -3  -7  31 894.833 443.856   2
   3  -7  31 69.5225 200.639   2
   3  -7  32 79.2242 156.266   2
  -3  -7  32 80.5409 258.172   2
  -3  -7  33-44.9805 182.906   2
  -3   7  33-10.1648 128.226   3
   3  -7  34 789.454 423.262   2
  -3  -7  34 419.013 337.183   2
  -3   7  34 900.714 392.298   3
   3  -7  35 295.597 256.671   2
  -3  -7  35 167.670 292.573   2
   3  -7  36 611.529 415.686   2
  -3  -7  36 831.070 453.275   2
   3  -7  37 4.44644 263.780   2
  -3  -7  37 598.034 361.490   2
   3  -7  38-601.315 391.626   2
  -3  -7  38-615.886 393.265   2
  -3   8   0 772.370 343.471   4
  -3   8   1 461.658 335.344   4
  -3   8  -1 101.493 226.809   4
   3   8  -1 198.013 164.303   4
  -3   8   2 2434.90 543.843   4
  -3   8  -2 3115.28 627.348   4
   3   8  -2 2453.41 432.287   4
   3   8  -3 437.766 211.912   4
  -3   8  -3 338.466 321.923   4
  -3   8   3 333.325 248.003   4
  -3   8   4-35.6767 188.610   4
   3   8  -4-21.7553 89.3958   4
  -3   8  -4-91.1434 181.193   4
  -3   8   5 2353.17 526.115   4
   3   8  -5 2506.83 430.745   4
  -3   8  -5 2304.52 508.501   4
  -3   8  -6 1256.20 415.989   4
   3   8  -6 854.994 262.553   4
  -3   8   6 720.148 297.959   4
  -3   8   7 462.500 357.069   4
  -3   8  -7-95.9940 233.658   4
   3   8  -7 325.052 188.476   4
  -3   8  -8 431.241 153.879   4
   3   8  -8 784.524 249.079   4
  -3   8   8 381.049 233.670   4
   3  -8   8 1045.69 412.082   2
  -3  -8   8 325.217 241.324   2
  -3   8  -9 430.891 338.895   4
   3   8  -9 283.062 190.213   4
  -3   8   9 689.544 350.325   4
   3  -8   9 244.054 246.709   2
  -3  -8   9 156.276 230.100   2
   3   8 -10 5038.02 619.380   4
  -3   8 -10 4826.31 793.156   4
  -3  -8  10 4203.91 724.668   2
   3  -8  10 5252.27 822.149   2
   3   8 -11 211.783 180.855   4
   3  -8  11-59.9222 145.208   2
  -3  -8  11-20.4047 146.276   2
   3   8 -12 474.278 233.466   4
   3  -8  12 352.114 240.318   2
  -3  -8  12 75.9556 226.008   2
   3   8 -13 573.330 230.517   4
   3  -8  13 711.957 351.483   2
  -3  -8  13 733.770 356.572   2
   3  -8  14 68.2902 178.684   2
  -3  -8  14 60.6284 217.444   2
   3   8 -14 159.943 92.5018   4
  -3  -8  15 921.371 395.768   2
   3  -8  15 488.300 304.357   2
   3   8 -15 745.606 268.922   4
   3  -8  16 175.608 194.365   2
  -3  -8  16-166.512 193.894   2
   3  -8  17-137.386 252.107   2
  -3  -8  17 48.1320 240.268   2
  -3  -8  18 225.725 236.969   2
   3  -8  18 305.245 179.129   2
  -3  -8  19 52.6270 156.728   2
   3  -8  19 300.313 256.070   2
  -3  -8  20-354.625 266.337   2
   3  -8  20 351.081 256.085   2
   3  -8  21 426.796 382.967   2
  -3  -8  21-106.425 192.649   2
   3  -8  22 1708.65 525.145   2
  -3  -8  22 322.483 283.880   2
  -3  -8  23 465.811 262.085   2
   3  -8  23 490.921 293.058   2
  -3  -8  24 592.128 374.929   2
   3  -8  24 517.130 299.967   2
   3  -8  25-196.395 257.807   2
  -3  -8  25 76.4216 301.263   2
  -3  -8  26 709.910 403.300   2
   3  -8  26 417.264 260.212   2
  -3  -8  27 385.553 403.337   2
   3  -8  27 57.0766 274.095   2
   3  -8  28 193.040 268.723   2
  -3  -8  28 1354.90 506.426   2
   3  -8  29 62.2889 284.972   2
  -3  -8  29 667.470 477.365   2
   3  -8  30 765.334 442.820   2
  -3  -8  30 31.3169 182.466   2
  -3  -8  31-380.152 311.912   2
   3  -8  31 614.797 446.806   2
   3  -8  32 295.603 293.244   2
  -3  -8  32 750.102 480.997   2
  -3  -8  33 614.140 507.449   2
   3  -8  33 636.202 414.232   2
   3  -8  34 1814.92 636.148   2
  -3  -8  34 818.232 464.097   2
  -3  -8  35 131.044 268.399   2
   3  -8  35-357.954 288.854   2
  -3   9   0 2037.07 539.933   4
  -3   9   1 2039.38 670.198   4
   3   9  -1 748.125 280.680   4
  -3   9  -1 1433.70 491.301   4
   3   9  -2 6224.82 731.186   4
  -3   9   2 4336.73 759.667   4
  -3   9  -2 4388.66 767.156   4
  -3   9   3 763.625 339.708   4
  -3   9  -3 410.368 373.729   4
   3   9  -3 481.235 298.149   4
  -3   9   4 823.130 409.552   4
  -3   9  -4 689.912 326.457   4
   3   9  -4 1785.10 412.572   4
  -3   9   5 317.252 313.890   4
   3   9  -5 306.318 182.758   4
  -3   9  -5 596.774 318.905   4
   3   9  -6 262.256 155.507   4
  -3   9  -6 590.197 286.337   4
  -3   9   6-2.27262 146.404   4
   3   9  -7 694.025 252.812   4
  -3   9  -7 757.574 314.595   4
  -3   9   7 1472.30 435.837   4
  -3   9   8 301.561 231.644   4
  -3   9  -8 346.434 285.970   4
   3   9  -8 615.834 256.722   4
  -3   9  -9 472.183 326.794   4
   3   9  -9 790.720 276.302   4
  -3   9 -10-56.5515 225.595   4
   3   9 -10-0.95274 129.221   4
  -3  -9  10-97.3426 188.723   2
   3  -9  10 281.722 238.171   2
   3   9 -11 202.900 158.656   4
  -3   9 -11 809.116 412.072   4
  -3  -9  11 276.597 224.506   2
   3  -9  11 79.9612 150.741   2
  -3   9 -12 865.799 417.358   4
   3   9 -12 348.601 194.436   4
   3  -9  12 214.622 240.990   2
  -3  -9  12 389.518 392.447   2
   3   9 -13 1505.23 378.828   4
  -3   9 -13 2288.55 614.725   4
   3  -9  13 2678.53 673.180   2
  -3  -9  13 2653.13 660.175   2
   3   9 -14 373.508 210.000   4
  -3   9 -14 1462.23 517.013   4
   3  -9  14 1174.39 518.250   2
  -3  -9  14 698.710 430.511   2
   3   9 -15 1247.40 387.851   4
  -3   9 -15 1849.89 539.131   4
   3  -9  15 930.078 422.895   2
   3   9 -16 81.6187 191.555   4
  -3  -9  16 458.315 408.644   2
   3  -9  16 185.305 339.223   2
   3   9 -17 1032.35 342.920   4
  -3  -9  17 1755.85 582.462   2
   3  -9  17 1354.62 511.233   2
  -3  -9  18 2121.00 603.302   2
   3  -9  18 1462.56 524.439   2
   3   9 -18 2319.52 490.338   4
  -3  -9  19 1001.31 507.455   2
   3  -9  19 112.485 270.926   2
   3   9 -19 494.836 273.515   4
  -3  -9  20 2941.00 737.609   2
   3  -9  20 1165.50 465.935   2
  -3  -9  21 1204.04 497.849   2
   3  -9  21 496.335 346.337   2
   3  -9  22 957.711 452.542   2
  -3  -9  22 161.391 218.986   2
  -3  -9  23-9.80110 186.162   2
   3  -9  23 237.639 403.753   2
  -3  -9  24 130.835 298.582   2
   3  -9  24 206.638 206.045   2
   3  -9  25 533.669 326.445   2
  -3  -9  25 1195.97 548.685   2
   3  -9  26 401.989 353.664   2
  -3  -9  26 837.292 481.972   2
  -3  -9  27 928.943 467.770   2
   3  -9  27 790.506 428.286   2
   3  -9  28 1390.92 531.081   2
  -3  -9  28 1717.54 558.343   2
  -3  -9  29 1175.70 542.344   2
   3  -9  29 717.624 474.615   2
   3  -9  30 3020.23 793.924   2
  -3  -9  30 1370.30 556.078   2
   3  -9  31 131.230 296.090   2
  -3  -9  31-197.462 294.088   2
   3  -9  32 28.2746 197.532   2
  -3  -9  32 29.2294 212.629   2
  -3  10   0 75.3521 289.720   4
  -3  10  -1 543.541 363.576   4
  -3  10   1 357.003 293.011   4
   3  10  -2 317.593 234.876   4
  -3  10  -2 406.037 308.597   4
  -3  10   2 334.584 389.672   4
  -3  10   3 1195.71 422.087   4
  -3  10  -3 706.882 377.436   4
   3  10  -3 283.852 195.022   4
  -3  10   4 1595.85 500.905   4
  -3  10  -4 1828.06 544.965   4
   3  10  -4 1935.10 454.481   4
  -3  10  -5 512.153 375.363   4
   3  10  -5-37.4360 212.616   4
  -3  10   5 144.004 265.446   4
   3  10  -6-10.2537 99.7400   4
  -3  10  -6 215.102 282.009   4
  -3  10   6 221.378 287.171   4
   3  10  -7 6.41754 193.651   4
  -3  10   7-170.921 182.760   4
  -3  10  -7 181.733 286.052   4
  -3  10  -8 240.211 155.526   4
   3  10  -8 185.758 156.484   4
  -3  10  -9-233.847 260.727   4
   3  10  -9-65.8372 168.768   4
  -3  10 -10 314.582 212.384   4
   3  10 -10 498.378 237.646   4
  -3  10 -11 63.3215 204.147   4
   3  10 -11 316.803 252.596   4
   3  10 -12-44.5274 136.538   4
  -3  10 -12 442.602 377.651   4
   3  10 -13 317.191 188.577   4
  -3  10 -13 1144.15 470.801   4
  -3 -10  13 1282.69 512.364   2
   3 -10  13 253.889 252.762   2
  -3  10 -14-54.4188 162.741   4
   3  10 -14 266.707 218.599   4
   3 -10  14 175.264 250.629   2
  -3  10 -15 277.624 337.189   4
   3  10 -15 200.080 132.324   4
  -3 -10  15 53.7514 216.059   2
   3 -10  15 357.237 352.494   2
   3  10 -16 162.826 160.798   4
  -3  10 -16 624.870 326.813   4
  -3 -10  16 204.335 280.017   2
   3 -10  16 415.797 273.514   2
   3  10 -17-84.3599 138.164   4
  -3  10 -17 76.7248 175.714   4
  -3 -10  17 447.556 287.391   2
   3 -10  17 455.125 336.856   2
  -3  10 -18 38.3561 201.826   4
   3  10 -18 317.220 194.657   4
   3 -10  18 10.7749 168.947   2
  -3 -10  18 548.246 452.290   2
  -3  10 -19-276.554 249.910   4
   3 -10  19-204.499 166.731   2
   3 -10  20 435.657 295.091   2
  -3 -10  20 425.302 261.102   2
  -3 -10  21 331.393 202.284   2
   3 -10  21 207.708 305.540   2
   3 -10  22-10.9677 163.000   2
  -3 -10  22-154.359 208.268   2
   3 -10  23 138.057 249.397   2
  -3 -10  23 83.0354 275.645   2
   3 -10  24 630.619 360.742   2
  -3 -10  24 223.799 249.613   2
   3 -10  25 66.5153 170.486   2
  -3 -10  25 55.4880 199.948   2
   3 -10  26-302.192 306.368   2
  -3 -10  26 558.876 273.874   2
   3 -10  27 123.283 216.692   2
  -3 -10  27 369.800 357.091   2
   3 -10  28-175.803 182.009   2
  -3 -10  28 313.591 330.846   2
  -3  11   0-9.70796 209.859   4
  -3  11   1 430.959 273.388   4
  -3  11  -1 126.954 252.213   4
  -3  11   2 540.895 316.609   4
  -3  11  -2 648.217 408.982   4
  -3  11  -3 513.268 354.878   4
  -3  11   3 268.350 295.211   4
  -3  11  -4 393.041 385.069   4
   3  11  -4 403.666 239.619   4
  -3  11   4 245.284 336.734   4
  -3  11   5 901.252 457.602   4
  -3  11  -5 921.958 449.723   4
   3  11  -5 589.917 296.910   4
  -3  11  -6 382.927 425.284   4
   3  11  -6 107.931 172.070   4
  -3  11   6 663.965 375.031   4
   3  11  -7 456.459 249.326   4
  -3  11  -7 1460.25 559.056   4
   3  11  -8 725.152 300.222   4
  -3  11  -8 1460.48 502.701   4
  -3  11  -9 1927.61 586.416   4
  -3  11 -10 1099.63 532.039   4
  -3  11 -11 279.331 413.323   4
  -3  11 -12 1729.09 597.720   4
  -3  11 -13 1284.73 493.883   4
  -3  11 -14-303.255 280.784   4
  -3  11 -15-79.3134 237.218   4
  -3  11 -16 738.103 389.125   4
  -3  11 -17 451.012 336.200   4
  -3 -11  17-144.797 189.666   2
   3 -11  17-200.945 312.593   2
  -3  11 -18 186.579 260.200   4
   3 -11  18-123.147 234.408   2
  -3 -11  18 478.919 312.165   2
  -3  11 -19-295.304 191.593   4
   3 -11  19-390.587 245.734   2
  -3 -11  19 124.720 322.444   2
  -3  11 -20 942.109 440.155   4
  -3 -11  20 1454.48 481.781   2
   3 -11  20 1276.97 547.322   2
  -3  11 -21 687.506 412.461   4
   3 -11  21 202.630 305.086   2
  -3 -11  21 460.251 370.477   2
  -3  11 -22 995.046 466.687   4
  -3 -11  22 799.081 426.274   2
   3 -11  22 206.472 272.409   2
  -3  11 -23 549.686 398.908   4
   3 -11  23 202.830 368.662   2
  -3  11 -24 1160.80 517.987   4
  -3  12   0-78.3931 233.995   4
  -3  12  -1 147.742 224.973   4
  -3  12   1 33.3411 202.402   4
  -3  12  -2-7.32323 193.641   4
  -3  12   2 147.287 238.878   4
  -3  12  -3 279.989 204.750   4
  -3  12   3 175.345 246.724   4
  -3  12   4 299.584 296.677   4
  -3  12  -4 620.649 418.987   4
  -3  12   5-274.326 207.736   4
  -3  12  -5 180.854 280.393   4
  -3  12  -6 224.280 283.720   4
  -3  12  -7 230.464 248.811   4
  -3  12  -8 509.996 409.986   4
  -3  12  -9 179.200 308.656   4
  -3  12 -10 189.079 284.212   4
  -3  12 -11 61.0924 176.355   4
  -3  12 -12 2.41923 252.590   4
  -3  12 -13 135.243 182.098   4
  -3  12 -14 499.318 350.996   4
  -3  12 -15-361.171 309.185   4
  -3  12 -16 172.374 192.970   4
  -3  12 -17 312.752 262.929   4
  -3  12 -18 145.441 227.919   4
  -3  12 -19-517.995 426.062   4
  -3  12 -20 12.3293 263.971   4
  -3  13   0 75.5669 267.777   4
  -3  13   1-299.469 354.619   4
  -3  13  -1 548.052 356.979   4
  -3  13  -2 589.334 401.840   4
  -3  13   2 169.050 255.887   4
  -3  13   3 84.8118 230.624   4
  -3  13  -3-34.5730 207.936   4
  -3  13  -4 46.9309 276.867   4
  -3  13  -5 162.843 414.676   4
  -3  13  -6 1283.53 535.562   4
  -3  13  -7 204.368 188.122   4
  -3  13  -8-324.893 285.385   4
  -3  13  -9 291.479 282.283   4
  -4   0   0 10252.9 661.763   1
  -4   0   0 10113.4 636.680   3
   4   0   0 11363.7 648.484   3
  -4   0  -1 184.118 132.803   1
  -4   0   1 197.779 135.030   1
  -4   0   1-60.0859 58.8430   4
  -4   0  -1 236.544 170.681   3
   4   0  -1-92.5087 91.3030   3
  -4   0   1 197.530 143.815   3
  -4   0   2 14436.7 782.249   1
  -4   0  -2 15237.6 803.126   1
   4   0  -2 15070.4 792.685   3
  -4   0   2 16039.7 837.355   3
  -4   0  -2 15291.0 742.463   3
  -4   0   2 15577.6 568.146   4
  -4   0   3 27.7144 35.4898   2
  -4   0   3 135.679 140.717   1
   4   0   3 28.1919 37.9987   2
  -4   0  -3 155.316 155.914   1
  -4   0   3 41.3600 57.9571   4
   4   0  -3 150.775 143.814   3
  -4   0   3 92.8329 134.847   3
  -4   0  -3 26.0657 102.568   3
   4   0   4 3058.85 201.960   2
  -4   0   4 3083.33 204.402   2
  -4   0  -4 3331.37 373.243   1
  -4   0   4 2832.69 343.910   1
   4   0  -4 2788.12 256.066   4
  -4   0  -4 3163.08 319.426   3
  -4   0   4 3057.32 264.832   4
   4   0  -4 2744.19 359.518   3
  -4   0   4 3183.79 388.538   3
  -4   0   5 20.8162 41.5139   2
  -4   0  -5 69.1719 112.428   1
  -4   0   5 125.435 126.723   1
   4   0   5 156.478 67.9869   2
   4   0  -5 7.34899 49.8606   4
   4   0  -5 212.556 150.636   3
  -4   0   5 536.131 239.600   3
  -4   0  -5 247.547 136.544   3
  -4   0   6 16714.2 602.799   2
   4   0   6 15926.7 587.464   2
  -4   0  -6 16984.4 838.224   1
  -4   0   6 16121.8 813.881   1
  -4   0  -6 16950.8 693.320   3
  -4   0   6 17171.0 940.325   3
   4   0  -6 15277.4 866.836   3
   4   0  -6 17178.5 654.698   4
  -4   0   7 45.7276 83.8022   2
   4   0   7 59.5922 102.313   2
  -4   0  -7 44.0093 90.5288   1
  -4   0   7 100.179 94.4330   1
   4   0  -7 54.7396 81.8617   4
   4   0  -7 238.119 174.352   3
  -4   0  -7 93.7582 97.3523   3
  -4   0   7 51.6122 117.014   3
  -4   0   8 1427.08 214.869   2
  -4   0   8 1498.05 253.699   1
  -4   0  -8 1222.03 229.770   1
   4   0   8 1570.43 226.895   2
   4   0  -8 1482.57 211.525   4
   4   0  -8 1194.30 258.805   3
  -4   0   8 1933.20 346.087   3
  -4   0  -8 1376.60 189.004   3
  -4   0   9 241.755 136.164   1
  -4   0  -9-18.1809 68.5251   1
  -4   0   9 86.7132 109.240   2
   4   0   9 25.6989 105.491   2
   4   0  -9 82.3651 101.389   4
   4   0  -9-4.21533 117.694   3
  -4   0  -9 53.9537 73.0324   3
  -4   0   9 70.8112 165.835   3
  -4   0  10 785.517 173.322   2
   4   0  10 907.186 194.274   2
  -4   0 -10 1149.43 230.248   1
  -4   0  10 786.722 192.024   1
   4   0 -10 815.107 199.091   3
  -4   0 -10 1077.31 144.476   3
  -4   0  10 1172.34 271.072   3
   4   0  11 93.6760 76.9994   2
  -4   0 -11-41.2517 67.4675   1
  -4   0  11 160.246 136.367   1
  -4   0  11 63.0145 88.0108   2
   4   0 -11 124.427 89.6118   3
  -4   0  11 220.081 120.566   3
  -4   0 -11 34.7628 56.3390   3
  -4   0 -12 73.5793 96.4976   1
  -4   0  12 159.026 121.673   2
   4   0  12 179.807 137.614   2
  -4   0  12 148.707 61.3116   1
   4   0 -12 458.766 212.092   3
  -4   0 -12 278.996 70.2994   3
  -4   0  12 91.6128 103.750   3
  -4   0 -13 42.1178 90.3286   1
  -4   0  13 14.2028 72.9909   1
  -4   0  13-26.1722 108.538   2
   4   0  13 28.4517 124.205   2
  -4   0 -13 31.0780 38.2470   3
   4   0 -13 96.6510 145.629   3
  -4   0  13 125.929 181.218   3
  -4   0 -14 2714.87 334.239   1
  -4   0  14 2729.96 333.703   1
  -4   0  14 2789.22 394.829   2
   4   0  14 3050.69 416.880   2
   4   0 -14 2900.83 449.647   3
  -4   0  14 3106.83 473.664   3
  -4   0  15 99.0248 115.908   1
   4   0  15 242.701 242.821   2
  -4   0 -15 9.34245 59.7498   1
  -4   0  15 375.475 230.413   2
   4   0 -15 100.304 153.726   3
  -4   0  15 76.0600 234.697   3
  -4   0  16 25207.3 1239.50   2
   4   0  16 24894.8 1237.74   2
  -4   0 -16 26826.0 1039.10   1
  -4   0  16 24612.6 993.592   1
  -4   0  16 25004.4 1334.14   3
   4   0  17 344.600 247.824   2
  -4   0  17 420.266 291.194   2
  -4   0  17 17.5303 75.4452   1
  -4   0 -17 16.4483 90.5190   1
  -4   0  17 235.825 223.773   3
  -4   0  18 6123.73 669.803   2
   4   0  18 6771.50 687.899   2
  -4   0  18 6000.97 679.522   3
  -4   0  19 538.002 277.377   2
   4   0  19 260.364 222.522   2
  -4   0  19 376.462 235.298   3
   4   0  20 5278.87 649.716   2
  -4   0  20 5235.32 656.215   2
  -4   0  20 4502.17 608.958   3
   4   0  21 261.221 320.070   2
  -4   0  21 332.782 308.316   2
  -4   0  21 31.6902 112.521   3
   4   0  22 17594.9 1229.55   2
  -4   0  22 18647.7 1263.62   2
  -4   0  22 16950.2 1182.72   3
  -4   0  23 548.146 300.466   2
   4   0  23 99.0246 201.560   2
  -4   0  23 156.095 190.391   3
  -4   0  24 5964.52 761.431   2
   4   0  24 5539.14 739.112   2
  -4   0  24 6374.36 760.065   3
   4   0  25-58.5468 152.500   2
  -4   0  25-0.21801 159.425   2
  -4   0  25 203.759 237.481   3
  -4   0  26 4176.13 651.030   2
   4   0  26 5018.33 742.438   2
  -4   0  26 3861.36 600.441   3
   4   0  27-24.3732 140.185   2
  -4   0  27 100.961 138.266   2
  -4   0  27 305.464 192.341   3
   4   0  28 2253.57 534.655   2
  -4   0  28 2762.87 591.288   2
  -4   0  28 2557.83 511.745   3
   4   0  29 122.862 204.317   2
  -4   0  29-53.2819 164.142   2
  -4   0  29 359.790 229.268   3
   4   0  30 833.308 356.033   2
  -4   0  30 1019.32 391.643   2
  -4   0  30 943.823 384.324   3
   4   0  31 91.7408 236.619   2
  -4   0  31 458.186 333.033   2
   4   0  32 1632.24 470.532   2
  -4   0  32 1555.55 458.306   2
  -4   0  33 1047.96 389.382   2
   4   0  33 271.334 260.537   2
   4   0  34 393.065 301.003   2
  -4   0  34 719.487 396.754   2
   4   0  35-89.1633 162.246   2
  -4   0  35 454.924 289.423   2
   4   0  36 1563.42 544.107   2
  -4   0  36 1025.23 410.416   2
  -4   0  37-407.969 286.085   2
   4   0  37 224.779 288.694   2
   4   0  38-212.945 161.308   2
  -4   0  38 84.0569 208.515   2
  -4   0  39 757.328 405.417   2
   4   0  39 477.479 480.517   2
   4   0  40 1138.24 479.385   2
  -4   0  40 1021.72 465.830   2
   4   0  41 82.1681 194.117   2
  -4   0  41 172.441 211.227   2
   4   0  42 212.096 301.783   2
  -4   0  42-361.986 305.753   2
  -4   0  43 176.634 253.626   2
   4   0  43 23.3907 253.789   2
  -4   0  44 2030.59 708.191   2
   4   0  44 2385.48 683.957   2
  -4   0  45 555.226 432.696   2
   4   0  45 439.155 444.302   2
   4   1   0 395.681 249.146   1
  -4   1   0 18.7288 33.6491   2
   4   1   0 267.460 165.035   3
  -4  -1   0 353.752 201.993   3
   4   1   1 27190.0 1086.96   1
   4   1  -1 26582.0 1076.30   1
  -4  -1   1 27004.2 1040.16   3
  -4  -1  -1 26780.0 987.980   3
   4   1  -1 28138.5 1091.90   3
   4   1   1 26302.1 1016.60   3
  -4   1   1 28823.5 964.477   4
   4   1   1 27952.2 592.126   2
   4   1  -1 26643.0 578.793   2
  -4   1   1 26893.2 570.488   2
  -4   1  -1 26461.1 564.632   2
  -4   1  -2 7402.64 319.707   2
   4   1  -2 7010.66 317.596   2
   4   1   2 8942.06 634.075   1
   4   1  -2 7562.49 584.245   1
  -4  -1  -2 7819.27 532.768   3
  -4  -1   2 8227.17 597.713   3
   4   1  -2 7717.17 590.644   3
   4   1   2 7367.60 518.064   3
  -4   1   2 7734.00 492.997   4
  -4  -1   2 7713.46 266.886   4
  -4  -1   2 7863.82 334.788   2
   4  -1   2 7393.33 317.970   2
   4   1  -3 9183.40 387.216   2
  -4   1  -3 8969.48 380.710   2
   4   1  -3 9468.82 649.205   1
   4   1   3 9062.12 633.487   1
  -4  -1  -3 9003.23 538.980   3
  -4  -1   3 8427.37 617.999   3
  -4   1   3 8710.69 530.857   4
   4   1  -3 9491.63 665.551   3
   4   1   3 8902.12 559.611   3
   4  -1   3 9180.48 382.062   2
  -4  -1   3 9014.20 382.288   2
   4   1  -4 5803.76 337.300   2
  -4   1  -4 5977.34 333.900   2
   4   1   4 6538.44 543.312   1
   4   1  -4 6125.09 531.695   1
   4  -1  -4 5730.79 446.729   4
  -4  -1   4 6250.03 554.838   3
  -4  -1  -4 5786.21 420.326   3
   4   1  -4 6093.99 551.843   3
   4   1   4 6266.83 458.083   3
  -4   1   4 5434.51 421.173   4
  -4  -1   4 6025.65 338.739   2
  -4   1   4 6136.98 553.206   3
   4  -1   4 5922.35 332.705   2
  -4   1  -5 15107.5 578.258   2
   4   1  -5 15461.6 588.791   2
   4   1  -5 16004.1 836.402   1
   4   1   5 15884.3 823.976   1
   4   1  -5 15580.7 449.112   4
   4  -1  -5 15993.0 748.500   4
   4   1   5 16254.2 708.180   3
  -4   1   5 15201.4 713.629   4
  -4   1   5 15523.5 886.929   3
   4   1  -5 15013.0 877.653   3
  -4  -1   5 14785.4 846.401   3
  -4  -1   5 14925.2 566.453   2
   4  -1   5 14477.9 562.421   2
   4   1  -6 2208.00 241.592   2
  -4   1  -6 2369.37 251.684   2
   4  -1   6 2222.14 239.446   2
  -4  -1   6 2264.33 238.015   2
   4   1  -6 2606.47 362.292   1
   4   1   6 2280.04 340.607   1
   4  -1  -6 2161.13 285.282   4
  -4   1   6 2211.60 289.345   4
   4   1   6 2514.52 278.844   3
   4   1  -6 2286.22 192.279   4
   4   1  -6 2478.29 369.187   3
  -4   1   6 2492.58 378.633   3
  -4  -1   6 2546.58 384.974   3
  -4  -1   7 791.083 156.125   2
   4  -1   7 764.898 168.849   2
   4   1  -7 896.361 182.570   2
   4   1   7 954.312 226.454   1
   4   1  -7 884.988 229.089   1
  -4   1  -7 775.309 165.775   2
   4  -1  -7 747.091 186.461   4
   4   1  -7 749.083 126.035   4
   4   1   7 763.720 145.812   3
  -4  -1   7 635.032 237.200   3
   4   1  -7 545.403 197.744   3
  -4   1   7 609.888 187.417   3
  -4  -1   8 3499.03 347.774   2
   4  -1   8 3088.25 324.209   2
   4   1  -8 3322.60 333.641   2
  -4   1  -8 3129.36 322.448   2
   4   1   8 3265.80 383.540   1
   4   1  -8 2624.47 349.472   1
  -4  -1   8 3289.98 443.842   3
   4  -1  -8 3697.21 383.154   4
   4   1  -8 3558.66 456.605   3
   4   1   8 3320.79 283.237   3
  -4   1   8 3492.74 445.084   3
   4   1   9 798.615 204.061   1
   4   1  -9 707.263 220.030   1
   4  -1   9 742.059 174.006   2
  -4  -1   9 623.998 157.263   2
   4  -1  -9 750.871 197.438   4
   4   1  -9 917.561 279.243   3
  -4   1   9 811.594 210.929   3
  -4  -1   9 857.330 252.028   3
   4   1   9 886.218 148.036   3
  -4  -1  10 2345.43 310.397   2
   4  -1  10 2253.71 311.655   2
   4   1  10 2249.50 312.782   1
   4   1 -10 2214.33 316.814   1
   4  -1 -10 2427.09 343.303   4
   4   1  10 2240.77 205.383   3
  -4  -1  10 2242.40 379.733   3
  -4   1  10 2135.86 352.609   3
   4   1 -10 2514.06 404.368   3
  -4  -1  11 3286.31 388.403   2
   4  -1  11 2938.31 359.436   2
   4   1 -11 2731.29 357.322   1
   4   1  11 3144.77 372.677   1
   4  -1 -11 3130.05 395.283   4
   4   1  11 2875.79 221.398   3
  -4  -1  11 2545.68 420.463   3
  -4   1  11 3147.42 450.885   3
   4   1 -11 3069.15 451.422   3
  -4  -1  12 2629.28 365.565   2
   4  -1  12 3453.87 417.220   2
   4   1 -12 2651.99 358.028   1
   4   1  12 3055.73 374.489   1
   4  -1 -12 2707.93 366.410   4
  -4   1  12 3184.91 463.001   3
  -4  -1  12 3217.93 462.343   3
   4   1 -12 2566.42 417.229   3
  -4  -1  13 2950.10 390.312   2
   4   1  13 3212.44 384.963   1
   4   1 -13 3245.25 390.855   1
   4  -1  13 2534.06 368.700   2
   4   1 -13 3045.15 456.059   3
  -4   1  13 2883.31 447.759   3
  -4  -1  13 2843.24 441.904   3
   4   1 -14 365.107 176.639   1
   4  -1  14 312.349 184.912   2
  -4  -1  14 157.942 159.235   2
   4   1  14 353.814 140.160   1
  -4  -1  14 380.851 213.559   3
  -4   1  14 458.924 209.559   3
   4   1 -14 386.036 216.512   3
  -4   1 -15 1524.46 256.341   1
   4  -1  15 1504.09 314.340   2
   4   1 -15 1386.49 260.554   1
   4   1  15 2035.65 310.009   1
  -4  -1  15 1994.01 350.883   2
  -4   1  15 1620.41 269.327   1
  -4  -1  15 1167.42 303.746   3
  -4   1  15 1505.05 349.813   3
  -4  -1  16 1084.46 289.838   2
   4  -1  16 841.666 270.009   2
  -4   1 -16 818.907 199.107   1
  -4   1  16 676.590 182.028   1
  -4  -1  16 497.740 215.907   3
  -4   1  16 1041.33 304.340   3
  -4   1 -17 2340.99 326.499   1
   4  -1  17 2059.42 397.869   2
  -4   1  17 2358.44 321.859   1
  -4  -1  17 2222.84 390.576   2
  -4  -1  17 1836.20 382.881   3
  -4   1  17 2077.03 411.160   3
   4  -1  18 347.434 222.672   2
  -4   1 -18 298.454 134.921   1
  -4   1  18 186.964 90.8616   1
  -4  -1  18 478.776 240.916   2
  -4  -1  18 205.247 196.216   3
  -4   1  18 498.634 244.947   3
   4  -1  19 2851.55 456.565   2
  -4   1 -19 2480.44 330.961   1
  -4   1  19 2192.54 309.838   1
  -4  -1  19 2054.67 412.087   2
  -4  -1  19 2408.51 445.835   3
  -4   1  19 3044.47 514.726   3
  -4   1 -20 252.069 112.797   1
  -4  -1  20 476.933 214.128   2
   4  -1  20 70.3211 161.254   2
  -4   1  20 386.812 149.414   1
  -4  -1  20 115.207 134.461   3
  -4   1  20 289.751 171.933   3
  -4  -1  21 2125.50 431.915   2
  -4   1  21 2134.18 299.615   1
  -4   1 -21 2291.86 312.145   1
   4  -1  21 1810.85 411.818   2
  -4  -1  21 1700.90 382.797   3
  -4   1  21 2227.23 449.820   3
  -4   1 -22 132.491 94.2092   1
  -4   1  22 65.2978 66.3303   1
   4  -1  22 86.6332 166.807   2
  -4  -1  22 170.972 220.119   2
  -4   1  22-28.3621 99.7258   3
  -4   1  23 3718.64 381.260   1
  -4  -1  23 4376.73 638.477   2
   4  -1  23 3816.73 603.738   2
  -4   1 -23 4730.33 437.285   1
  -4   1  23 4332.73 616.615   3
   4  -1  24 158.070 248.695   2
  -4  -1  24 312.342 245.649   2
  -4   1 -24 38.7761 73.2598   1
  -4   1  24 84.7990 86.6072   1
  -4   1  24 125.019 176.902   3
  -4   1  25 1745.51 264.328   1
   4  -1  25 2709.18 535.996   2
  -4   1 -25 2143.39 290.091   1
  -4  -1  25 1811.16 459.720   2
  -4   1  25 1916.72 453.262   3
  -4  -1  26 532.814 354.245   2
  -4   1  26 107.935 175.881   2
   4   1  26 560.182 286.862   2
   4  -1  26 781.088 333.994   2
  -4   1  26 154.186 146.473   3
  -4  -1  27 680.766 329.281   2
   4  -1  27 642.057 301.076   2
  -4   1  27 244.123 159.586   2
   4   1  27 475.367 277.096   2
  -4   1  27 641.726 279.359   3
   4   1  28 121.962 147.730   2
  -4   1  28 384.241 270.160   2
  -4  -1  28 198.299 154.034   2
   4  -1  28 398.420 298.151   2
  -4   1  28-534.069 243.601   3
  -4   1  29 473.407 289.589   2
   4  -1  29 81.9522 239.582   2
   4   1  29 281.281 238.312   2
  -4  -1  29-13.0846 186.048   2
  -4   1  29-19.6571 202.463   3
  -4  -1  30 159.310 255.110   2
   4  -1  30 343.958 197.538   2
  -4   1  30 224.148 262.643   2
   4   1  30 260.571 256.163   2
  -4   1  30-22.7255 179.471   3
   4  -1  31 25.5569 199.020   2
  -4  -1  31-525.052 287.803   2
  -4   1  31 270.488 251.060   2
   4   1  31 172.967 260.790   2
  -4   1  31 32.2640 141.969   3
   4  -1  32 266.140 293.885   2
  -4   1  32 286.856 293.467   2
   4   1  32 97.0280 176.781   2
  -4  -1  32-221.132 217.278   2
  -4   1  32-147.987 146.392   3
  -4   1  33 499.038 322.801   2
   4   1  33 1252.11 458.102   2
  -4  -1  33 1193.99 442.623   2
   4  -1  33 963.671 434.354   2
  -4   1  33 872.590 361.535   3
  -4  -1  34 592.707 294.466   2
  -4   1  34 804.278 430.781   2
   4   1  34 1071.05 445.016   2
   4  -1  34 1224.35 478.917   2
  -4   1  34 128.470 115.597   3
  -4   1  35 166.222 209.752   2
   4   1  35 74.5525 205.000   2
  -4  -1  35 215.740 186.772   2
   4  -1  35 451.255 348.150   2
  -4   1  35 351.648 210.955   3
   4   1  36 563.957 329.570   2
  -4   1  36 453.942 343.973   2
   4  -1  36-39.2037 219.951   2
  -4  -1  36 377.776 317.949   2
  -4   1  36-3.90115 150.352   3
  -4  -1  37 551.606 359.116   2
  -4   1  37 410.648 314.756   2
   4   1  37 175.039 242.922   2
   4  -1  37 272.340 272.495   2
  -4  -1  38 317.640 340.007   2
  -4   1  38 11.7441 170.657   2
   4   1  38-172.363 279.974   2
   4  -1  38-500.880 315.638   2
   4   1  39 200.949 269.563   2
  -4   1  39-59.4584 222.635   2
   4  -1  39-20.8362 185.346   2
  -4  -1  39-59.9709 250.625   2
  -4   1  40 480.918 350.717   2
   4   1  40-496.634 333.478   2
   4  -1  40-118.086 214.360   2
  -4  -1  40 160.565 249.189   2
   4   1  41 80.5621 204.942   2
  -4  -1  41-392.710 302.888   2
   4  -1  41 272.552 315.268   2
  -4   1  41 196.879 320.306   2
   4  -1  42 519.971 303.028   2
   4   1  42 1293.06 500.347   2
  -4   1  42 881.631 359.172   2
  -4  -1  42 1115.79 498.065   2
   4   1  43 952.882 467.195   2
  -4  -1  43 193.726 280.210   2
   4  -1  43 402.156 263.542   2
  -4   1  43 121.787 290.011   2
   4  -1  44 233.835 308.867   2
  -4   1  44-251.851 331.911   2
  -4  -1  44 99.1763 233.789   2
   4   1  44 185.259 302.622   2
  -4   1  45 84.9414 316.807   2
   4   1  45-39.0345 304.239   2
   4  -1  45 781.179 483.865   2
  -4  -1  45-115.125 201.454   2
   4   2   0 12065.5 737.067   3
  -4   2   0 12812.7 765.940   4
   4   2   0 12330.9 564.831   2
  -4   2   0 12115.9 551.602   2
  -4   2  -1 1139.42 180.874   2
   4   2  -1 1170.68 183.640   2
   4   2   1 1253.86 246.331   3
  -4   2   1 1101.29 237.020   4
   4   2   1 981.016 167.309   2
   4   2  -1 1124.43 249.491   3
  -4   2   1 1042.08 165.360   2
   4   2  -2 69.8435 55.6964   2
  -4   2  -2 31.6400 53.5399   2
   4   2   2 77.2401 85.3646   3
  -4   2   2 125.685 114.057   4
  -4  -2   2 44.0882 60.3436   2
   4   2   2-117.802 73.0579   2
   4  -2   2 48.9664 79.5914   2
   4   2  -2 46.5679 98.6275   3
  -4   2   2-24.3398 63.8625   2
   4   2  -3 9.10892 55.2384   2
  -4  -2   3-5.19853 59.2484   2
   4  -2   3 24.1713 90.3977   2
  -4   2  -3 24.6409 58.7122   2
  -4   2   3 62.0282 92.9302   4
   4   2   3 130.456 100.483   3
   4   2  -3 170.511 118.673   3
  -4   2  -4 2316.79 261.345   2
   4   2  -4 2803.19 296.822   2
   4   2   4 2431.01 303.035   3
  -4   2   4 2907.66 374.239   4
   4  -2  -4 2781.62 373.984   4
   4   2  -4 2508.99 367.053   3
   4  -2   4 2423.82 266.932   2
  -4  -2   4 2661.66 294.888   2
   4  -2   5 225.933 105.298   2
  -4  -2   5 143.711 109.933   2
  -4   2  -5 191.016 101.843   2
   4   2  -5 249.564 123.699   2
  -4   2   5 10.3505 89.9717   4
   4   2   5 229.338 102.857   3
   4  -2  -5 228.366 115.697   4
   4   2  -5 71.5524 75.5315   3
  -4   2  -6 621.313 170.394   2
  -4  -2   6 343.503 131.267   2
   4  -2   6 518.728 144.857   2
   4   2  -6 482.308 150.308   2
  -4   2   6 716.056 191.682   4
   4   2   6 570.308 148.148   3
   4  -2  -6 562.572 201.583   4
   4   2  -6 637.185 214.022   3
   4   2  -7 2948.96 331.903   2
  -4   2  -7 3224.74 350.409   2
   4   2   7 2809.07 371.327   1
   4   2  -7 3113.63 397.317   1
  -4   2   7 3381.06 418.637   4
   4   2  -7 3713.30 483.186   3
   4  -2  -7 3156.57 395.514   4
   4   2   7 2646.21 296.736   3
  -4  -2   7 3017.69 331.450   2
   4  -2   7 3325.69 349.461   2
   4  -2   8 478.841 156.527   2
  -4  -2   8 458.799 158.201   2
  -4   2  -8 260.433 114.780   2
   4   2  -8 303.051 171.216   1
   4   2  -8 532.374 156.112   2
   4   2   8 458.941 201.108   1
   4  -2  -8 405.459 138.237   4
   4   2   8 332.207 112.312   3
   4   2  -8 460.685 167.970   3
   4  -2   9 264.483 163.281   2
  -4  -2   9 77.7205 90.6245   2
  -4   2  -9 74.6526 113.253   2
   4   2  -9 163.969 108.232   2
   4   2   9 321.147 220.346   1
   4   2  -9 554.461 243.621   1
   4  -2  -9 53.5926 137.644   4
   4   2   9 353.646 134.822   3
   4   2  -9 104.008 128.736   3
   4   2 -10 37653.5 1308.74   2
  -4   2 -10 36652.4 1289.66   2
  -4  -2  10 36862.1 1271.45   2
   4  -2  10 37153.3 1274.73   2
   4   2  10 37052.7 1336.54   1
   4   2 -10 35971.4 1317.53   1
   4   2  10 35955.5 967.622   3
   4   2 -10 36563.9 1547.96   3
   4  -2 -10 37903.2 1411.06   4
  -4  -2  11 418.891 199.200   2
   4  -2  11 445.426 180.470   2
   4   2 -11 366.071 153.806   2
   4   2 -11 523.545 237.744   1
   4   2  11 963.472 236.551   1
  -4   2 -11 321.529 144.677   2
   4  -2 -11 209.798 135.962   4
   4   2  11 675.173 147.274   3
   4   2 -11 750.096 298.134   3
  -4  -2  12 2092.86 337.669   2
   4  -2  12 1771.53 317.513   2
  -4   2 -12 1665.50 310.831   2
   4   2  12 2321.74 336.457   1
   4   2 -12 1982.89 332.284   1
   4   2 -12 2464.10 369.271   2
   4  -2 -12 1854.51 327.774   4
   4   2  12 2025.76 218.490   3
   4   2 -12 2249.58 412.349   3
  -4  -2  13 1799.59 323.270   2
   4  -2  13 2073.68 362.900   2
   4   2  13 2186.81 335.708   1
   4   2 -13 1900.31 325.055   2
  -4   2 -13 2062.24 360.585   2
   4   2 -13 2092.39 339.319   1
   4  -2 -13 2007.90 342.936   4
   4   2  13 2015.05 208.987   3
  -4   2  13 1604.00 369.480   3
   4   2 -14 18876.6 1071.43   2
  -4   2 -14 18384.6 1063.95   2
  -4  -2  14 19221.8 1045.51   2
   4  -2  14 18278.8 1017.63   2
   4   2  14 17928.5 580.522   3
   4  -2 -14 18749.3 1084.39   4
  -4   2  14 19280.6 1161.50   3
   4   2  14 18730.9 945.218   1
   4   2 -14 18252.4 937.811   1
  -4  -2  15 4973.41 575.483   2
   4  -2  15 4694.82 561.205   2
   4   2 -15 5413.18 590.306   2
  -4   2 -15 5228.80 589.738   2
   4   2 -15 5609.98 526.721   1
   4   2  15 5127.80 501.377   1
   4   2  15 5130.34 291.312   3
  -4   2  15 5068.86 628.922   3
  -4  -2  16 2725.07 441.905   2
   4  -2  16 2887.87 453.351   2
   4   2 -16 2627.26 424.901   2
  -4   2 -16 2613.74 423.835   2
   4   2  16 3058.71 401.221   1
   4   2 -16 3572.18 427.645   1
   4   2  16 2959.17 198.988   3
  -4   2  16 3175.06 483.448   3
   4   2 -17 226.654 119.336   1
   4   2  17 460.282 177.772   1
   4  -2  17 362.821 187.656   2
  -4  -2  17 282.473 210.332   2
  -4   2  17 452.547 186.078   3
  -4  -2  18 6141.65 671.319   2
   4  -2  18 5214.05 636.844   2
   4   2  18 5896.74 535.803   1
   4   2 -18 6874.35 588.497   1
  -4   2  18 5727.52 680.435   3
   4   2  19 1380.69 263.749   1
   4   2 -19 1279.13 259.989   1
   4  -2  19 1647.13 383.319   2
  -4  -2  19 1444.53 358.893   2
  -4   2  19 966.358 293.763   3
   4  -2  20 918.491 328.278   2
   4   2  20 1130.09 248.298   1
   4   2 -20 890.876 224.813   1
  -4  -2  20 1476.22 352.401   2
  -4   2  20 1315.40 325.744   3
   4  -2  21 3721.12 561.845   2
   4   2  21 4634.50 477.030   1
   4   2 -21 4628.02 484.001   1
  -4  -2  21 3897.67 579.780   2
  -4   2  21 4390.44 630.961   3
  -4  -2  22 4097.36 603.077   2
   4   2  22 4597.06 470.108   1
   4   2 -22 5069.48 495.956   1
   4  -2  22 4029.19 621.397   2
  -4   2  22 5146.16 685.584   3
   4   2 -23 48.6682 81.3964   1
   4  -2  23 180.005 238.402   2
   4   2  23 204.947 145.693   1
  -4  -2  23 463.873 319.975   2
  -4   2  23 54.6880 167.237   3
  -4  -2  24 6253.90 774.697   2
   4  -2  24 5648.25 740.553   2
  -4   2  24 5498.97 508.656   1
  -4   2 -24 4515.12 457.147   1
  -4   2  24 5406.25 721.691   3
  -4   2 -25 2356.83 329.548   1
  -4   2  25 2479.47 337.054   1
  -4  -2  25 2283.73 504.103   2
   4  -2  25 2142.23 488.692   2
   4   2  25 2231.44 254.264   3
  -4   2 -25 2166.39 249.332   3
  -4   2  25 3146.19 544.572   3
  -4  -2  26 667.115 300.526   2
  -4   2 -26 734.427 188.469   1
  -4   2  26 492.663 157.977   1
   4  -2  26 930.634 383.503   2
  -4   2 -26 468.005 121.930   3
  -4   2  26 638.198 306.282   3
  -4  -2  27 2426.29 555.959   2
   4  -2  27 1617.11 494.530   2
  -4   2  27 1604.20 267.177   1
  -4   2 -27 2125.67 244.411   3
  -4   2  27 2985.25 568.170   3
  -4  -2  28 12337.8 1208.88   2
   4  -2  28 11625.6 1152.06   2
  -4   2  28 12201.5 1115.30   3
   4  -2  29 414.668 287.614   2
  -4  -2  29 175.991 204.027   2
  -4   2  29 727.598 310.757   3
   4  -2  30 421.251 290.199   2
  -4  -2  30 222.885 253.501   2
  -4   2  30 612.197 291.415   3
  -4  -2  31 186.990 256.764   2
   4  -2  31 34.0335 214.080   2
  -4   2  31 299.617 205.222   3
  -4  -2  32 1426.02 452.529   2
   4  -2  32 1145.42 392.932   2
  -4   2  32 2061.02 488.578   3
   4  -2  33-61.3898 165.757   2
  -4  -2  33 362.361 236.903   2
  -4   2  33-71.0536 160.379   3
  -4  -2  34 727.846 358.529   2
   4   2  34 143.782 180.485   2
  -4   2  34 793.204 395.211   2
   4  -2  34 508.042 321.187   2
  -4   2  34 386.106 254.529   3
  -4   2  35 299.693 201.919   2
   4  -2  35 285.701 241.808   2
   4   2  35 83.4027 194.260   2
  -4  -2  35 533.882 339.751   2
  -4   2  35 234.269 241.297   3
   4  -2  36 1510.63 443.393   2
  -4   2  36 1885.85 562.755   2
   4   2  36 1580.10 523.355   2
  -4  -2  36 1508.26 527.752   2
  -4   2  36 1374.51 418.499   3
   4  -2  37 279.380 323.968   2
   4   2  37-58.2082 292.358   2
  -4   2  37 119.770 230.892   2
  -4  -2  37-57.2065 181.589   2
  -4   2  37 378.745 253.544   3
  -4   2  38 1834.32 489.805   3
   4  -2  38 1765.60 556.261   2
  -4  -2  38 1853.52 562.166   2
  -4   2  38 1078.21 465.485   2
   4   2  38 2069.81 622.977   2
  -4   2  39 256.336 191.255   3
   4  -2  39 566.211 359.772   2
  -4  -2  39 454.730 419.103   2
   4   2  39 1099.19 540.568   2
  -4   2  39 479.151 302.641   2
  -4   2  40 775.959 399.061   2
  -4  -2  40 299.768 323.178   2
   4   2  40 606.339 407.596   2
   4  -2  40 326.714 264.462   2
  -4  -2  41 336.198 329.559   2
   4  -2  41-199.144 230.932   2
  -4   2  41 402.745 305.360   2
   4   2  41 76.0028 173.951   2
  -4  -2  42 252.693 285.873   2
   4  -2  42 725.830 445.099   2
  -4   2  42 1228.52 529.656   2
   4   2  42 433.183 346.300   2
   4  -2  43-434.012 284.546   2
  -4  -2  43-37.0977 233.825   2
  -4   2  43-285.067 346.180   2
   4   2  43 284.051 317.230   2
  -4  -2  44 275.097 282.358   2
   4  -2  44 448.020 376.874   2
  -4   2  44-220.257 312.043   2
   4   2  44-132.827 279.009   2
   4   3   0-85.9656 106.355   2
  -4   3   0 106.546 84.8810   2
  -4   3   0-71.9233 116.737   4
  -4  -3   0-6.23147 31.5601   4
  -4  -3  -1 10631.7 407.530   4
  -4   3   1 10859.9 773.907   4
  -4   3  -1 11171.1 787.921   4
  -4   3   1 10826.8 650.035   2
  -4   3  -1 11169.5 653.326   2
   4   3   1 10897.9 649.127   2
   4   3  -1 10991.1 656.004   2
  -4   3   2 4323.91 486.861   4
  -4  -3  -2 4037.86 277.475   4
   4  -3   2 4150.94 411.284   2
  -4  -3   2 3850.98 393.768   2
  -4   3   2 3782.15 387.538   2
   4   3   2 3609.45 386.558   2
   4   3  -2 4004.77 406.614   2
  -4  -3  -2 4139.67 412.044   2
   4  -3  -2 3812.15 390.940   2
  -4   3  -2 3952.93 392.908   2
  -4   3   3 8445.77 681.660   4
   4  -3   3 8361.56 602.161   2
  -4   3   3 8216.27 571.646   2
   4   3   3 8060.65 576.419   2
   4   3  -3 9055.36 613.166   2
  -4   3  -3 8112.53 574.523   2
  -4  -3   3 8258.66 585.169   2
  -4   3  -3 8041.86 570.297   2
   4   3  -3 8198.25 573.246   2
   4  -3   4 67.0206 113.061   2
  -4   3  -4-3.67332 71.8552   2
   4   3  -4 112.644 98.9287   2
  -4  -3   4 105.972 116.243   2
   4  -3  -4 126.832 148.757   4
  -4   3   4-17.5130 142.717   4
  -4   3   5 7835.54 657.991   4
   4  -3  -5 7483.98 663.937   4
  -4   3  -5 7450.67 570.322   2
   4  -3   5 8500.44 605.170   2
   4   3  -5 8174.31 589.420   2
  -4  -3   5 7632.42 577.621   2
  -4   3  -6 829.109 197.850   2
   4   3  -6 659.740 187.155   2
   4  -3   6 1068.63 229.847   2
  -4  -3   6 954.787 214.097   2
  -4   3   6 853.005 229.871   4
   4  -3  -6 1036.34 277.892   4
   4  -3   7 440.659 173.165   2
   4   3  -7 298.028 148.515   2
  -4   3  -7 471.367 167.480   2
  -4  -3   7 415.020 168.896   2
   4   3  -7 377.231 185.633   3
  -4   3   7 305.236 197.734   4
   4  -3  -7 319.367 150.376   4
   4   3  -8 56.1219 118.469   2
  -4   3  -8 41.0273 111.166   2
   4  -3   8 28.2698 91.7101   2
  -4  -3   8 137.894 180.163   2
   4  -3  -8 453.933 189.248   4
  -4   3   8 252.054 140.787   4
   4   3  -8 146.548 135.046   3
   4   3  -9 6012.48 557.282   2
  -4   3  -9 5293.56 521.521   2
   4  -3  -9 5666.43 592.176   4
   4  -3   9 5104.68 516.619   2
  -4  -3   9 6368.52 585.800   2
   4  -3  10 1756.97 341.723   2
  -4  -3  10 1674.94 325.013   2
  -4   3 -10 1364.52 276.609   2
   4   3 -10 1975.47 333.459   2
   4  -3 -10 2007.21 368.405   4
   4   3 -11 8950.31 714.642   2
  -4   3 -11 8546.83 699.435   2
   4  -3  11 9221.58 713.237   2
  -4  -3  11 8934.78 709.606   2
  -4   3 -12 19934.7 1085.94   2
   4   3 -12 20059.0 1098.55   2
   4  -3  12 18680.0 1067.62   2
  -4  -3  12 18955.4 1058.82   2
   4   3 -13 3878.33 499.098   2
  -4   3 -13 3686.55 490.184   2
   4  -3  13 3744.04 487.475   2
  -4  -3  13 3826.35 505.455   2
   4   3 -14 553.968 238.265   2
   4  -3  14 435.439 176.209   2
  -4  -3  14 475.583 172.082   2
   4  -3  15 3811.53 525.414   2
  -4  -3  15 3727.96 526.427   2
  -4  -3  16 6887.76 706.840   2
   4  -3  16 7127.30 718.763   2
  -4  -3  17 2532.07 462.240   2
   4  -3  17 1991.77 414.866   2
  -4  -3  18 1689.55 400.568   2
   4  -3  18 1564.23 381.517   2
   4   3  19 2452.51 386.026   1
   4   3 -19 2270.16 365.381   1
  -4  -3  19 3222.99 551.115   2
   4  -3  19 2054.61 431.193   2
  -4   3  19 2830.40 523.583   3
   4   3  20 3512.21 448.481   1
   4   3 -20 3895.77 476.742   1
   4  -3  20 2901.21 512.880   2
  -4  -3  20 2999.57 532.021   2
  -4   3  20 4172.19 606.325   3
   4   3 -21 579.196 202.240   1
   4   3  21 639.728 226.824   1
  -4  -3  21 913.523 301.586   2
   4  -3  21 783.412 337.368   2
  -4   3  21 142.434 182.652   3
   4   3 -22 550.078 194.903   1
   4   3  22 457.482 185.441   1
  -4  -3  22 466.125 219.779   2
   4  -3  22 206.729 164.050   2
  -4   3  22 253.973 180.977   3
   4   3  23 63.9865 129.908   1
   4   3 -23 246.052 176.449   1
  -4  -3  23-85.7309 175.136   2
   4  -3  23-17.3888 179.875   2
  -4   3  23 93.7891 164.595   3
   4   3 -24 1827.10 330.632   1
   4   3  24 1929.58 329.423   1
  -4  -3  24 1841.21 467.643   2
   4  -3  24 1752.62 452.405   2
  -4   3  24 2127.35 463.713   3
   4   3 -25 2091.44 346.550   1
   4   3  25 2484.39 378.888   1
  -4  -3  25 2776.96 545.446   2
   4  -3  25 2576.48 559.661   2
  -4   3  25 2234.37 489.325   3
   4   3 -26 2263.00 354.901   1
   4   3  26 1999.39 334.798   1
   4  -3  26 1845.27 468.018   2
  -4  -3  26 2483.28 546.169   2
  -4   3  26 2129.94 470.941   3
   4   3 -27 106.883 90.6527   1
   4   3  27-83.9047 71.6189   1
   4  -3  27-154.747 248.491   2
  -4  -3  27-207.943 218.875   2
  -4   3  27 97.1567 133.753   3
   4   3  28 554.785 186.391   1
   4   3 -28 424.859 173.012   1
  -4  -3  28 241.745 229.450   2
   4  -3  28-37.8035 139.262   2
  -4   3  28 155.059 190.132   3
   4   3  29 243.851 121.068   1
   4   3 -29 153.447 106.196   1
  -4  -3  29 263.871 244.363   2
   4  -3  29 327.453 297.956   2
  -4   3  29 677.054 302.655   3
  -4  -3  30 246.598 211.470   2
   4  -3  30 197.688 139.339   2
  -4   3  30 322.887 239.363   3
  -4  -3  31-366.975 257.545   2
   4  -3  31 307.844 265.812   2
  -4   3  31-55.9411 136.349   3
  -4  -3  32-21.8325 210.119   2
   4  -3  32-98.6538 183.210   2
  -4   3  32-32.4292 121.150   3
  -4  -3  33 169.400 238.983   2
   4  -3  33 35.4459 158.433   2
  -4   3  33-111.789 221.492   3
  -4  -3  34 402.422 298.199   2
   4  -3  34 268.436 260.015   2
  -4   3  34 86.3940 114.212   3
  -4  -3  35 260.935 222.967   2
   4  -3  35 847.715 370.797   2
  -4   3  35 853.597 353.394   3
  -4  -3  36 311.929 313.012   2
  -4   3  36 94.9294 119.345   3
  -4  -3  37 968.789 463.319   2
   4  -3  37 745.944 445.104   2
  -4   3  37 373.050 223.210   3
  -4  -3  38 668.462 353.332   2
   4  -3  38 1005.78 436.824   2
  -4   3  38 726.804 337.560   3
  -4   3  39-104.610 239.271   2
   4   3  39-438.850 317.740   2
   4  -3  39 109.007 286.960   2
  -4  -3  39 449.805 374.034   2
  -4   3  40 1429.73 566.895   2
   4   3  40 264.841 222.060   2
   4  -3  40-294.496 329.721   2
  -4  -3  40 959.308 499.995   2
  -4   3  41 540.645 249.175   2
   4   3  41 353.335 387.660   2
  -4  -3  41 1012.48 481.371   2
   4  -3  41-513.747 348.449   2
   4   3  42-130.976 240.036   2
   4  -3  42 443.729 354.431   2
  -4   3  43 217.074 284.764   2
   4   3  43 1058.93 536.114   2
  -4  -3  43 152.527 257.052   2
   4  -3  43 680.217 412.182   2
  -4   3  44 220.433 322.268   2
   4   3  44-260.115 324.494   2
   4  -3  44 669.508 474.624   2
  -4  -4   0 33934.6 881.094   4
  -4   4   0 34015.2 1526.61   4
  -4   4   0 36379.2 1374.80   2
   4   4   0 34127.9 1342.96   2
  -4  -4  -1 4962.99 352.661   4
  -4   4   1 5410.43 605.328   4
  -4   4  -1 4291.96 579.086   4
  -4   4   1 5024.19 515.766   2
   4   4   1 5015.14 520.747   2
  -4   4  -1 4443.67 482.637   2
   4   4  -1 4599.69 498.340   2
   4   4  -2-323.993 146.020   2
  -4   4  -2-90.3646 109.480   2
  -4   4  -2 468.206 233.203   4
  -4  -4  -2 120.068 93.4810   4
  -4   4   2 123.663 111.014   4
  -4   4   2 36.2492 106.873   2
   4   4   2-37.5396 72.0232   2
  -4   4  -3 2459.48 360.340   2
  -4   4   3 3010.67 465.126   4
  -4  -4  -3 2870.26 291.221   4
   4  -4   3 2992.90 416.810   2
  -4  -4   3 2825.08 403.318   2
  -4   4   3 2942.94 404.989   2
   4   4  -3 3034.69 408.494   2
   4   4   3 2143.59 341.345   2
   4   4  -4 172.574 92.1385   2
  -4   4  -4 124.256 114.752   2
   4   4  -4 176.533 70.3332   4
  -4  -4  -4 316.151 123.572   4
  -4   4   4 305.453 177.378   4
   4  -4   4 189.842 108.375   2
   4   4   4 360.423 163.165   2
  -4   4   4 355.755 176.556   2
  -4  -4   4 288.469 163.996   2
  -4   4  -5 850.354 222.055   2
   4   4  -5 738.422 212.444   2
  -4   4   5 647.470 213.961   4
   4   4  -5 801.361 126.287   4
  -4  -4  -5 948.821 193.156   4
  -4  -4   5 1171.54 279.619   2
   4  -4   5 639.971 250.346   2
   4   4  -6 4757.52 311.020   4
  -4   4   6 5197.67 614.291   4
   4   4  -6 4590.63 511.537   2
   4  -4   6 4347.45 501.490   2
  -4  -4   6 5238.27 560.415   2
  -4   4  -6 4725.22 517.372   2
   4   4  -7 9851.63 771.292   2
  -4   4  -7 9515.37 756.421   2
  -4   4   7 9896.69 836.305   4
   4   4  -7 9768.09 465.397   4
   4  -4   7 9497.61 755.609   2
  -4  -4   7 9201.66 756.654   2
   4  -4   8-19.0988 116.456   2
   4   4  -8 219.930 143.800   2
  -4   4  -8 97.6677 103.444   2
  -4  -4   8-0.91701 100.515   2
  -4   4   8-122.398 125.802   4
  -4  -4   9 659.705 198.264   2
   4   4  -9 563.895 193.952   2
  -4   4  -9 586.083 216.967   2
   4  -4   9 804.539 251.184   2
  -4   4   9 737.153 273.313   4
   4   4 -10 17493.6 1064.13   2
  -4   4 -10 19650.4 1130.90   2
  -4  -4  10 19644.1 1136.56   2
   4  -4  10 16980.3 1053.99   2
   4  -4  11 289.906 210.830   2
  -4  -4  11 307.460 245.352   2
   4  -4  12 3516.46 498.536   2
  -4  -4  12 4642.21 578.045   2
   4  -4  13 2705.30 442.382   2
  -4  -4  13 2859.04 462.933   2
   4  -4  14 1310.85 328.692   2
  -4  -4  14 1997.06 416.411   2
   4  -4  15 1258.82 339.587   2
  -4  -4  15 855.531 280.962   2
   4  -4  16 8537.67 859.232   2
  -4  -4  16 8131.88 841.094   2
  -4  -4  17 509.585 278.481   2
   4  -4  17 1052.53 353.700   2
  -4  -4  18 6538.27 757.544   2
   4  -4  18 6404.94 754.187   2
  -4  -4  19 4096.98 626.090   2
   4  -4  19 4410.96 642.775   2
   4  -4  20 7540.15 832.662   2
  -4  -4  20 6935.31 811.808   2
  -4  -4  21 1419.80 448.199   2
   4  -4  21 887.695 351.481   2
  -4  -4  22 8948.02 957.030   2
   4  -4  22 8504.19 925.302   2
  -4  -4  23 585.558 289.584   2
   4  -4  23 622.522 338.858   2
  -4   4  23 184.072 168.823   3
  -4  -4  24 1422.97 462.392   2
   4  -4  24 1455.26 415.799   2
  -4   4  24 1228.39 371.440   3
   4   4  25-64.6239 104.152   1
   4   4 -25 24.1766 122.406   1
  -4  -4  25 504.280 329.444   2
   4  -4  25 95.6208 211.966   2
  -4   4  25 47.3807 143.629   3
   4   4  26 62.9039 105.050   1
   4   4 -26 274.542 130.102   1
  -4  -4  26 329.124 239.378   2
   4  -4  26 34.4193 141.006   2
  -4   4  26-38.3708 132.151   3
   4   4 -27 54.3773 144.677   1
   4   4  27 127.650 93.2176   1
  -4  -4  27 408.934 344.553   2
   4  -4  27 71.6343 236.828   2
  -4   4  27 577.056 279.881   3
   4   4 -28 3631.21 480.805   1
   4   4  28 3620.96 473.517   1
  -4  -4  28 4610.37 786.309   2
   4  -4  28 3656.77 715.205   2
  -4   4  28 2816.50 556.902   3
   4   4  29 406.293 175.783   1
   4   4 -29 233.935 161.452   1
  -4  -4  29 250.751 270.788   2
   4  -4  29 264.065 292.706   2
  -4   4  29 301.350 224.373   3
   4   4  30 1721.29 331.646   1
   4  -4  30 1250.92 434.134   2
  -4  -4  30 2257.24 564.697   2
  -4   4  30 1456.41 423.237   3
   4   4  31 238.989 153.995   1
  -4  -4  31 701.388 410.967   2
   4  -4  31 944.719 393.661   2
  -4   4  31 98.7725 182.513   3
  -4  -4  32 4757.84 860.214   2
   4  -4  32 3247.97 701.486   2
  -4   4  32 3837.81 694.227   3
  -4  -4  33 1392.57 545.306   2
   4  -4  33 1561.40 555.860   2
  -4   4  33 1503.75 432.889   3
  -4  -4  34 1119.69 476.576   2
   4  -4  34 337.816 261.922   2
  -4   4  34 346.854 182.359   3
   4  -4  35 39.1734 154.831   2
  -4  -4  35 175.945 234.498   2
  -4   4  35 483.056 305.131   3
  -4  -4  36 273.773 249.680   2
   4  -4  36 434.783 343.049   2
  -4   4  36 650.432 299.455   3
  -4  -4  37 750.685 433.150   2
   4  -4  37 235.193 250.298   2
  -4   4  37 371.406 239.249   3
  -4  -4  38 1797.70 586.347   2
   4  -4  38 1692.26 570.607   2
  -4   4  38 1332.72 408.171   3
  -4  -4  39 361.122 348.527   2
   4  -4  39 374.415 319.415   2
  -4  -4  40 1754.97 647.347   2
   4  -4  40 808.489 433.272   2
   4  -4  41 674.049 357.731   2
  -4  -4  41 402.924 358.145   2
   4  -4  42 560.764 357.053   2
  -4  -4  42 511.254 284.089   2
   4  -4  43 168.918 234.718   2
  -4   5   0-2.04662 195.411   4
  -4   5   1 73.0687 127.981   4
  -4   5  -1 269.673 136.521   4
  -4  -5  -1 235.506 106.930   4
  -4  -5  -2 375.310 115.500   4
  -4   5  -2 618.185 261.401   4
  -4   5   2 251.239 187.438   4
  -4   5   3 478.593 221.418   4
  -4   5  -3 340.575 162.636   4
  -4  -5  -3 671.341 173.781   4
   4   5  -3 391.897 109.754   4
  -4   5   4 10559.9 917.800   4
   4   5  -4 10934.9 572.562   4
  -4   5  -4 12353.2 994.809   4
  -4  -5  -4 11345.3 685.636   4
   4  -5   4 10495.6 841.358   2
  -4  -5   4 10681.1 857.404   2
  -4   5   5 385.242 276.246   4
   4   5  -5 456.454 135.685   4
  -4  -5  -5 450.143 151.178   4
   4  -5   5 899.795 285.558   2
  -4  -5   5 285.540 160.337   2
  -4   5   6 198.154 245.457   4
  -4  -5  -6 122.482 102.679   4
   4   5  -6 136.011 92.2343   4
   4  -5   6 297.652 212.748   2
  -4  -5   6 110.984 178.815   2
   4   5  -7 2308.28 273.465   4
  -4   5   7 2051.81 428.105   4
  -4  -5  -7 2241.46 345.611   4
  -4  -5   7 1857.02 379.783   2
   4  -5   7 1952.24 371.091   2
  -4  -5   8 1009.80 302.340   2
   4  -5   8 837.758 277.425   2
  -4  -5  -8 833.081 223.603   4
   4   5  -8 1135.56 203.252   4
  -4   5   8 808.009 258.826   4
  -4  -5   9 144.284 173.391   2
   4  -5   9 128.681 224.121   2
  -4  -5  -9 70.1280 101.276   4
  -4   5   9-271.796 207.875   4
  -4  -5  10 984.800 310.763   2
   4  -5  10 937.032 289.933   2
  -4  -5 -10 1507.85 308.047   4
   4  -5  11 396.939 206.305   2
  -4  -5  11 219.082 147.211   2
  -4  -5  12 4560.69 615.574   2
   4  -5  12 5042.54 636.901   2
   4  -5  13 500.351 230.287   2
  -4  -5  13 365.669 221.431   2
   4  -5  14 10195.9 940.481   2
  -4  -5  14 10297.7 947.285   2
   4  -5  15 808.256 339.465   2
  -4  -5  15 563.943 242.925   2
   4  -5  16 1513.80 385.700   2
  -4  -5  16 1625.50 383.959   2
  -4  -5  17 1363.70 368.220   2
   4  -5  17 1099.53 346.499   2
   4  -5  18 784.988 333.704   2
  -4  -5  18 940.029 375.620   2
   4  -5  19 4425.88 686.105   2
  -4  -5  19 4894.16 703.230   2
  -4  -5  20 1373.08 409.464   2
   4  -5  20 1064.88 406.694   2
   4  -5  21 364.442 263.987   2
  -4  -5  21 245.657 259.310   2
   4  -5  22 529.358 266.043   2
  -4  -5  22 358.974 226.749   2
  -4  -5  23 2274.13 564.002   2
   4  -5  23 1420.74 460.950   2
  -4  -5  24 4002.06 723.826   2
   4  -5  24 3849.45 728.171   2
  -4  -5  25 74.7132 155.550   2
   4  -5  25 375.332 350.690   2
   4  -5  26 207.383 164.387   2
  -4  -5  26-549.574 290.205   2
  -4  -5  27 32.7796 188.468   2
   4  -5  27 64.5139 143.952   2
  -4   5  27 34.0221 207.098   3
  -4  -5  28 437.274 257.925   2
   4  -5  28 551.844 320.844   2
  -4   5  28 377.504 227.123   3
   4   5  29 266.702 164.384   1
   4   5 -29 89.5828 129.890   1
  -4  -5  29 340.373 314.756   2
   4  -5  29 470.805 220.312   2
  -4   5  29 115.516 196.250   3
   4   5  30 718.692 248.565   1
  -4  -5  30 1565.59 509.903   2
   4  -5  30 1526.74 505.671   2
  -4   5  30 1567.12 465.514   3
   4   5  31-94.0085 140.117   1
  -4  -5  31 560.625 329.879   2
   4  -5  31 84.7102 262.037   2
  -4   5  31 139.765 235.683   3
  -4  -5  32 42.3331 201.856   2
   4  -5  32-58.1855 162.324   2
  -4   5  32-75.1831 158.751   3
  -4  -5  33-51.5968 171.512   2
  -4   5  33 151.015 184.928   3
  -4  -5  34 459.254 341.533   2
   4  -5  34 389.618 297.023   2
  -4   5  34 437.593 310.856   3
   4  -5  35 182.818 291.635   2
  -4  -5  35-135.867 149.294   2
  -4   5  35 38.7787 158.490   3
  -4  -5  36-555.499 389.676   2
   4  -5  36-95.9684 202.278   2
  -4   5  36 62.0778 167.213   3
  -4  -5  37 65.1924 217.365   2
   4  -5  37 90.3741 249.277   2
  -4   5  37 18.9055 179.853   3
  -4  -5  38-382.624 298.725   2
   4  -5  38 378.224 326.769   2
  -4  -5  39 589.081 345.379   2
   4  -5  39 486.132 419.077   2
  -4  -5  40 544.017 344.432   2
   4  -5  40 462.846 423.304   2
  -4  -5  41-32.0993 180.002   2
   4  -5  41-598.656 377.416   2
  -4   6   0 1266.30 341.702   4
  -4   6   1 1810.77 422.236   4
  -4   6  -1 1241.47 336.626   4
  -4   6  -2 196.353 215.211   4
  -4  -6  -2-28.4614 106.736   4
  -4   6   2 11.0756 125.829   4
  -4   6  -3 193.028 205.121   4
  -4  -6  -3 370.004 143.586   4
  -4   6   3 394.083 238.617   4
   4   6  -3 124.504 108.550   4
   4   6  -4 951.347 198.740   4
  -4   6   4 791.566 293.467   4
  -4   6  -4 1176.93 310.741   4
  -4  -6  -4 1193.23 258.394   4
  -4   6  -5 760.209 295.816   4
   4   6  -5 461.603 148.417   4
  -4   6   5 251.428 248.882   4
  -4  -6  -5 592.334 186.273   4
   4  -6   5 199.153 142.090   2
  -4  -6   5 466.761 234.708   2
  -4   6   6 592.888 296.145   4
   4   6  -6 332.693 167.662   4
  -4  -6  -6 277.072 139.655   4
  -4   6  -6 134.847 157.142   4
   4  -6   6 138.969 110.565   2
  -4  -6   6 52.3426 180.596   2
  -4   6   7 5468.28 742.808   4
   4   6  -7 5549.35 489.079   4
  -4  -6  -7 4986.60 541.610   4
   4  -6   7 5305.65 687.785   2
  -4  -6   7 6287.83 733.065   2
  -4   6   8 3106.04 557.328   4
   4   6  -8 3178.32 380.459   4
  -4  -6  -8 3253.39 451.180   4
  -4  -6   8 2844.94 505.470   2
   4  -6   8 3585.47 571.002   2
   4   6  -9 788.213 201.990   4
  -4   6   9 330.037 152.087   4
   4  -6   9 402.569 198.684   2
  -4  -6   9 363.218 241.044   2
  -4  -6  10 1462.86 390.168   2
   4  -6  10 1026.60 319.766   2
   4   6 -10 1303.09 249.214   4
  -4   6  10 1631.32 414.570   4
   4  -6  11 3199.82 558.221   2
  -4  -6  11 4199.15 630.413   2
   4   6 -11 3892.17 442.313   4
   4  -6  12 6693.87 824.522   2
  -4  -6  12 6240.20 791.566   2
  -4  -6  13 3051.71 551.603   2
   4  -6  13 2569.99 512.698   2
   4  -6  14 1588.55 431.762   2
  -4  -6  14 1261.64 390.264   2
   4  -6  15 79.9698 173.290   2
  -4  -6  15 189.437 213.566   2
   4  -6  16 453.446 248.604   2
  -4  -6  16 316.398 179.451   2
   4  -6  17 2420.81 501.487   2
  -4  -6  17 1990.01 477.888   2
   4  -6  18 203.017 223.051   2
  -4  -6  18 449.426 234.105   2
  -4  -6  19-16.0203 147.330   2
   4  -6  19 92.1934 150.013   2
   4  -6  20 266.327 239.733   2
  -4  -6  20 323.763 234.241   2
   4  -6  21 1672.90 496.819   2
  -4  -6  21 1914.91 514.579   2
   4  -6  22 2278.09 563.250   2
  -4  -6  22 1930.41 539.894   2
  -4  -6  23-122.842 148.095   2
   4  -6  23-119.276 191.172   2
   4  -6  24 3144.98 660.775   2
  -4  -6  24 2486.59 604.388   2
   4  -6  25 2374.34 627.296   2
  -4  -6  25 1544.46 486.572   2
   4  -6  26 2388.72 606.752   2
  -4  -6  26 2383.53 598.301   2
   4  -6  27 410.546 317.078   2
  -4  -6  27 706.176 374.475   2
  -4  -6  28 940.302 424.653   2
   4  -6  28 534.226 304.507   2
   4  -6  29 126.587 204.213   2
  -4  -6  29 522.637 367.083   2
   4  -6  30 979.913 394.134   2
  -4  -6  30 464.419 307.889   2
  -4   6  30 592.965 295.840   3
   4  -6  31 286.865 276.470   2
  -4  -6  31-25.9820 200.671   2
  -4   6  31 197.647 215.840   3
   4  -6  32 398.655 313.147   2
  -4  -6  32 425.932 298.138   2
  -4   6  32 435.496 258.684   3
  -4  -6  33 240.441 342.432   2
   4  -6  33 134.215 323.080   2
  -4   6  33-237.430 245.525   3
   4  -6  34 575.193 261.716   2
  -4  -6  34 449.484 400.237   2
  -4   6  34 205.288 190.268   3
   4  -6  35-46.7513 256.482   2
  -4  -6  35 211.034 262.748   2
  -4   6  35-40.7536 134.289   3
   4  -6  36 239.808 289.728   2
  -4  -6  36 513.145 406.601   2
  -4   6  36-101.609 166.522   3
  -4  -6  37 34.6688 231.818   2
   4  -6  37 172.144 245.565   2
  -4  -6  38 141.365 319.091   2
   4  -6  38 249.562 250.549   2
  -4  -6  39 279.289 262.426   2
   4  -6  39 261.977 221.942   2
   4  -6  40 45.8056 288.963   2
  -4   7   0 21.6249 180.997   4
  -4   7   1 26.3081 219.808   4
  -4   7  -1 202.632 279.793   4
  -4   7   2 895.123 354.515   4
  -4   7  -2 1736.10 488.066   4
  -4   7  -3 1990.18 501.036   4
   4   7  -3 2563.37 374.892   4
  -4   7   3 1996.52 455.438   4
  -4   7  -4 129.424 213.045   4
  -4  -7  -4 130.955 126.133   4
   4   7  -4-8.92326 67.1624   4
   4   7  -5 45.6563 76.5670   4
  -4   7   5 369.608 246.953   4
  -4   7  -5 141.711 263.229   4
  -4   7   6 1795.84 459.094   4
   4   7  -6 895.808 221.497   4
  -4   7  -6 1124.97 396.970   4
  -4   7   7 496.495 318.874   4
   4   7  -7 456.569 168.744   4
  -4   7  -7 239.272 173.994   4
   4  -7   7 239.216 237.794   2
  -4  -7   7 198.783 209.548   2
   4   7  -8 554.542 196.298   4
  -4   7  -8 775.465 340.343   4
  -4   7   8 325.067 302.253   4
   4  -7   8 260.407 211.809   2
  -4  -7   8 1001.24 384.864   2
   4   7  -9 521.599 156.894   4
  -4   7   9 759.968 285.196   4
   4  -7   9 1117.19 342.842   2
  -4  -7   9 994.789 364.342   2
  -4   7  10 81.3844 151.960   4
   4   7 -10 183.831 108.397   4
  -4  -7  10 320.062 249.293   2
   4  -7  10 108.740 226.008   2
   4   7 -11 1884.19 340.429   4
   4  -7  11 1783.54 479.362   2
  -4  -7  11 2070.72 541.590   2
   4   7 -12 6151.34 596.926   4
  -4  -7  12 6700.75 856.328   2
   4  -7  12 5986.91 810.901   2
   4  -7  13 74.3466 154.636   2
  -4  -7  13 416.326 338.574   2
   4   7 -13 276.146 194.618   4
   4  -7  14 1030.60 336.886   2
  -4  -7  14 530.594 307.691   2
  -4  -7  15 451.633 269.596   2
   4  -7  15-13.2355 163.487   2
   4  -7  16 361.954 268.577   2
  -4  -7  16 764.599 372.871   2
  -4  -7  17 278.406 230.486   2
   4  -7  17 9.51249 169.933   2
   4  -7  18 75.2038 156.361   2
  -4  -7  18-6.20410 167.546   2
  -4  -7  19 389.748 308.137   2
   4  -7  19-86.3848 220.821   2
   4  -7  20 18.8461 146.084   2
  -4  -7  20 245.687 277.782   2
   4  -7  21 272.051 262.356   2
  -4  -7  21-94.9879 172.419   2
   4  -7  22-163.657 210.572   2
  -4  -7  22 485.537 340.246   2
   4  -7  23 235.226 294.441   2
  -4  -7  23 69.2423 194.288   2
   4  -7  24 1071.65 414.417   2
  -4  -7  24 627.171 335.745   2
  -4  -7  25 501.207 245.534   2
   4  -7  25 505.242 306.312   2
   4  -7  26 483.696 350.177   2
  -4  -7  26 405.421 318.076   2
  -4  -7  27 1359.89 518.138   2
   4  -7  27-297.046 311.710   2
   4  -7  28-149.629 271.437   2
  -4  -7  28 168.769 286.552   2
   4  -7  29 2359.67 624.252   2
  -4  -7  29 3292.85 733.147   2
   4  -7  30 309.265 394.876   2
  -4  -7  30-519.028 323.352   2
  -4  -7  31-566.834 344.602   2
   4  -7  31 63.2544 226.307   2
  -4  -7  32-226.125 289.440   2
   4  -7  32-36.7929 252.421   2
  -4   7  32 301.784 274.729   3
  -4  -7  33-369.799 296.520   2
   4  -7  33-479.544 337.550   2
   4  -7  34 48.7603 180.662   2
  -4  -7  34-128.397 275.113   2
  -4   7  34 144.559 197.043   3
   4  -7  35 95.0683 243.563   2
  -4  -7  35 119.528 329.774   2
  -4   7  35 148.087 154.291   3
   4  -7  36 217.676 269.890   2
  -4  -7  36 778.479 461.516   2
   4  -7  37-1151.96 505.203   2
  -4  -7  37 739.423 417.654   2
  -4   8   0 928.307 344.455   4
  -4   8  -1 2852.64 593.694   4
  -4   8   1 3462.67 672.478   4
  -4   8   2 355.516 267.798   4
  -4   8  -2 178.449 213.728   4
  -4   8   3 365.964 353.241   4
  -4   8  -3 449.451 306.393   4
   4   8  -3 110.202 152.382   4
  -4   8   4 5355.13 819.286   4
   4   8  -4 6407.07 644.760   4
  -4   8  -4 6255.17 858.616   4
  -4   8   5 1953.94 565.487   4
   4   8  -5 2394.04 407.276   4
  -4   8  -5 2650.94 670.082   4
  -4   8   6 1472.25 447.463   4
   4   8  -6 1647.59 335.251   4
  -4   8  -6 1524.85 446.494   4
  -4   8   7-106.840 151.691   4
   4   8  -7-67.4445 93.3740   4
  -4   8  -7 142.526 200.845   4
  -4   8  -8 99.8790 217.419   4
  -4   8   8 130.059 226.588   4
   4   8  -8 123.314 78.3087   4
   4   8  -9 164.596 122.783   4
  -4   8  -9 493.211 346.573   4
  -4   8   9 224.858 305.811   4
  -4  -8   9-148.528 184.448   2
   4  -8   9 313.205 185.385   2
   4   8 -10 381.669 176.556   4
  -4   8 -10 577.874 433.922   4
   4  -8  10 1091.02 374.586   2
  -4  -8  10 718.206 350.701   2
  -4   8 -11 1948.26 522.158   4
   4   8 -11 1884.35 366.337   4
   4  -8  11 1451.95 448.383   2
  -4  -8  11 1795.48 496.558   2
   4   8 -12 119.090 126.484   4
  -4  -8  12 507.180 327.632   2
   4  -8  12 457.096 296.789   2
   4   8 -13 46.5492 95.8117   4
  -4  -8  13 175.043 253.913   2
   4  -8  13 123.878 227.601   2
   4   8 -14 3208.97 485.575   4
  -4  -8  14 3262.37 642.415   2
   4  -8  14 3317.42 677.355   2
   4  -8  15 1037.28 441.768   2
  -4  -8  15 401.097 321.701   2
   4   8 -15 1281.34 341.177   4
   4  -8  16 879.637 359.761   2
  -4  -8  16 929.905 423.204   2
   4   8 -16 891.722 293.727   4
   4  -8  17 1147.12 446.443   2
  -4  -8  17 2056.27 561.826   2
   4   8 -17 1856.75 398.369   4
  -4  -8  18 3828.53 751.510   2
   4  -8  18 3307.46 724.367   2
   4  -8  19 1089.09 464.470   2
  -4  -8  19 1399.67 476.696   2
   4  -8  20 95.3790 307.968   2
  -4  -8  20 690.640 431.542   2
   4  -8  21 1726.76 568.143   2
  -4  -8  21 1544.61 500.013   2
   4  -8  22-185.408 176.355   2
  -4  -8  22-58.4820 155.557   2
   4  -8  23 685.296 382.112   2
  -4  -8  23 398.195 330.901   2
   4  -8  24 842.021 388.328   2
  -4  -8  24 1216.83 500.805   2
   4  -8  25 26.7037 183.581   2
  -4  -8  25 23.9714 228.071   2
   4  -8  26 504.349 410.246   2
  -4  -8  26 615.324 405.629   2
   4  -8  27 2045.20 605.591   2
  -4  -8  27 1928.74 587.114   2
   4  -8  28-40.7656 238.721   2
  -4  -8  28-223.142 198.478   2
   4  -8  29 287.921 242.946   2
  -4  -8  29-36.4342 242.325   2
   4  -8  30 42.8282 258.773   2
  -4  -8  30 350.384 275.964   2
  -4  -8  31 1314.16 552.267   2
   4  -8  31 65.4686 199.485   2
   4  -8  32 553.184 306.218   2
  -4  -8  32 130.385 197.722   2
  -4  -8  33 980.007 492.051   2
   4  -8  33 1405.58 588.499   2
   4  -8  34 1885.75 631.411   2
  -4  -8  34 1313.06 526.678   2
  -4   8  34 473.229 316.441   3
  -4  -8  35 708.180 448.050   2
   4  -8  35 250.912 283.423   2
  -4   9   0 211.592 235.482   4
  -4   9   1-122.923 157.842   4
  -4   9  -1 62.9103 278.379   4
  -4   9   2 251.150 300.342   4
  -4   9  -2-53.9381 177.541   4
  -4   9   3 104.005 241.680   4
  -4   9  -3 216.867 297.909   4
  -4   9   4 1318.31 506.348   4
   4   9  -4 897.760 275.888   4
  -4   9  -4 1098.54 455.757   4
   4   9  -5 552.732 246.581   4
  -4   9   5 1169.69 446.319   4
  -4   9  -5 406.991 268.931   4
  -4   9   6 336.159 276.556   4
   4   9  -6 839.078 294.241   4
  -4   9  -6 784.531 403.792   4
  -4   9   7 2160.90 586.770   4
   4   9  -7 2139.45 412.376   4
  -4   9  -7 2580.02 616.245   4
  -4   9  -8 661.347 376.668   4
   4   9  -8 678.054 221.750   4
  -4   9   8 981.491 422.012   4
  -4   9  -9 212.382 258.109   4
   4   9  -9 57.8410 87.1630   4
  -4   9   9 281.354 224.450   4
  -4   9 -10 318.925 253.878   4
   4   9 -10-48.3939 123.167   4
   4   9 -11 31.4557 90.4245   4
  -4   9 -11 85.0861 235.107   4
  -4  -9  11 189.785 201.481   2
   4   9 -12 27.6278 90.2571   4
  -4   9 -12 632.586 347.370   4
   4  -9  12 229.580 182.234   2
  -4  -9  12 74.7621 222.429   2
   4   9 -13 141.251 138.089   4
  -4   9 -13-47.5009 260.479   4
  -4  -9  13 115.561 181.244   2
   4  -9  13-17.8038 151.627   2
   4   9 -14 345.980 185.435   4
  -4   9 -14 75.8655 155.538   4
   4  -9  14-185.694 159.419   2
  -4  -9  14 102.346 179.749   2
   4   9 -15 62.5478 94.3902   4
  -4   9 -15 597.004 387.607   4
   4  -9  15 16.4294 195.784   2
  -4  -9  15 335.495 319.042   2
   4   9 -16 418.126 222.035   4
  -4  -9  16 203.091 264.067   2
   4  -9  16 411.163 344.723   2
   4   9 -17 8.47802 189.390   4
   4  -9  17-74.0421 188.246   2
  -4  -9  17 238.179 233.156   2
  -4  -9  18 447.443 322.295   2
   4  -9  18 225.459 212.552   2
  -4  -9  19 31.6332 219.177   2
   4  -9  19 130.560 258.919   2
  -4  -9  20 787.663 410.519   2
   4  -9  20 1238.02 464.728   2
   4  -9  21 243.646 297.684   2
  -4  -9  21-151.431 226.610   2
   4  -9  22-92.0201 269.658   2
  -4  -9  22-17.7667 175.819   2
  -4  -9  23 265.810 354.601   2
   4  -9  23-392.803 296.586   2
  -4  -9  24 795.202 409.886   2
   4  -9  24 153.653 202.940   2
   4  -9  25 275.537 269.271   2
  -4  -9  25 624.077 428.788   2
  -4  -9  26 687.178 463.884   2
   4  -9  26 440.471 363.462   2
  -4  -9  27 887.067 452.884   2
   4  -9  27 390.484 357.735   2
   4  -9  28 856.990 407.976   2
  -4  -9  28 373.867 358.678   2
   4  -9  29 368.561 347.094   2
  -4  -9  29 200.703 300.740   2
   4  -9  30 245.550 276.882   2
  -4  -9  30-721.887 402.169   2
  -4  -9  31 250.982 302.980   2
   4  -9  31 77.8455 202.193   2
   4  -9  32 172.679 199.184   2
  -4  10   0 879.394 485.645   4
  -4  10   1 488.815 262.216   4
  -4  10  -1 882.000 428.263   4
  -4  10   2 656.215 344.902   4
  -4  10  -2 132.640 387.127   4
  -4  10   3 422.287 350.872   4
  -4  10  -3 85.9598 154.984   4
  -4  10   4 103.858 280.373   4
  -4  10  -4-152.714 158.774   4
  -4  10  -5 767.842 374.661   4
   4  10  -5 236.415 115.352   4
  -4  10   5 342.017 313.721   4
  -4  10   6 560.854 406.391   4
  -4  10  -6 325.915 372.194   4
   4  10  -6 426.149 233.473   4
  -4  10  -7 193.422 254.809   4
  -4  10   7 256.097 294.500   4
   4  10  -7 693.661 270.102   4
  -4  10   8 1205.24 474.728   4
  -4  10  -8 272.722 204.139   4
   4  10  -8 753.727 283.188   4
  -4  10  -9 326.244 326.235   4
  -4  10 -10 514.661 473.647   4
  -4  10 -11 2381.51 646.962   4
  -4  10 -12 3419.26 758.640   4
  -4  10 -13 538.669 524.262   4
  -4  10 -14-86.0657 348.212   4
  -4 -10  14 211.192 307.446   2
   4 -10  14 7.21748 217.846   2
  -4  10 -15 1123.71 476.298   4
  -4 -10  15 757.153 404.138   2
   4 -10  15 987.839 437.058   2
  -4  10 -16 493.512 496.513   4
  -4 -10  16 107.627 260.776   2
   4 -10  16 326.185 361.792   2
  -4  10 -17 939.279 398.565   4
  -4 -10  17 347.353 228.195   2
   4 -10  17 1133.52 477.662   2
  -4  10 -18-270.572 210.786   4
  -4 -10  18 229.370 345.019   2
   4 -10  18 177.043 171.657   2
  -4  10 -19 977.338 408.239   4
  -4 -10  19 346.413 345.133   2
   4 -10  19 76.1053 317.402   2
  -4 -10  20 1144.01 568.468   2
   4 -10  20 722.694 453.325   2
   4 -10  21 868.587 446.186   2
  -4 -10  21 992.083 459.050   2
   4 -10  22 339.089 247.350   2
  -4 -10  22 160.677 262.801   2
   4 -10  23 950.825 460.541   2
  -4 -10  23 1050.31 492.094   2
   4 -10  24 91.3535 287.948   2
  -4 -10  24 430.796 399.839   2
   4 -10  25-168.531 237.144   2
  -4 -10  25 40.0078 231.458   2
  -4 -10  26 759.862 377.371   2
   4 -10  26 231.149 266.020   2
   4 -10  27 845.438 424.496   2
  -4 -10  27 214.813 375.195   2
  -4  11   0 133.881 165.811   4
  -4  11   1 260.059 248.673   4
  -4  11  -1-555.473 333.650   4
  -4  11   2 115.501 236.775   4
  -4  11  -2 606.694 350.965   4
  -4  11  -3 283.890 300.850   4
  -4  11   3 648.722 339.818   4
  -4  11   4 606.209 425.127   4
  -4  11  -4 534.229 346.871   4
  -4  11  -5 473.097 304.936   4
  -4  11   5-42.3361 265.674   4
  -4  11   6 571.367 356.831   4
  -4  11  -6 139.682 217.431   4
  -4  11  -7 325.770 325.534   4
  -4  11   7 295.569 266.117   4
  -4  11  -8 287.963 331.815   4
  -4  11  -9 699.641 330.980   4
  -4  11 -10-216.703 286.880   4
  -4  11 -11 109.799 177.528   4
  -4  11 -12 402.294 329.387   4
  -4  11 -13 406.762 388.916   4
  -4  11 -14 394.524 370.802   4
  -4  11 -15-156.415 244.580   4
  -4  11 -16-157.768 192.805   4
  -4  11 -17-383.514 369.910   4
   4 -11  17-290.824 326.755   2
  -4  11 -18 128.195 267.578   4
   4 -11  18 578.396 382.840   2
  -4 -11  18 161.425 257.153   2
  -4  11 -19-451.588 380.369   4
   4 -11  19 431.492 388.591   2
  -4 -11  19-232.283 172.519   2
  -4  11 -20-291.583 365.158   4
  -4 -11  20 512.057 338.307   2
   4 -11  20 730.074 442.062   2
  -4  11 -21-644.747 389.613   4
   4 -11  21 287.336 279.608   2
  -4 -11  21 290.511 339.986   2
  -4  11 -22-74.1749 201.593   4
  -4 -11  22-151.467 218.974   2
   4 -11  22 8.69360 215.772   2
  -4  11 -23 120.392 249.601   4
  -4  12   0 914.000 457.367   4
  -4  12   1 448.316 363.753   4
  -4  12  -1 536.835 365.040   4
  -4  12  -2-782.486 409.052   4
  -4  12   2 74.9998 260.944   4
  -4  12   3 300.061 335.194   4
  -4  12  -3 781.828 382.554   4
  -4  12   4-47.1257 203.530   4
  -4  12  -4 165.551 399.717   4
  -4  12   5 712.593 427.897   4
  -4  12  -5-18.6481 209.110   4
  -4  12  -6-11.8025 184.448   4
  -4  12  -7 367.362 392.831   4
  -4  12  -8 227.817 288.867   4
  -4  12  -9 385.627 331.861   4
  -4  12 -10 126.215 265.062   4
  -4  12 -11 196.293 315.186   4
  -4  12 -12-57.5447 253.746   4
  -4  12 -13 104.624 247.395   4
  -4  12 -14 634.100 410.911   4
  -4  12 -15 829.941 559.815   4
  -4  12 -16 39.0620 404.539   4
  -5   0   0 52.2700 90.0095   1
  -5   0   0-81.1185 74.1959   3
  -5   0  -1 428.126 196.968   1
  -5   0   1 154.972 138.583   1
  -5   0   1 98.3924 83.1858   4
  -5   0  -1 223.445 182.197   3
  -5   0   1 189.105 208.775   3
  -5   0  -2 30129.4 1249.11   1
  -5   0   2 28867.7 1222.34   1
  -5   0   2 28242.4 1235.80   3
  -5   0  -2 26359.0 1102.83   3
  -5   0   2 28733.3 873.090   4
  -5   0   3 215.032 157.947   1
  -5   0  -3 261.732 142.365   1
  -5   0   3-64.4880 83.2838   4
  -5   0   3 82.6817 215.329   3
   5   0  -3 266.201 206.312   3
  -5   0  -3 105.146 115.641   3
  -5   0   4 4580.79 236.131   2
   5   0   4 4370.15 227.545   2
  -5   0  -4 4485.11 497.711   1
  -5   0   4 4614.63 497.571   1
  -5   0   4 4256.15 496.174   3
  -5   0   4 4586.98 359.668   4
  -5   0  -4 4168.15 423.414   3
   5   0  -4 4303.92 492.200   3
   5   0   5 86.2646 48.2920   2
  -5   0   5-4.37117 51.5226   2
  -5   0  -5 185.114 170.215   1
  -5   0   5 188.385 143.155   1
   5   0  -5 28.3821 66.0856   4
  -5   0   5-99.3860 91.1406   4
   5   0  -5-34.4757 111.236   3
  -5   0   5 364.888 256.527   3
  -5   0  -5 43.5099 85.7651   3
  -5   0   6 15960.2 570.795   2
   5   0   6 14654.9 544.438   2
  -5   0   6 14670.7 882.556   1
  -5   0  -6 15051.5 895.283   1
  -5   0   6 15169.7 974.205   3
  -5   0  -6 15926.8 774.737   3
   5   0  -6 16195.6 694.778   4
   5   0  -6 16046.6 974.547   3
  -5   0   7-20.0144 52.1462   2
   5   0   7 52.8396 84.1955   2
  -5   0  -7 279.708 174.177   1
  -5   0   7 168.745 143.333   1
   5   0  -7-13.5540 62.5245   4
  -5   0  -7 125.477 138.670   3
  -5   0   7-10.9510 158.330   3
   5   0  -7 163.065 170.654   3
  -5   0   8 5325.89 396.691   2
   5   0   8 5254.29 392.999   2
  -5   0  -8 5938.56 561.136   1
  -5   0   8 5343.67 530.632   1
   5   0  -8 4909.48 565.711   3
  -5   0   8 4967.26 585.940   3
  -5   0  -8 5125.29 426.498   3
   5   0  -8 5504.70 428.509   4
   5   0   9 202.189 162.713   2
  -5   0  -9 75.5034 132.163   1
  -5   0   9 24.5688 126.031   2
  -5   0   9 171.704 141.104   1
   5   0  -9 0.82942 94.6336   4
  -5   0   9-65.7883 177.693   3
  -5   0  -9 33.6293 106.384   3
   5   0  -9 469.238 219.698   3
  -5   0  10 35593.7 1140.03   2
   5   0  10 34400.2 1118.32   2
  -5   0 -10 36969.3 1398.84   1
  -5   0  10 35927.5 1369.05   1
  -5   0 -10 35888.8 1021.47   3
  -5   0  10 37094.5 1593.73   3
   5   0 -10 36449.1 1152.32   4
   5   0 -10 33225.4 1500.23   3
  -5   0 -11 140.330 162.083   1
  -5   0  11 340.985 179.942   1
   5   0  11 323.385 231.297   2
  -5   0  11 395.312 240.800   2
   5   0 -11-8.55313 84.9888   4
  -5   0 -11 116.226 100.709   3
  -5   0  11 733.717 404.413   3
   5   0  12 21961.5 990.047   2
  -5   0  12 22978.1 1019.75   2
  -5   0  12 21949.6 1063.24   1
  -5   0 -12 23042.8 1103.54   1
  -5   0 -12 23559.2 754.767   3
  -5   0  12 22554.3 1305.29   3
   5   0 -12 23471.3 1002.20   4
  -5   0  13 201.508 179.615   2
   5   0  13 363.330 181.843   2
  -5   0  13 7.32369 74.4467   1
  -5   0 -13 55.9153 125.472   1
   5   0 -13 122.611 137.083   4
  -5   0  13 55.7349 241.166   3
  -5   0 -13 97.5930 57.0072   3
  -5   0  14 1009.20 229.721   1
  -5   0  14 1175.32 265.709   2
  -5   0 -14 978.085 246.832   1
   5   0  14 887.811 245.682   2
  -5   0  14 1241.16 356.622   3
  -5   0 -14 1159.40 149.070   3
  -5   0 -15-32.6952 65.7029   1
   5   0  15 53.6275 107.103   2
  -5   0  15 152.011 113.269   1
  -5   0  15 138.194 124.667   2
  -5   0 -15 50.5824 46.4092   3
  -5   0  15 188.894 194.660   3
  -5   0 -16 121.697 109.751   1
  -5   0  16 87.2400 169.042   2
   5   0  16 315.242 196.942   2
  -5   0  16-8.58425 75.7918   1
  -5   0  16 268.331 192.423   3
  -5   0  17-85.9275 65.3294   1
   5   0  17 196.255 202.171   2
  -5   0 -17-55.8907 67.3856   1
  -5   0  17-25.9689 101.684   2
  -5   0  17 104.617 170.981   3
  -5   0 -18 4121.38 467.509   1
  -5   0  18 3620.43 501.692   2
  -5   0  18 3914.80 450.710   1
   5   0  18 4417.87 560.138   2
  -5   0  18 4453.04 625.000   3
  -5   0  19 17.8215 124.462   2
   5   0  19 145.457 171.124   2
  -5   0  19 5.39054 198.314   3
   5   0  20 5415.12 650.165   2
  -5   0  20 4717.67 622.099   2
  -5   0  20 5376.10 707.304   3
  -5   0  21 255.420 210.093   2
   5   0  21 72.6859 177.488   2
  -5   0  21 9.90245 116.694   3
  -5   0  22 426.583 255.032   2
   5   0  22 201.351 214.621   2
  -5   0  22 329.533 221.534   3
   5   0  23 220.182 164.927   2
  -5   0  23 182.169 194.678   2
  -5   0  23 106.981 157.271   3
  -5   0  24 3455.41 580.052   2
   5   0  24 2933.46 554.145   2
  -5   0  24 2747.28 550.451   3
  -5   0  25 345.730 215.690   2
   5   0  25-16.2835 147.686   2
  -5   0  25 25.3985 108.204   3
   5   0  26 290.691 207.430   2
  -5   0  26 7.26522 122.349   2
  -5   0  26 250.198 239.573   3
  -5   0  27 323.857 218.543   2
   5   0  27 477.960 290.778   2
  -5   0  27 75.5213 200.558   3
  -5   0  28-132.581 116.941   2
   5   0  28 223.854 206.491   2
  -5   0  28-6.47402 179.682   3
  -5   0  29 258.322 197.162   2
   5   0  29-20.6494 163.893   2
  -5   0  29-26.1216 165.001   3
   5   0  30-56.7765 162.401   2
  -5   0  30 42.3804 180.333   2
  -5   0  30 205.442 139.547   3
  -5   0  31 360.685 265.526   2
   5   0  31-181.860 217.642   2
  -5   0  31 344.482 262.104   3
   5   0  32 824.747 381.124   2
  -5   0  32 236.482 281.217   2
  -5   0  32 418.667 204.248   3
   5   0  33 41.5329 268.496   2
  -5   0  33 89.4913 175.854   2
  -5   0  34 53.8768 183.995   2
   5   0  34-75.6733 207.206   2
  -5   0  35 155.438 183.058   2
   5   0  35-346.769 341.788   2
   5   0  36 179.397 258.878   2
  -5   0  36 603.992 365.332   2
  -5   0  37 827.983 425.171   2
   5   0  37-121.800 190.787   2
  -5   0  38 1286.61 548.484   2
   5   0  38 1368.27 489.069   2
   5   0  39-78.9410 183.124   2
  -5   0  39-12.3584 241.951   2
  -5   0  40 562.345 345.041   2
   5   0  40 642.234 394.836   2
  -5   0  41 138.030 165.154   2
   5   0  41-170.649 230.632   2
  -5   0  42-149.343 211.787   2
   5   0  42 386.001 344.895   2
  -5   0  43 137.224 271.484   2
   5   0  43 678.626 469.512   2
  -5   0  44 357.573 327.459   2
   5   0  44 904.529 433.161   2
   5   0  45 232.980 289.765   2
   5   1   0 212.953 49.7585   2
  -5   1   0 305.540 61.0236   2
   5   1   0 550.918 274.185   1
  -5  -1   0 691.842 229.455   1
  -5   1   0 594.628 165.856   4
  -5   1   0 340.883 170.523   3
   5   1   0 504.892 198.628   3
  -5  -1   0 701.762 226.915   3
  -5   1  -1 7923.55 294.055   2
   5   1  -1 8369.36 309.360   2
   5   1   1 7942.07 663.322   1
   5   1  -1 8245.42 677.776   1
  -5  -1  -1 8032.02 652.307   1
  -5  -1   1 7100.01 619.149   1
  -5   1   1 8422.64 660.323   3
  -5  -1   1 7733.02 636.406   3
   5   1   1 8799.61 654.749   3
  -5  -1  -1 8154.45 619.663   3
   5   1  -1 8145.62 656.936   3
  -5  -1   1 7459.10 349.276   4
  -5   1   1 8675.49 583.860   4
  -5   1  -1 8544.09 643.872   3
  -5   1   1 8125.34 298.022   2
   5   1   1 8029.15 302.936   2
   5   1  -2 3633.80 217.633   2
  -5   1  -2 3461.09 209.307   2
   5   1   2 4077.63 514.812   1
  -5  -1  -2 3723.35 454.709   1
   5   1  -2 3926.76 496.399   1
  -5  -1   2 3128.09 431.487   1
  -5  -1  -2 4201.48 457.663   3
  -5  -1   2 4213.76 502.626   3
   5   1   2 4114.89 438.999   3
  -5   1   2 3825.84 494.053   3
  -5  -1   2 3951.75 240.399   4
   5   1  -2 3719.58 472.384   3
  -5   1   2 3730.73 378.298   4
   5   1   2 3692.85 223.080   2
  -5   1   2 3722.83 218.399   2
  -5   1  -3 31298.2 686.720   2
   5   1  -3 32415.8 709.116   2
   5   1  -3 31418.6 1302.40   1
   5   1   3 32836.7 1329.31   1
  -5  -1  -3 32868.9 1169.03   3
  -5  -1   3 32462.2 1337.42   3
  -5   1   3 31894.6 1331.44   3
   5   1  -3 33288.0 1381.03   3
  -5  -1   3 31892.2 665.677   4
  -5   1   3 32630.5 1105.29   4
   5   1   3 31966.3 1195.78   3
   5  -1   3 31838.3 681.649   2
  -5  -1   3 32154.4 705.094   2
   5   1  -4 9549.68 424.741   2
  -5   1  -4 9401.04 417.324   2
   5   1  -4 10494.9 782.382   1
   5   1   4 9581.89 755.164   1
  -5  -1  -4 9560.35 620.163   3
  -5  -1   4 10263.1 784.521   3
  -5   1   4 10432.9 803.334   3
   5   1   4 10078.9 653.910   3
   5   1  -4 9194.17 746.643   3
  -5   1   4 9162.84 587.303   4
   5  -1   4 9324.36 403.159   2
  -5  -1   4 9029.91 410.084   2
  -5   1  -5 28333.4 781.942   2
   5   1  -5 27236.3 776.314   2
   5   1   5 27109.4 1211.47   1
   5   1  -5 27809.7 1229.94   1
  -5  -1  -5 28599.1 1039.43   3
  -5  -1   5 26787.1 1256.61   3
  -5   1   5 28695.7 1297.52   3
   5   1  -5 27608.3 1309.52   3
  -5   1   5 27272.9 1028.73   4
   5  -1  -5 28676.4 1062.05   4
   5   1   5 29707.1 1085.08   3
   5  -1   5 28539.3 765.947   2
  -5  -1   5 27349.6 762.167   2
  -5  -1   6 1580.59 207.073   2
   5  -1   6 1695.54 204.523   2
   5   1  -6 1924.05 368.053   1
   5   1   6 1974.37 371.789   1
   5  -1  -6 1737.54 277.497   4
  -5  -1  -6 1361.13 217.016   3
   5   1  -6 1507.66 170.205   4
  -5   1   6 1476.81 249.973   4
  -5  -1   6 1832.49 406.076   3
   5   1   6 1596.57 250.928   3
  -5   1   6 1380.98 351.355   3
   5   1  -6 2132.20 396.672   3
   5  -1   7 12441.0 581.490   2
  -5  -1   7 12365.6 586.032   2
   5   1  -7 12500.9 832.543   1
   5   1   7 12334.2 818.120   1
  -5   1   7 12065.2 875.708   3
  -5  -1   7 11227.3 844.588   3
   5   1  -7 11507.0 872.806   3
   5   1  -7 11840.6 488.855   4
   5  -1  -7 11811.5 706.545   4
   5   1   7 12393.0 655.606   3
  -5  -1   8 874.079 168.337   2
   5  -1   8 1005.26 185.722   2
   5   1  -8 1491.50 314.841   1
   5   1   8 1399.01 302.682   1
   5   1  -8 1057.45 157.600   4
   5  -1  -8 845.491 205.333   4
  -5   1   8 1059.50 313.930   3
   5   1  -8 591.585 246.404   3
   5   1   8 1143.56 195.032   3
  -5  -1   8 1058.18 335.248   3
  -5  -1   9 4659.73 406.632   2
   5  -1   9 4500.74 399.633   2
   5   1   9 4437.11 506.594   1
   5   1  -9 5120.88 540.023   1
  -5  -1   9 4739.05 565.720   3
   5   1  -9 4841.54 353.981   4
   5   1   9 4751.01 385.407   3
   5  -1  -9 4760.28 468.192   4
   5   1  -9 4593.18 579.066   3
  -5   1   9 4140.58 552.449   3
   5  -1  10 694.590 171.097   2
  -5  -1  10 505.046 135.942   2
   5   1 -10 679.410 214.915   1
   5   1  10 952.713 244.525   1
   5  -1 -10 861.922 218.170   4
   5   1 -10 702.478 144.049   4
   5   1  10 637.286 136.634   3
  -5  -1  10 849.333 313.301   3
  -5   1  10 839.126 249.474   3
  -5  -1  11 2582.85 331.133   2
   5  -1  11 2752.09 343.220   2
  -5   1  11 2404.68 368.177   1
   5   1  11 2436.25 375.799   1
   5   1 -11 2926.73 407.798   1
  -5   1 -11 2291.01 357.977   1
   5  -1 -11 2109.37 342.972   4
  -5  -1  11 2700.37 457.865   3
  -5   1  11 2806.82 465.595   3
  -5  -1  12 4376.45 457.512   2
   5  -1  12 4666.64 462.338   2
  -5  -1  12 3882.08 575.370   3
   5  -1 -12 3654.12 436.785   4
  -5   1  12 5126.53 656.711   3
  -5   1  12 4192.66 489.196   1
  -5   1 -12 5281.23 543.327   1
   5   1  12 4305.75 509.699   1
   5   1 -12 4442.46 508.857   1
  -5  -1  13 19741.3 982.607   2
   5  -1  13 19159.9 968.651   2
   5  -1 -13 19740.4 1029.52   4
  -5   1  13 20014.7 1251.91   3
  -5  -1  13 18929.8 1180.99   3
   5   1  13 19490.3 1034.11   1
  -5   1  13 19033.3 1018.74   1
   5   1 -13 20384.1 1050.54   1
  -5   1 -13 19714.5 1037.75   1
  -5  -1  14 4570.66 506.888   2
   5  -1  14 4925.61 522.448   2
  -5   1  14 4790.05 519.070   1
  -5   1 -14 5496.03 556.649   1
  -5  -1  14 4816.40 623.324   3
   5  -1 -14 4614.33 513.847   4
  -5   1  14 4632.65 636.091   3
  -5   1 -15 436.698 164.490   1
  -5   1  15 507.027 193.017   1
   5  -1  15 203.567 135.949   2
  -5  -1  15 422.690 183.716   2
   5  -1 -15 686.535 240.279   4
  -5   1  15 597.125 265.803   3
  -5  -1  15 521.600 226.120   3
  -5   1 -16 539.587 191.539   1
  -5   1  16 242.832 143.865   1
  -5  -1  16 177.318 146.859   2
   5  -1  16 350.003 183.031   2
   5  -1 -16 253.909 146.403   4
  -5   1  16 265.336 209.486   3
  -5  -1  16 472.211 256.820   3
  -5   1 -17 2331.43 368.058   1
  -5   1  17 2581.07 371.851   1
  -5  -1  17 2584.48 427.671   2
   5  -1  17 2231.24 400.305   2
  -5  -1  17 2306.25 455.761   3
  -5   1  17 2300.64 459.346   3
  -5   1 -18 2670.97 386.000   1
  -5   1  18 2786.50 387.541   1
  -5  -1  18 2777.71 445.966   2
   5  -1  18 2648.85 451.749   2
  -5  -1  18 2334.91 460.952   3
  -5   1  18 1748.43 418.132   3
   5  -1  19 1493.72 363.321   2
  -5   1 -19 1208.84 257.671   1
  -5   1  19 1254.39 266.384   1
  -5  -1  19 1545.56 380.862   2
  -5   1 -19 1336.73 155.395   3
  -5  -1  19 1079.21 331.828   3
  -5   1  19 1313.43 358.489   3
  -5   1  20 441.039 165.836   1
  -5  -1  20 627.141 277.136   2
   5  -1  20 601.586 220.960   2
  -5   1 -20 515.242 176.088   1
  -5  -1  20 712.209 297.150   3
  -5   1 -20 239.014 66.3890   3
  -5   1  20 176.934 211.269   3
  -5   1 -21 1555.90 305.796   1
  -5  -1  21 1485.09 363.394   2
   5  -1  21 1084.44 304.534   2
  -5   1  21 1285.65 260.433   1
  -5  -1  21 1179.36 325.198   3
  -5   1  21 1146.22 350.420   3
  -5   1  22 305.696 149.941   1
   5  -1  22 140.859 186.843   2
  -5  -1  22 94.5861 127.438   2
  -5   1 -22 221.977 138.414   1
  -5  -1  22 329.841 228.946   3
  -5   1  22 206.358 226.230   3
  -5   1 -23 316.604 135.334   1
  -5   1  23 70.6834 88.7879   1
   5  -1  23 757.870 300.879   2
  -5  -1  23 188.517 229.862   2
  -5  -1  23 226.672 170.598   3
  -5   1  23 263.423 181.671   3
  -5   1  24 209.945 187.905   2
  -5   1 -24 263.311 137.260   1
  -5   1  24 187.365 123.565   1
   5  -1  24 69.1057 193.329   2
  -5  -1  24-191.364 130.848   2
  -5   1  24 270.913 239.917   3
  -5   1  25 6549.02 823.909   2
  -5  -1  25 6222.66 803.515   2
  -5   1 -25 6309.42 567.115   1
   5   1  25 6436.15 819.967   2
  -5   1  25 5558.96 527.760   1
   5  -1  25 4813.57 700.583   2
  -5   1  25 5389.12 744.008   3
  -5   1  26 2575.96 575.195   2
   5   1  26 2209.14 522.595   2
  -5  -1  26 1704.82 469.026   2
   5  -1  26 1962.12 483.022   2
  -5   1  26 2110.17 511.285   3
  -5  -1  27 2572.39 577.334   2
  -5   1  27 2786.16 585.775   2
   5   1  27 2748.39 568.598   2
   5  -1  27 2500.87 555.915   2
  -5   1  27 3044.11 594.083   3
   5  -1  28 780.398 377.292   2
  -5   1  28 915.310 376.280   2
   5   1  28 690.441 338.246   2
  -5  -1  28 580.104 295.716   2
  -5   1  28 614.425 294.865   3
  -5   1  29 1980.14 517.707   2
  -5  -1  29 1833.18 491.535   2
   5  -1  29 1649.72 467.746   2
   5   1  29 1153.69 412.468   2
  -5   1  29 1085.24 368.129   3
  -5  -1  30 1669.04 466.104   2
   5   1  30 1843.92 505.862   2
  -5   1  30 1873.53 517.343   2
   5  -1  30 1448.87 445.217   2
  -5   1  30 1629.64 464.008   3
  -5  -1  31 811.486 316.081   2
  -5   1  31 1410.59 475.552   2
   5  -1  31 1614.38 464.747   2
   5   1  31 1580.89 475.837   2
  -5   1  31 1174.62 376.400   3
  -5   1  32 857.488 368.043   2
   5   1  32 101.804 195.243   2
   5  -1  32 376.005 220.635   2
  -5  -1  32 234.227 215.411   2
  -5   1  32 328.712 268.525   3
  -5   1  33 1315.53 430.502   2
   5   1  33 1031.04 414.868   2
   5  -1  33 1327.52 402.530   2
  -5  -1  33 1679.91 513.768   2
  -5   1  33 975.648 377.076   3
   5   1  34 595.537 347.961   2
  -5  -1  34 767.194 388.739   2
  -5   1  34 562.338 342.134   2
   5  -1  34 1124.88 441.860   2
  -5   1  34 868.302 347.167   3
  -5   1  35 2528.00 645.521   2
   5   1  35 3078.70 713.540   2
  -5  -1  35 3014.55 692.980   2
   5  -1  35 3272.92 709.966   2
  -5   1  35 1929.80 490.314   3
  -5  -1  36 628.229 335.490   2
  -5   1  36 791.995 446.989   2
   5   1  36 687.580 409.048   2
   5  -1  36 358.312 281.296   2
  -5   1  36 256.420 206.967   3
  -5  -1  37 356.589 307.831   2
   5  -1  37 47.3336 223.439   2
  -5   1  37 481.087 329.845   2
   5   1  37 426.089 307.923   2
  -5   1  37 298.162 269.929   3
  -5   1  38 1027.29 408.479   2
   5   1  38 824.704 469.274   2
  -5  -1  38 996.280 403.724   2
   5  -1  38 444.949 261.119   2
  -5   1  39 69.5840 229.578   2
   5   1  39 33.4310 158.601   2
   5  -1  39 61.2287 179.335   2
  -5  -1  39 553.701 391.093   2
   5   1  40 348.710 299.066   2
   5  -1  40 83.1599 169.773   2
  -5  -1  40-287.600 277.447   2
  -5   1  40-182.838 334.048   2
  -5   1  41 780.036 457.817   2
   5   1  41 473.148 323.294   2
  -5  -1  41 375.518 287.469   2
   5  -1  41 795.310 450.753   2
   5   1  42-534.214 348.856   2
   5  -1  42 499.841 328.429   2
  -5  -1  42 175.626 349.355   2
  -5   1  42 13.7706 247.613   2
  -5   1  43 543.389 378.365   2
   5  -1  43 577.131 409.813   2
   5   1  43 421.821 324.548   2
  -5  -1  43 52.3237 161.906   2
  -5   1  44 280.556 308.069   2
  -5  -1  44 350.919 358.967   2
   5  -1  44 260.327 283.382   2
   5   1  44 470.955 343.385   2
   5   2   0 22.9086 54.9043   2
  -5   2   0-2.03496 48.2960   2
   5   2   0 235.656 187.270   1
  -5   2   0 23.3656 85.9356   4
   5   2   0-77.1982 129.967   3
   5   2   1 1251.06 186.697   2
   5   2  -1 1032.99 162.380   2
  -5   2  -1 1299.85 182.273   2
  -5   2   1 1176.00 178.294   2
   5   2  -1 1439.39 316.323   1
   5   2   1 1249.00 304.577   1
  -5   2   1 1251.77 273.203   4
   5   2   1 1333.74 285.319   3
   5   2  -1 1249.64 283.932   3
  -5   2  -2 629.227 139.808   2
   5   2  -2 665.872 139.518   2
   5   2   2 574.558 235.690   1
   5   2  -2 737.072 255.741   1
  -5   2   2 895.522 247.580   4
   5   2  -2 909.757 247.769   3
  -5   2   2 789.217 146.504   2
   5   2   2 859.318 162.071   2
   5   2   2 1234.41 260.803   3
  -5   2  -3 150.016 75.9037   2
   5   2  -3 238.710 96.2424   2
   5   2   3 642.449 243.532   1
   5   2  -3-19.1704 136.292   1
  -5   2   3 243.303 147.047   4
   5   2   3 339.815 146.570   3
  -5  -2   3 153.710 71.1984   2
   5   2  -3 407.675 199.801   3
   5  -2   3 332.867 114.415   2
   5   2  -4 4573.77 365.736   2
  -5   2  -4 5318.50 396.900   2
   5   2  -4 5555.09 578.456   1
   5   2   4 4928.12 547.521   1
   5   2   4 5390.84 499.759   3
   5   2  -4 4596.94 544.091   3
  -5   2   4 5367.26 517.920   4
   5  -2   4 4630.65 367.621   2
  -5  -2   4 5300.55 395.452   2
   5   2  -5 15566.7 697.850   2
  -5   2  -5 15738.2 693.720   2
   5   2   5 15736.3 952.577   1
   5   2  -5 14081.7 910.052   1
   5   2   5 15116.9 821.572   3
   5   2  -5 15357.1 1002.66   3
  -5   2   5 14690.8 860.195   4
   5  -2  -5 15449.9 903.888   4
   5  -2   5 15425.3 678.693   2
  -5  -2   5 15144.0 681.258   2
   5  -2   6 770.452 176.101   2
  -5  -2   6 911.462 191.562   2
   5   2  -6 1011.88 317.120   1
   5   2  -6 1132.55 204.164   2
  -5   2  -6 587.224 153.250   2
   5   2   6 1294.53 323.598   1
  -5   2   6 847.332 229.525   4
   5  -2  -6 756.668 218.249   4
   5   2   6 1240.91 244.763   3
   5   2  -6 778.462 248.483   3
   5   2  -7 11683.8 657.064   2
  -5   2  -7 11982.7 654.414   2
   5   2   7 12335.8 845.142   1
   5   2  -7 12397.7 855.622   1
   5   2   7 11267.6 679.293   3
   5   2  -7 13049.1 950.233   3
  -5   2   7 12706.9 814.993   4
   5   2  -7 11892.8 340.596   4
   5  -2  -7 12296.3 814.712   4
   5  -2   7 12349.8 668.027   2
  -5  -2   7 11912.4 656.445   2
  -5   2  -8 3711.09 386.028   2
   5   2  -8 3741.13 387.425   2
   5   2  -8 3776.78 481.988   1
   5   2   8 3995.14 486.641   1
  -5   2   8 3561.08 436.643   4
   5   2   8 4022.44 394.377   3
   5   2  -8 3747.45 226.560   4
   5  -2  -8 3938.17 464.499   4
  -5  -2   8 4068.49 397.868   2
   5  -2   8 4017.41 391.342   2
  -5  -2   9 569.098 172.646   2
   5  -2   9 573.746 169.048   2
  -5   2  -9 581.738 166.101   2
   5   2   9 914.199 319.495   1
   5   2  -9 1043.07 315.319   1
   5   2  -9 560.028 169.054   2
   5  -2  -9 512.369 174.194   4
   5   2   9 626.986 167.582   3
   5   2 -10 33735.8 1243.62   2
  -5   2 -10 33853.5 1237.07   2
   5   2  10 32811.7 1373.37   1
   5   2 -10 32581.8 1385.57   1
   5  -2 -10 32510.2 1375.17   4
   5   2  10 30967.3 1032.92   3
   5  -2  10 32133.6 1184.89   2
  -5  -2  10 33403.1 1203.10   2
  -5   2  10 33942.5 1572.72   3
  -5  -2  11 71.6722 106.629   2
   5  -2  11 108.988 145.042   2
   5   2  11 510.373 251.282   1
   5   2 -11 508.260 272.097   1
   5   2 -11 65.5237 120.914   2
  -5   2 -11 20.1752 63.1426   2
   5  -2 -11 228.660 155.167   4
  -5   2  11 297.499 269.683   3
   5   2  11 143.767 116.068   3
   5  -2  12 563.578 195.248   2
  -5  -2  12 367.622 140.759   2
   5   2 -12 517.094 188.094   1
   5   2 -12 522.751 153.528   2
  -5   2 -12 546.956 190.046   2
   5   2  12 412.133 192.368   1
   5  -2 -12 355.874 162.085   4
   5   2  12 514.336 131.277   3
  -5   2  12 375.904 195.773   3
  -5  -2  13 522.348 204.916   2
   5  -2  13 472.774 201.403   2
   5   2 -13 419.229 167.042   2
  -5   2 -13 291.972 185.810   2
   5   2  13 543.151 238.042   1
   5   2 -13 337.284 190.089   1
   5  -2 -13 427.149 182.414   4
   5   2  13 393.414 103.914   3
  -5   2  13 609.432 291.313   3
  -5  -2  14 14634.4 924.974   2
   5  -2  14 14753.1 923.125   2
   5   2 -14 15210.4 958.100   2
  -5   2 -14 13680.4 907.022   2
   5   2 -14 14955.3 960.230   1
   5   2  14 14604.8 933.023   1
   5   2  14 14772.7 615.019   3
  -5   2  14 14178.8 1073.49   3
   5   2  15 232.296 149.175   1
   5   2 -15 448.269 201.850   1
  -5  -2  15 173.958 118.087   2
   5  -2  15 420.120 180.680   2
   5   2  15 339.256 88.0191   3
  -5   2  15 481.642 245.762   3
   5   2  16 642.164 205.298   1
   5   2 -16 476.414 197.486   1
  -5  -2  16 443.416 205.213   2
   5  -2  16 548.316 195.089   2
   5   2  16 475.173 91.7918   3
  -5   2  16 236.141 186.595   3
   5   2  17 1631.84 319.034   1
   5   2 -17 1705.85 322.236   1
  -5  -2  17 1633.83 346.449   2
   5  -2  17 1900.74 392.301   2
  -5   2  17 2024.57 432.876   3
   5   2  18-98.1592 102.465   1
   5   2 -18 121.448 126.088   1
  -5  -2  18 49.3936 132.561   2
   5  -2  18-43.2770 145.880   2
  -5   2  18 0.38959 130.322   3
   5   2  19 125.578 83.0489   1
   5   2 -19 73.7598 70.7454   1
  -5  -2  19 183.159 175.112   2
   5  -2  19-143.796 161.888   2
  -5   2  19-67.9000 183.521   3
   5   2  20 74.9848 133.090   1
   5   2 -20 180.168 132.065   1
   5  -2  20 61.7168 165.436   2
  -5  -2  20 33.1077 119.371   2
  -5   2  20 231.960 211.265   3
   5   2  21 93.5003 122.647   1
   5   2 -21 173.024 160.573   1
  -5  -2  21-163.098 167.386   2
   5  -2  21-38.7309 124.022   2
  -5   2  21-86.2058 148.947   3
   5   2 -22 372.405 155.679   1
  -5   2 -22 253.612 140.659   1
   5   2  22 318.052 154.752   1
  -5   2  22 389.928 169.056   1
  -5  -2  22 457.794 255.325   2
   5  -2  22 325.271 242.486   2
  -5   2  22-1.11590 149.344   3
  -5   2 -23 702.394 209.790   1
  -5   2  23 851.334 231.832   1
  -5  -2  23 938.673 342.570   2
   5  -2  23 959.154 323.587   2
  -5   2  23 610.320 254.634   3
  -5   2 -24 921.359 284.767   1
  -5   2  24 430.224 161.149   1
   5  -2  24 313.541 211.405   2
  -5  -2  24 472.533 224.893   2
  -5   2  24 779.392 335.429   3
  -5   2 -25 284.685 142.179   1
  -5   2  25 79.3764 82.9699   1
  -5  -2  25-75.8918 211.124   2
   5  -2  25 199.498 147.368   2
  -5   2  25 111.498 165.577   3
  -5  -2  26 56.9555 118.049   2
   5  -2  26-219.304 234.010   2
  -5   2  26-62.2307 61.2091   1
  -5   2 -26 9.71781 40.6946   3
  -5   2  26-107.929 209.456   3
   5  -2  27 111.039 212.178   2
  -5  -2  27 176.778 171.329   2
  -5   2  27-146.733 102.674   1
  -5   2  27-43.6201 137.749   3
   5  -2  28-51.2965 189.223   2
  -5  -2  28 617.086 320.370   2
  -5   2  28 633.589 329.723   3
   5  -2  29-149.411 225.380   2
  -5  -2  29-132.221 238.816   2
  -5   2  29-57.1711 117.563   3
  -5  -2  30 211.583 231.495   2
   5  -2  30 728.433 392.509   2
  -5   2  30 180.051 211.048   3
  -5  -2  31 5576.67 845.484   2
   5  -2  31 4788.38 797.402   2
  -5   2  31 4482.67 749.751   3
  -5   2  32 1841.88 522.357   2
   5   2  32 1328.40 476.173   2
  -5  -2  32 1461.45 468.644   2
   5  -2  32 1133.45 435.493   2
  -5   2  32 1169.32 420.181   3
  -5   2  33 598.859 349.571   2
   5   2  33 187.295 272.646   2
   5  -2  33 64.4189 199.787   2
  -5  -2  33 37.8924 150.549   2
  -5   2  33-92.4684 188.724   3
   5  -2  34 76.8829 151.810   2
  -5   2  34 335.068 277.951   2
   5   2  34-21.4434 217.402   2
  -5  -2  34-22.9590 237.116   2
  -5   2  34-49.0585 234.231   3
  -5  -2  35 100.440 182.971   2
  -5   2  35 286.685 293.142   2
   5   2  35 779.995 381.815   2
   5  -2  35 785.212 311.613   2
  -5   2  35-31.4175 194.018   3
   5   2  36 299.045 310.480   2
  -5   2  36 80.9679 185.106   2
   5  -2  36 296.774 237.574   2
  -5  -2  36 463.986 287.668   2
  -5   2  36 258.130 273.229   3
   5   2  37 220.421 273.007   2
  -5  -2  37 300.302 309.069   2
   5  -2  37 223.560 265.029   2
  -5   2  37-20.6356 113.668   3
  -5   2  38-461.868 318.974   2
   5   2  38 368.593 198.774   2
  -5  -2  38 904.321 423.681   2
   5  -2  38 21.0181 171.398   2
  -5   2  38 110.869 234.212   3
  -5  -2  39-111.178 266.961   2
   5  -2  39 174.352 169.468   2
  -5   2  39 120.182 163.798   3
   5   2  39-42.3768 179.930   2
  -5  -2  40-153.808 285.518   2
   5  -2  40 93.0617 150.693   2
  -5   2  40 139.856 128.121   3
  -5   2  40 17.0521 155.607   2
   5   2  40 1.62296 231.764   2
  -5   2  41-12.1212 206.328   2
   5   2  41 161.462 170.799   2
  -5  -2  41 13.2476 187.930   2
   5  -2  41 680.957 400.159   2
   5   2  42 187.724 343.121   2
  -5  -2  42 372.990 383.542   2
   5   2  43 180.073 242.267   2
  -5   2  43 807.007 482.733   2
   5  -2  43 339.712 311.193   2
  -5  -2  43-75.1262 206.606   2
  -5   2  44 23.6755 183.995   2
   5   2  44-20.9319 325.052   2
   5  -2  44 574.416 410.278   2
  -5  -2  44 656.801 405.729   2
   5   3   0 7638.13 667.338   3
  -5   3   0 6626.30 640.088   4
   5   3   0 6908.65 514.631   2
  -5   3   0 6959.92 516.404   2
   5   3   1 5376.00 565.822   3
   5   3  -1 5710.63 596.025   3
  -5  -3  -1 5035.37 251.100   4
  -5   3   1 5169.46 577.354   4
  -5   3  -1 4587.17 551.182   4
  -5   3   1 5381.24 464.580   2
  -5   3  -1 5608.14 467.903   2
   5   3   1 4802.28 437.077   2
   5   3  -1 5184.76 451.813   2
   5   3   2 6864.82 619.292   3
   5   3  -2 7173.53 686.569   3
  -5   3   2 6368.14 617.172   4
   5   3  -2 6332.79 504.869   2
   5   3   2 6533.61 508.650   2
  -5   3  -2 6180.86 492.906   2
  -5   3   2 6059.48 489.539   2
   5   3   3 9787.70 732.177   3
   5   3  -3 10954.6 850.363   3
  -5   3   3 9365.67 751.443   4
  -5   3  -3 11008.1 663.914   2
  -5   3   3 10008.1 633.942   2
   5  -3   3 9585.45 625.578   2
  -5  -3   3 11480.9 676.895   2
   5   3   3 10527.4 657.475   2
   5   3  -3 9989.93 638.893   2
   5   3  -4 236.777 140.086   2
  -5   3  -4 193.345 111.626   2
   5   3   4 307.593 192.084   3
  -5   3   4 63.3644 112.914   4
  -5  -3   4 15.7755 75.5091   2
   5  -3   4 39.2362 77.7713   2
   5   3  -4 264.928 177.008   3
  -5   3  -5 12032.7 718.370   2
   5   3  -5 12467.9 734.373   2
   5   3   5 11688.8 764.973   3
  -5   3   5 11941.2 859.861   4
   5  -3  -5 12662.6 895.446   4
   5  -3   5 11135.0 685.761   2
  -5  -3   5 11683.3 713.836   2
   5   3  -6 3058.77 378.433   2
  -5   3  -6 3274.47 397.353   2
  -5   3  -6 3598.06 417.168   3
   5   3   6 3647.46 419.631   3
  -5   3   6 3406.54 472.759   4
   5  -3  -6 3443.16 466.587   4
  -5  -3   6 3445.48 392.836   2
   5  -3   6 3174.78 388.445   2
  -5   3  -7 370.490 154.180   2
   5  -3   7 321.980 143.566   2
   5   3  -7 149.881 104.544   2
  -5  -3   7 168.645 131.405   2
   5   3   7 248.884 116.650   3
  -5   3   7 496.493 215.874   4
   5  -3  -7 451.142 184.262   4
   5  -3   8 72.1706 114.870   2
  -5  -3   8 119.951 149.306   2
   5   3  -8 1.71327 105.946   2
  -5   3  -8 196.326 126.867   2
   5   3   8 181.923 140.860   3
  -5   3   8 4.77210 115.430   4
   5   3  -9 17897.2 952.978   2
  -5   3  -9 17034.1 928.331   2
  -5   3  -9 17474.0 877.115   3
   5   3   9 17697.9 883.951   3
  -5   3   9 17642.8 1080.60   4
   5  -3   9 17372.1 945.397   2
  -5  -3   9 17167.8 939.224   2
  -5  -3  10 48.2636 108.645   2
   5  -3  10 275.194 151.510   2
   5   3  10 159.916 117.953   3
   5   3 -10 313.243 185.408   2
  -5   3 -10 264.896 142.629   2
   5  -3  11 494.474 178.842   2
  -5  -3  11 667.575 214.331   2
  -5   3 -11 544.142 180.659   2
   5   3 -11 475.372 145.004   2
   5   3  11 609.434 158.260   3
  -5   3 -12 6305.79 619.368   2
   5   3 -12 6018.01 602.490   2
   5   3  12 6529.53 664.455   1
   5   3 -12 6134.46 645.719   1
  -5   3 -12 5152.16 443.196   3
   5   3  12 5194.80 448.928   3
  -5  -3  12 5692.66 587.972   2
   5  -3  12 5716.99 600.132   2
   5   3 -13 14207.6 947.776   2
  -5   3 -13 14797.2 961.331   2
   5   3  13 15428.1 1001.50   1
   5   3 -13 14248.3 960.376   1
   5   3  13 13743.5 704.212   3
  -5  -3  13 14827.0 957.903   2
   5  -3  13 14247.1 942.088   2
  -5  -3  14 267.361 184.663   2
   5  -3  14 706.447 246.286   2
   5   3  14 465.565 131.449   3
   5   3 -14 335.207 169.908   2
   5   3  14 891.300 270.789   1
   5   3 -14 546.135 227.329   1
  -5  -3  15 2144.25 407.031   2
   5  -3  15 2326.63 413.379   2
   5   3  15 2326.54 281.277   3
   5   3 -15 2945.87 465.295   1
   5   3  15 2617.73 438.230   1
  -5  -3  16 1059.41 299.838   2
   5  -3  16 740.538 283.638   2
   5   3  16 465.017 181.406   1
   5   3 -16 527.000 209.375   1
   5   3  16 646.947 151.502   3
  -5  -3  17 463.600 227.906   2
   5  -3  17 343.314 227.445   2
   5   3  17 224.825 151.389   1
   5   3 -17-28.6001 151.830   1
   5   3  17 249.791 96.4763   3
  -5   3  17 279.806 180.832   3
   5   3  18 242.180 152.550   1
   5   3 -18 261.578 228.157   1
  -5  -3  18 315.375 258.400   2
   5  -3  18 320.014 261.832   2
   5   3  18 132.300 81.2603   3
  -5   3  18 103.125 173.154   3
  -5  -3  19 13828.0 1079.36   2
   5  -3  19 14290.6 1095.40   2
   5   3  19 13919.9 945.163   1
   5   3 -19 14181.2 958.544   1
   5   3  19 13378.3 557.464   3
  -5   3  19 15927.1 1227.44   3
   5   3  20 607.180 248.463   1
   5   3 -20 834.859 282.423   1
  -5  -3  20 1047.02 342.792   2
   5  -3  20 535.361 272.964   2
  -5   3  20 478.285 299.834   3
   5   3  20 641.897 114.051   3
   5   3  21 1009.95 271.481   1
   5   3 -21 693.637 234.876   1
  -5  -3  21 379.207 295.187   2
   5  -3  21 332.879 195.040   2
   5   3  21 539.322 90.9574   3
  -5   3  21 1718.30 430.415   3
   5   3 -22 99.1337 127.199   1
   5   3  22 73.4554 111.109   1
  -5  -3  22 174.570 184.673   2
   5  -3  22-8.87703 146.453   2
  -5   3  22 478.918 287.345   3
   5   3  23 1455.36 322.773   1
   5   3 -23 1316.63 303.396   1
  -5  -3  23 1184.27 367.984   2
   5  -3  23 791.353 313.678   2
  -5   3  23 1354.07 405.180   3
   5   3  24 4758.18 560.714   1
   5   3 -24 4478.44 553.293   1
  -5  -3  24 5186.65 726.976   2
   5  -3  24 4831.05 717.272   2
  -5   3  24 3849.95 662.066   3
   5   3  25 2555.57 411.086   1
   5   3 -25 2848.64 434.676   1
  -5  -3  25 2849.35 573.044   2
   5  -3  25 2669.02 571.353   2
  -5   3  25 1548.63 453.750   3
   5   3 -26 639.653 213.846   1
   5   3  26 901.308 255.831   1
  -5  -3  26 788.947 361.558   2
   5  -3  26 437.281 237.532   2
  -5   3  26 840.354 355.145   3
   5   3 -27 122.570 123.740   1
   5   3  27 40.7434 82.4115   1
  -5  -3  27-30.1583 167.306   2
   5  -3  27 118.229 134.722   2
  -5   3  27 267.349 223.257   3
   5   3  28 220.031 127.250   1
   5   3 -28 408.007 189.582   1
  -5  -3  28 348.726 266.176   2
   5  -3  28 18.7482 190.371   2
  -5   3  28-15.6588 180.200   3
  -5  -3  29 1048.59 387.283   2
   5  -3  29 1418.27 434.838   2
  -5   3  29 1455.85 420.961   3
   5  -3  30-135.331 196.563   2
  -5  -3  30 277.098 269.445   2
  -5   3  30-160.283 128.292   3
  -5  -3  31-24.3990 208.310   2
   5  -3  31 174.727 172.381   2
   5  -3  32 732.422 336.112   2
  -5  -3  32 771.821 370.264   2
  -5   3  32 84.0530 159.524   3
  -5  -3  33 1878.80 583.403   2
   5  -3  33 2246.63 602.537   2
  -5   3  33 2214.75 558.300   3
  -5  -3  34 125.995 256.502   2
   5  -3  34 235.065 213.402   2
  -5   3  34-28.0230 171.594   3
  -5  -3  35 1549.83 528.233   2
   5  -3  35 2132.81 617.239   2
  -5   3  35 1445.76 464.977   3
  -5  -3  36 37.1690 147.999   2
   5  -3  36-171.791 180.546   2
  -5   3  36 267.507 207.573   3
  -5  -3  37 905.323 427.864   2
   5  -3  37 551.238 315.954   2
  -5   3  37 506.867 313.453   3
  -5   3  38 446.427 369.535   2
   5   3  38 216.213 316.532   2
   5  -3  38 167.289 165.523   2
  -5  -3  38 447.388 397.805   2
  -5   3  38 185.271 203.081   3
  -5   3  39 136.676 272.338   2
   5   3  39 507.329 316.045   2
   5  -3  39-8.89627 238.141   2
  -5  -3  39 589.470 390.270   2
  -5   3  39 213.842 164.527   3
   5  -3  40-156.236 238.608   2
  -5  -3  40 481.206 376.141   2
  -5   3  40 525.438 371.356   2
   5   3  40 169.946 308.696   2
  -5  -3  41 277.799 257.154   2
   5  -3  41-150.539 255.359   2
  -5   3  41 149.061 249.151   2
   5   3  41 825.869 428.879   2
   5  -3  42 376.372 333.128   2
  -5  -3  42 365.168 290.945   2
  -5   3  42 898.274 455.122   2
   5   3  42-43.4026 343.091   2
  -5  -3  43 286.139 336.965   2
   5  -3  43 435.021 261.848   2
  -5   3  43 687.019 403.107   2
   5   3  43 283.575 313.014   2
  -5   4   0 85.1711 90.2768   2
   5   4   0-14.8996 109.109   2
  -5   4   0-123.124 207.883   4
  -5   4  -1 2352.40 351.380   2
   5   4  -1 1846.76 319.309   2
   5   4   1 2043.75 332.604   2
  -5   4   1 2350.01 357.772   2
  -5  -4  -1 2042.99 204.823   4
  -5   4  -1 2187.28 447.295   4
  -5   4   1 2371.40 439.439   4
  -5   4  -2 6531.51 701.687   4
  -5  -4  -2 5349.51 354.201   4
  -5   4   2 5686.29 646.709   4
   5   4  -2 4834.46 508.093   2
  -5   4   2 5068.56 516.692   2
   5   4   2 4821.24 503.770   2
  -5   4  -2 5710.31 548.941   2
  -5   4   3 8609.93 795.554   4
  -5  -4  -3 8619.90 472.469   4
  -5   4  -3 9227.16 836.987   4
  -5   4   3 9767.33 719.820   2
   5   4   3 9138.21 699.893   2
  -5   4  -3 9331.42 706.880   2
   5   4  -3 9031.92 697.412   2
   5   4  -4 693.830 201.133   2
  -5   4  -4 833.435 221.413   2
  -5  -4  -4 1162.79 188.105   4
  -5   4   4 1118.86 292.336   4
   5  -4   4 1002.83 244.600   2
  -5   4   4 931.652 231.581   2
   5   4   4 1041.82 246.941   2
  -5  -4   4 900.843 257.819   2
  -5   4   5 3885.24 539.203   4
  -5   4  -5 3978.86 470.780   2
   5   4   5 4011.18 474.237   2
   5  -4   5 5029.19 538.416   2
  -5  -4   5 4498.81 503.952   2
   5   4  -5 5161.57 544.775   2
  -5   4  -5 4934.92 524.266   2
   5   4  -5 4765.61 520.835   2
  -5   4   5 4732.67 518.458   2
  -5   4  -6 15390.4 930.499   2
   5   4  -6 14257.6 902.383   2
  -5   4   6 15492.4 1073.20   4
   5  -4   6 14892.2 931.143   2
  -5  -4   6 14925.9 932.440   2
  -5   4  -7 7678.46 667.406   2
   5   4  -7 7359.78 656.236   2
  -5   4   7 7586.58 753.670   4
   5   4  -7 7177.87 287.300   4
   5  -4   7 6589.32 626.908   2
  -5  -4   7 7595.68 668.520   2
   5   4  -8 788.540 229.690   2
   5  -4   8 880.821 252.891   2
  -5   4  -8 813.912 220.823   2
  -5  -4   8 733.563 240.979   2
  -5   4   8 451.160 237.292   4
   5   4  -8 867.602 112.516   4
   5  -4   9 1830.77 342.909   2
   5   4  -9 1981.59 388.223   2
  -5   4  -9 2279.06 383.862   2
  -5  -4   9 1639.38 328.346   2
  -5   4   9 2672.73 462.516   4
   5  -4  10 8.37651 82.2897   2
  -5  -4  10 32.9785 133.923   2
   5   4 -10 348.577 201.135   2
  -5   4 -10 31.4399 72.9860   2
  -5   4  10-118.482 200.572   4
  -5  -4  11 190.742 175.000   2
   5  -4  11-7.29482 98.7055   2
   5  -4  12 173.237 174.378   2
  -5  -4  12 270.345 169.113   2
   5  -4  13 487.297 233.870   2
  -5  -4  13-1.27616 123.836   2
   5  -4  14 499.394 235.745   2
  -5  -4  14 614.026 250.923   2
   5  -4  15 771.498 303.456   2
  -5  -4  15 878.795 293.182   2
   5  -4  16 437.040 209.226   2
  -5  -4  16 562.866 228.160   2
  -5  -4  17 478.210 211.611   2
   5  -4  17 752.636 274.028   2
   5  -4  18 43.1927 155.106   2
  -5  -4  18 290.878 214.986   2
  -5  -4  19-69.9448 210.242   2
   5  -4  19 166.023 187.030   2
   5   4 -20 377.871 201.285   1
   5   4  20 92.0555 135.054   1
  -5  -4  20 503.334 274.225   2
   5  -4  20 266.500 198.396   2
   5   4  21 4136.21 561.524   1
   5   4 -21 4016.85 555.149   1
  -5  -4  21 4200.84 662.130   2
   5  -4  21 3705.13 616.722   2
   5   4  22 897.304 272.285   1
   5   4 -22 508.888 217.427   1
  -5  -4  22 755.545 339.230   2
   5  -4  22 418.221 257.442   2
  -5   4  22 705.804 293.455   3
   5   4  23 2785.12 458.567   1
   5   4 -23 2601.60 445.521   1
  -5  -4  23 2597.58 521.260   2
   5  -4  23 2144.35 501.966   2
  -5   4  23 2339.41 554.013   3
   5   4 -24 1329.60 348.230   1
   5   4  24 1188.61 327.185   1
  -5  -4  24 956.903 347.170   2
   5  -4  24 1672.41 458.637   2
  -5   4  24 1225.26 376.638   3
   5   4  25 435.622 213.129   1
   5   4 -25 337.865 151.905   1
  -5  -4  25 455.258 257.848   2
   5  -4  25 331.231 226.578   2
  -5   4  25 327.364 217.346   3
   5   4  26 761.682 252.814   1
   5   4 -26 1323.49 316.883   1
  -5  -4  26 1519.09 460.496   2
   5  -4  26 717.466 279.595   2
  -5   4  26 1343.66 420.638   3
   5   4 -27 421.339 206.596   1
   5   4  27 172.882 147.566   1
  -5  -4  27 204.404 182.031   2
   5  -4  27 237.482 275.080   2
  -5   4  27 424.526 270.644   3
   5   4 -28 738.882 225.583   1
   5   4  28 1456.33 333.722   1
  -5  -4  28 919.588 405.724   2
   5  -4  28 652.899 308.094   2
  -5   4  28 1000.65 414.386   3
   5   4  29 552.854 213.603   1
   5   4 -29 459.939 210.426   1
  -5  -4  29 493.867 288.385   2
   5  -4  29 639.898 331.387   2
  -5   4  29 401.251 275.148   3
   5   4  30 694.528 228.225   1
  -5  -4  30 917.550 396.784   2
   5  -4  30 724.974 369.105   2
  -5   4  30 705.032 318.922   3
   5   4  31 205.969 135.695   1
   5  -4  31 318.782 286.213   2
  -5   4  31 65.2052 170.663   3
   5  -4  32 469.238 382.557   2
  -5  -4  32 178.630 266.903   2
  -5   4  32 194.369 196.631   3
  -5  -4  33 174.209 295.978   2
   5  -4  33 582.897 357.594   2
  -5   4  33 570.892 288.146   3
   5  -4  34-82.5103 190.178   2
  -5  -4  34-28.9397 178.043   2
  -5   4  34-441.359 322.979   3
  -5  -4  35 385.995 274.604   2
   5  -4  35 833.860 396.311   2
  -5   4  35 785.870 375.807   3
  -5  -4  36 446.025 347.938   2
   5  -4  36 485.885 307.579   2
  -5   4  36 450.362 303.519   3
  -5  -4  37 71.7014 283.836   2
   5  -4  37-139.687 173.356   2
  -5   4  37 255.572 262.846   3
  -5  -4  38 46.1169 218.267   2
   5  -4  38 270.260 291.962   2
  -5   4  38 371.659 267.924   3
   5  -4  39 279.714 361.445   2
  -5  -4  39 756.643 426.042   2
  -5   4  39 136.850 199.900   3
   5  -4  40 266.335 289.971   2
  -5  -4  40 491.332 340.494   2
   5  -4  41 64.5246 365.573   2
  -5  -4  41 1.27618 238.613   2
  -5  -4  42-65.3332 165.089   2
   5  -4  42 125.588 232.906   2
  -5   4  42-181.597 274.092   2
   5   4  42 204.117 272.728   2
  -5   5   0 108.349 160.993   4
  -5   5  -1 2486.15 470.332   4
  -5   5   1 2914.83 497.826   4
  -5  -5  -2 3394.78 337.685   4
  -5   5  -2 3736.21 614.314   4
  -5   5   2 3552.78 560.656   4
  -5   5   3 15567.8 1193.24   4
  -5  -5  -3 16582.3 758.299   4
  -5   5  -3 17134.0 1210.88   4
  -5   5  -4 73.6238 241.594   4
  -5   5   4-0.55448 169.922   4
  -5  -5  -4-23.1790 59.2831   4
  -5  -5  -5 369.050 145.480   4
  -5   5   5 144.117 225.928   4
  -5  -5   5 199.787 92.0201   2
   5  -5   5-21.7243 99.4662   2
   5   5  -6 8042.72 408.434   4
  -5  -5  -6 7849.27 583.755   4
  -5   5   6 8051.99 857.924   4
   5  -5   6 8282.71 789.830   2
  -5  -5   6 8349.92 792.306   2
  -5  -5  -7 8382.49 626.574   4
  -5   5   7 6802.13 760.532   4
   5   5  -7 7309.54 398.174   4
   5  -5   7 7576.03 739.055   2
  -5  -5   7 7520.00 750.375   2
   5  -5   8 927.985 286.911   2
  -5  -5   8 562.911 214.877   2
  -5   5   8 943.122 337.189   4
   5   5  -8 780.347 149.286   4
  -5  -5  -8 583.130 173.596   4
   5  -5   9 94.0179 127.225   2
  -5  -5   9 25.6154 149.658   2
  -5  -5  -9 282.208 141.631   4
   5   5  -9 93.3175 50.4203   4
  -5   5   9 239.560 191.553   4
  -5  -5  10 465.753 234.995   2
   5  -5  10 278.275 138.803   2
   5   5 -10 165.942 81.9898   4
  -5   5  10 210.217 228.276   4
   5  -5  11 2092.43 403.968   2
  -5  -5  11 1670.68 384.094   2
  -5  -5  12 100.090 118.384   2
   5  -5  12-51.6510 114.911   2
  -5  -5  13 4926.25 652.272   2
   5  -5  13 4548.08 610.497   2
  -5  -5  14 6211.67 734.432   2
   5  -5  14 6609.09 764.842   2
  -5  -5  15 1287.72 390.318   2
   5  -5  15 1576.15 425.245   2
   5  -5  16 782.050 295.426   2
  -5  -5  16 1483.15 370.774   2
   5  -5  17 2756.54 514.512   2
  -5  -5  17 2419.19 499.050   2
  -5  -5  18 10.0055 147.420   2
   5  -5  18 119.723 127.671   2
   5  -5  19 1456.83 385.626   2
  -5  -5  19 1061.69 341.192   2
   5  -5  20 260.398 220.731   2
  -5  -5  20 740.376 324.866   2
   5  -5  21 2887.42 595.270   2
  -5  -5  21 2465.01 542.873   2
   5  -5  22 813.401 388.677   2
  -5  -5  22 1779.36 444.581   2
   5  -5  23 150.232 204.302   2
  -5  -5  23 110.745 127.439   2
  -5  -5  24 1190.92 409.890   2
   5  -5  24 1121.67 397.674   2
   5   5  25 2872.93 501.663   1
   5   5 -25 3516.11 547.702   1
  -5  -5  25 4318.28 733.622   2
   5  -5  25 3552.35 670.409   2
  -5   5  25 3394.80 642.732   3
   5   5  26 196.186 102.905   1
   5   5 -26 398.251 245.863   1
  -5  -5  26 175.869 251.884   2
   5  -5  26 583.871 355.869   2
  -5   5  26 53.0227 129.853   3
   5   5  27 665.554 267.592   1
   5   5 -27 559.122 229.573   1
  -5  -5  27 1196.37 423.471   2
   5  -5  27 732.104 358.174   2
  -5   5  27 1181.51 410.890   3
   5   5  28 360.473 212.419   1
   5   5 -28 487.468 241.011   1
  -5  -5  28 478.769 305.602   2
   5  -5  28-228.790 219.317   2
  -5   5  28 373.499 287.556   3
   5   5  29 479.226 257.838   1
   5   5 -29 491.078 185.670   1
  -5  -5  29 533.553 360.595   2
   5  -5  29 636.199 358.216   2
  -5   5  29 846.397 357.132   3
   5   5  30 459.496 211.438   1
  -5  -5  30 520.928 377.173   2
   5  -5  30 839.503 322.094   2
  -5   5  30 739.990 322.155   3
   5   5  31 417.536 200.363   1
  -5  -5  31 1022.65 424.347   2
   5  -5  31 971.594 424.603   2
  -5   5  31 603.507 332.920   3
  -5  -5  32 2317.38 602.618   2
   5  -5  32 1237.26 440.724   2
  -5   5  32 936.377 375.073   3
  -5  -5  33-31.6579 188.226   2
  -5   5  33 577.703 270.249   3
  -5  -5  34 211.215 247.706   2
   5  -5  34-157.500 262.441   2
  -5   5  34 631.853 364.420   3
  -5  -5  35 819.614 422.014   2
   5  -5  35 789.339 375.303   2
  -5   5  35 971.348 452.965   3
  -5  -5  36 65.9983 298.668   2
   5  -5  36 231.098 266.180   2
  -5   5  36 676.009 336.938   3
  -5  -5  37-140.753 179.695   2
   5  -5  37 371.588 292.340   2
  -5   5  37 294.110 239.872   3
  -5  -5  38-100.726 218.097   2
   5  -5  38 485.830 337.829   2
  -5   5  38-102.419 207.168   3
  -5  -5  39 298.023 314.658   2
   5  -5  39 599.081 327.810   2
  -5  -5  40 371.050 323.948   2
   5  -5  40 32.8346 175.519   2
  -5  -5  41 907.951 428.935   2
   5  -5  41 517.652 453.533   2
  -5   6   0 146.915 153.628   4
  -5   6   1 1232.99 392.018   4
  -5   6  -1 925.802 317.013   4
  -5   6   2 802.231 328.284   4
  -5   6  -2 1047.57 398.221   4
  -5   6  -3 3301.10 601.054   4
  -5   6   3 3299.13 555.736   4
  -5  -6  -3 4065.23 433.464   4
  -5  -6  -4 255.238 132.186   4
  -5   6   4 524.038 331.907   4
  -5   6  -4 57.7176 249.715   4
  -5   6   5 1104.65 347.919   4
  -5   6  -5 454.910 303.639   4
  -5  -6  -5 1297.94 270.361   4
  -5   6   6 355.377 220.256   4
  -5  -6  -6 485.255 173.214   4
  -5   6  -6 413.024 286.927   4
   5   6  -6 377.769 124.677   4
  -5  -6   6 46.6272 118.609   2
   5  -6   6 339.180 204.481   2
   5   6  -7 27.9164 56.1063   4
  -5   6   7 300.768 288.174   4
  -5  -6  -7 285.993 162.010   4
   5  -6   7 324.545 244.897   2
  -5  -6   7 32.9430 124.275   2
  -5   6   8-77.9576 186.505   4
   5   6  -8-30.0948 49.4443   4
  -5  -6  -8 221.511 176.509   4
   5  -6   8-49.2257 133.543   2
  -5  -6   8-9.53141 148.744   2
  -5  -6  -9-61.0515 66.9812   4
   5   6  -9 170.625 98.0005   4
  -5   6   9 250.377 230.439   4
  -5  -6   9 29.8499 158.477   2
   5  -6   9-169.958 241.605   2
   5   6 -10 570.158 155.144   4
  -5   6  10 900.590 347.775   4
   5  -6  10 708.617 302.887   2
  -5  -6  10 503.292 230.112   2
  -5  -6  11 1259.99 385.038   2
   5  -6  11 941.602 348.307   2
   5   6 -11 1042.57 210.456   4
   5  -6  12 751.133 324.656   2
  -5  -6  12 849.936 340.548   2
   5   6 -12 520.148 182.233   4
   5  -6  13 2468.22 516.985   2
  -5  -6  13 2608.20 558.889   2
   5  -6  14 199.602 222.633   2
  -5  -6  14 7.48316 165.263   2
   5  -6  15 2398.39 541.829   2
  -5  -6  15 2888.28 568.599   2
   5  -6  16 619.158 316.236   2
  -5  -6  16 769.226 336.451   2
  -5  -6  17 9352.61 1009.86   2
   5  -6  17 8587.75 956.675   2
   5  -6  18 125.389 280.806   2
  -5  -6  18 77.9836 240.602   2
   5  -6  19 2027.77 497.179   2
  -5  -6  19 1977.15 499.496   2
  -5  -6  20 4291.41 720.261   2
   5  -6  20 4902.36 780.789   2
   5  -6  21 4379.40 750.425   2
  -5  -6  21 4105.13 737.712   2
   5  -6  22-139.994 154.968   2
  -5  -6  22-76.2169 169.604   2
   5  -6  23-69.2914 201.219   2
  -5  -6  23 227.388 223.576   2
  -5  -6  24 8.42131 169.931   2
   5  -6  24-67.0354 135.552   2
  -5  -6  25 7.77421 212.553   2
   5  -6  25 434.759 282.112   2
   5  -6  26-161.011 206.791   2
  -5  -6  26 437.832 315.817   2
   5  -6  27 78.4157 220.183   2
  -5  -6  27 631.835 301.485   2
   5  -6  28 199.795 260.909   2
  -5  -6  28-244.113 236.691   2
  -5   6  28 270.959 247.419   3
   5   6 -29 37.8956 181.259   1
   5   6  29 47.2083 139.482   1
   5  -6  29 536.971 276.823   2
  -5  -6  29 46.9088 210.781   2
  -5   6  29 15.1935 180.107   3
   5   6  30 262.081 189.487   1
   5  -6  30-213.215 210.382   2
  -5  -6  30-158.014 212.989   2
  -5   6  30 248.924 230.150   3
   5  -6  31 221.558 205.764   2
  -5  -6  31 160.469 259.200   2
  -5   6  31 16.4734 225.086   3
  -5  -6  32 265.352 275.075   2
   5  -6  32 284.242 252.200   2
  -5   6  32-80.3284 172.281   3
   5  -6  33 216.298 222.819   2
  -5  -6  33 276.396 289.784   2
  -5   6  33 1.66466 171.212   3
   5  -6  34-51.0557 213.257   2
  -5  -6  34 68.5223 249.189   2
  -5   6  34 462.047 314.571   3
   5  -6  35 192.408 175.640   2
  -5  -6  35 272.162 329.078   2
  -5   6  35 214.426 247.647   3
   5  -6  36 80.3726 241.377   2
  -5  -6  36-103.385 203.003   2
  -5   6  36-35.2864 140.986   3
   5  -6  37 651.912 420.024   2
  -5  -6  37 106.356 296.145   2
  -5   6  37 94.3712 209.286   3
  -5  -6  38 129.631 351.813   2
   5  -6  38-661.115 383.315   2
   5  -6  39-191.284 345.133   2
  -5  -6  39-120.014 161.007   2
  -5   7   0 746.956 334.987   4
  -5   7   1 1545.59 404.596   4
  -5   7  -1 1845.09 522.811   4
  -5   7   2 5431.27 785.761   4
  -5   7  -2 6816.10 896.040   4
  -5   7  -3 513.261 330.874   4
  -5   7   3 348.632 260.605   4
  -5   7  -4 30.7710 182.582   4
  -5   7   4 230.969 255.078   4
  -5  -7  -4 154.359 144.814   4
  -5   7   5 1716.97 487.161   4
  -5   7  -5 3608.05 650.826   4
  -5  -7  -5 2845.10 411.677   4
  -5  -7  -6 1661.51 329.259   4
  -5   7   6 1519.77 459.657   4
  -5   7  -6 3074.84 603.726   4
   5   7  -6 1696.87 277.572   4
   5   7  -7 1844.51 284.275   4
  -5   7   7 1904.69 502.929   4
  -5   7  -7 2461.21 621.773   4
   5   7  -8 3593.68 399.103   4
  -5   7  -8 3702.44 672.608   4
  -5   7   8 3346.24 652.007   4
   5  -7   8 4258.24 663.461   2
  -5  -7   8 4611.59 701.261   2
  -5   7   9 4605.31 749.993   4
   5   7  -9 4526.47 454.500   4
  -5   7  -9 5246.47 786.301   4
  -5  -7   9 4932.93 734.349   2
   5  -7   9 5623.38 778.084   2
   5   7 -10 40.7917 90.2590   4
  -5   7  10 34.1464 204.878   4
  -5  -7  10 440.424 310.526   2
   5  -7  10-278.814 255.676   2
   5   7 -11 724.517 192.645   4
  -5  -7  11 341.260 161.921   2
   5  -7  11 785.708 307.408   2
   5   7 -12 839.847 229.226   4
   5  -7  12 572.675 270.494   2
  -5  -7  12 962.724 332.370   2
   5  -7  13 344.946 272.078   2
  -5  -7  13 365.733 224.513   2
   5   7 -13 176.408 132.887   4
   5  -7  14 1827.13 494.267   2
  -5  -7  14 1894.70 480.713   2
   5   7 -14 2213.78 358.824   4
   5  -7  15 2219.10 520.078   2
  -5  -7  15 1666.56 447.147   2
   5   7 -15 1680.41 308.193   4
   5  -7  16-89.9008 169.952   2
  -5  -7  16 556.800 285.600   2
  -5  -7  17 453.098 323.066   2
   5  -7  17-240.401 238.886   2
   5  -7  18 518.386 306.148   2
  -5  -7  18 561.670 300.783   2
   5  -7  19 1253.96 429.671   2
  -5  -7  19 1325.71 431.511   2
   5  -7  20 374.867 263.544   2
  -5  -7  20 1038.49 401.966   2
   5  -7  21 334.859 218.299   2
  -5  -7  21 127.212 143.538   2
   5  -7  22 522.375 268.221   2
  -5  -7  22 288.491 331.414   2
   5  -7  23 1488.37 462.637   2
  -5  -7  23 1462.57 484.820   2
   5  -7  24 1862.69 569.613   2
  -5  -7  24 1893.28 492.650   2
   5  -7  25 277.845 369.705   2
  -5  -7  25 531.030 360.205   2
  -5  -7  26 541.225 345.930   2
   5  -7  26 559.242 324.273   2
  -5  -7  27 230.289 253.503   2
   5  -7  27 429.312 319.722   2
   5  -7  28 656.294 311.066   2
  -5  -7  28 666.157 371.350   2
   5  -7  29 1296.44 507.793   2
  -5  -7  29 2158.66 619.321   2
   5  -7  30 38.7901 249.278   2
  -5  -7  30 125.006 274.899   2
   5  -7  31 1012.43 451.774   2
  -5  -7  31-106.297 209.832   2
  -5   7  31 817.988 386.158   3
   5  -7  32-127.281 196.182   2
  -5  -7  32 89.0658 193.745   2
  -5   7  32-64.5792 193.255   3
   5  -7  33 1007.47 469.112   2
  -5  -7  33 1194.73 499.637   2
  -5   7  33 1344.10 485.773   3
  -5  -7  34 164.332 188.585   2
   5  -7  34 131.824 239.622   2
  -5  -7  35 130.295 182.898   2
   5  -7  35-114.091 217.547   2
  -5   7  35 377.859 299.455   3
  -5  -7  36 2206.69 707.098   2
   5  -7  36 390.043 312.711   2
  -5   7  36 1805.24 580.125   3
   5  -7  37 914.875 446.307   2
  -5  -7  37 717.426 439.986   2
  -5   8   0 19.1506 270.985   4
  -5   8   1 320.809 360.336   4
  -5   8  -1 442.544 292.446   4
  -5   8   2 275.608 342.393   4
  -5   8  -2 63.3337 150.936   4
  -5   8   3 751.578 334.230   4
  -5   8  -3 1082.61 364.380   4
  -5   8   4 610.573 321.612   4
  -5   8  -4 1006.81 398.705   4
  -5   8  -5 236.725 348.146   4
  -5   8   5-15.7657 157.717   4
  -5   8   6 153.447 333.549   4
  -5   8  -6 84.1600 253.095   4
   5   8  -6 94.7433 112.969   4
  -5   8   7 1447.19 469.704   4
  -5   8  -7 2629.50 620.153   4
   5   8  -7 1671.54 314.393   4
   5   8  -8 148.590 136.265   4
  -5   8   8 298.477 260.773   4
  -5   8  -8 613.624 421.869   4
   5   8  -9-98.5270 115.247   4
  -5   8   9 18.9039 143.959   4
   5   8 -10 221.743 140.034   4
  -5   8 -10-118.391 216.952   4
  -5   8  10-50.7247 165.894   4
   5  -8  10 454.997 299.031   2
  -5  -8  10 155.476 198.098   2
   5   8 -11 57.7168 135.003   4
  -5   8 -11-149.726 194.925   4
   5  -8  11 569.893 305.596   2
  -5  -8  11 125.558 233.525   2
  -5   8 -12 0.29986 170.315   4
   5   8 -12 54.8083 103.730   4
   5  -8  12-13.9241 137.199   2
  -5  -8  12 205.019 169.247   2
   5   8 -13 258.668 138.208   4
   5  -8  13 29.0567 177.570   2
  -5  -8  13 397.742 270.301   2
   5   8 -14-19.4309 87.6963   4
   5  -8  14-236.072 243.963   2
  -5  -8  14 29.1735 137.119   2
   5   8 -15 254.778 153.556   4
   5  -8  15 298.534 189.773   2
  -5  -8  15-18.9063 141.325   2
   5  -8  16 109.648 239.094   2
  -5  -8  16 232.438 284.715   2
  -5  -8  17 397.081 272.295   2
   5  -8  17 1093.37 422.326   2
   5  -8  18 1051.93 397.893   2
  -5  -8  18 1143.01 440.148   2
   5  -8  19-80.7481 168.648   2
  -5  -8  19 339.466 300.155   2
   5  -8  20-211.285 214.679   2
  -5  -8  20-45.7553 189.313   2
   5  -8  21 561.400 385.316   2
  -5  -8  21 1003.33 469.045   2
   5  -8  22 1001.99 462.192   2
  -5  -8  22 1427.41 472.849   2
   5  -8  23 200.325 313.871   2
  -5  -8  23 22.2074 298.030   2
   5  -8  24 211.812 314.319   2
  -5  -8  24 249.197 229.478   2
   5  -8  25 353.237 320.162   2
  -5  -8  25 815.200 375.456   2
   5  -8  26 53.0531 167.895   2
  -5  -8  26-525.966 326.625   2
   5  -8  27 218.242 145.999   2
  -5  -8  27-2.97106 200.723   2
   5  -8  28 279.456 288.857   2
  -5  -8  28 689.696 405.832   2
   5  -8  29 525.785 408.036   2
  -5  -8  29-203.283 242.589   2
   5  -8  30-115.216 206.859   2
  -5  -8  30-136.572 250.613   2
   5  -8  31 594.764 391.858   2
  -5  -8  31 359.829 304.346   2
   5  -8  32 60.7473 261.447   2
  -5  -8  32 55.8705 261.199   2
   5  -8  33 170.747 332.271   2
  -5  -8  33 85.8661 205.652   2
  -5   8  33-292.777 273.687   3
   5  -8  34 369.531 346.260   2
  -5  -8  34-37.9477 195.898   2
  -5   8  34 670.324 401.177   3
  -5   8  35-102.634 196.965   3
  -5   9   0 2475.12 653.273   4
  -5   9   1 1472.80 481.926   4
  -5   9  -1 1652.58 554.718   4
  -5   9   2 561.178 300.623   4
  -5   9  -2 725.512 371.484   4
  -5   9   3 257.112 242.464   4
  -5   9  -3 490.600 347.724   4
  -5   9  -4 663.130 294.506   4
  -5   9   4 120.076 171.038   4
  -5   9   5 3.73319 232.395   4
  -5   9  -5 141.954 211.482   4
  -5   9   6 1327.87 524.057   4
  -5   9  -6 1153.64 422.699   4
  -5   9  -7 1137.77 450.727   4
  -5   9   7 1076.66 477.534   4
  -5   9  -8 1846.76 631.016   4
  -5   9   8 994.117 451.772   4
  -5   9  -9 1519.30 531.052   4
  -5   9   9 650.623 363.375   4
  -5   9 -10 1359.04 520.278   4
  -5   9 -11 376.170 249.231   4
  -5   9 -12 2.00156 205.113   4
   5  -9  12 111.292 155.795   2
  -5   9 -13 933.703 478.762   4
  -5  -9  13 783.125 486.775   2
   5  -9  13 662.933 361.277   2
  -5   9 -14 3625.78 793.693   4
   5  -9  14 3089.28 723.020   2
  -5  -9  14 3155.47 708.311   2
  -5   9 -15 2926.87 745.304   4
   5  -9  15 2929.84 699.321   2
  -5  -9  15 2828.80 686.115   2
   5  -9  16 733.097 426.010   2
  -5  -9  16 1466.05 535.451   2
   5  -9  17 705.324 303.174   2
  -5  -9  17 931.976 393.181   2
   5  -9  18 841.945 408.277   2
  -5  -9  18 547.750 304.789   2
   5  -9  19 460.712 376.835   2
  -5  -9  19 141.292 233.157   2
   5  -9  20 177.116 259.476   2
  -5  -9  20 147.731 187.433   2
   5  -9  21 337.620 216.728   2
  -5  -9  21-734.944 374.364   2
   5  -9  22-98.6779 223.206   2
  -5  -9  22-277.334 315.501   2
  -5  -9  23 234.801 268.737   2
   5  -9  23-179.843 186.462   2
   5  -9  24 934.887 409.248   2
  -5  -9  24 303.582 342.992   2
  -5  -9  25 544.224 387.886   2
   5  -9  25 714.803 458.319   2
  -5  -9  26 419.879 278.696   2
   5  -9  26 137.391 287.879   2
   5  -9  27 156.849 218.964   2
  -5  -9  27 844.403 498.115   2
   5  -9  28 587.653 356.640   2
  -5  -9  28 775.329 438.668   2
   5  -9  29 931.046 467.153   2
  -5  -9  29 889.591 422.892   2
   5  -9  30 684.700 403.603   2
  -5  -9  30-62.5937 312.668   2
   5  -9  31 817.602 483.593   2
  -5  -9  31 1194.64 502.774   2
  -5   9  34 172.024 182.539   3
  -5  10   0 339.179 251.962   4
  -5  10   1 184.958 243.489   4
  -5  10  -1-129.070 225.887   4
  -5  10   2 251.887 210.794   4
  -5  10  -2 339.775 271.560   4
  -5  10   3 1396.69 473.637   4
  -5  10  -3 523.071 394.747   4
  -5  10   4 316.215 332.083   4
  -5  10  -4 624.772 406.699   4
  -5  10   5 324.655 335.067   4
  -5  10  -5 127.343 226.483   4
  -5  10  -6 731.709 353.049   4
  -5  10   6 1043.67 431.848   4
  -5  10  -7-37.1777 218.616   4
  -5  10   7-187.649 178.215   4
  -5  10  -8 346.786 229.828   4
  -5  10   8 133.002 196.948   4
  -5  10   9 1108.84 430.213   4
  -5  10  -9 2238.55 629.585   4
  -5  10 -10 87.6743 289.323   4
  -5  10 -11 464.918 332.446   4
  -5  10 -12 497.034 362.883   4
  -5  10 -13-285.333 270.760   4
  -5  10 -14-45.3374 312.481   4
  -5  10 -15 163.072 174.487   4
  -5 -10  15 14.0207 198.724   2
  -5  10 -16 131.922 217.627   4
  -5 -10  16 109.704 193.106   2
   5 -10  16 225.834 297.593   2
  -5  10 -17 437.693 276.703   4
   5 -10  17 543.592 343.342   2
  -5 -10  17 351.063 332.644   2
  -5  10 -18-55.5764 257.997   4
   5 -10  18 283.345 195.606   2
  -5 -10  18-50.2965 179.078   2
  -5  10 -19 189.429 391.117   4
   5 -10  19-28.8439 179.762   2
  -5 -10  19 324.636 337.866   2
  -5  10 -20 161.663 228.757   4
   5 -10  20 716.942 378.795   2
  -5 -10  20 51.0596 229.849   2
   5 -10  21-4.86730 170.085   2
  -5 -10  21 244.882 239.677   2
  -5 -10  22-184.673 207.855   2
   5 -10  22-89.4850 268.692   2
   5 -10  23-34.6418 241.451   2
  -5 -10  23 774.515 428.516   2
  -5 -10  24-99.6434 215.821   2
   5 -10  24 189.514 258.789   2
   5 -10  25 215.178 297.190   2
  -5 -10  25-66.9914 248.675   2
   5 -10  26 295.517 291.689   2
  -5 -10  26 452.971 397.774   2
   5 -10  27 229.649 312.735   2
  -5 -10  27 611.522 445.863   2
  -5  11   0 532.104 195.157   4
  -5  11   1 184.251 398.532   4
  -5  11  -1 64.3562 268.859   4
  -5  11   2 2182.88 668.472   4
  -5  11  -2 2205.68 619.942   4
  -5  11   3 1125.62 705.054   4
  -5  11  -3 207.459 479.563   4
  -5  11   4 570.614 361.778   4
  -5  11  -4 1510.16 571.576   4
  -5  11  -5 671.693 414.222   4
  -5  11   5 174.848 265.156   4
  -5  11  -6 1005.68 512.079   4
  -5  11   6 783.436 533.040   4
  -5  11  -7 1188.26 546.044   4
  -5  11   7 1826.37 606.029   4
  -5  11  -8 1579.64 592.870   4
  -5  11  -9 986.680 444.636   4
  -5  11 -10 516.901 357.343   4
  -5  11 -11 661.321 404.279   4
  -5  11 -12 783.854 455.203   4
  -5  11 -13 588.966 409.284   4
  -5  11 -14-23.1706 261.932   4
  -5  11 -15 518.155 376.645   4
  -5  11 -16-175.486 188.195   4
  -5  11 -17-551.845 423.457   4
  -5  11 -18-643.755 391.693   4
  -5 -11  18-54.4420 242.217   2
  -5  11 -19-377.251 420.412   4
   5 -11  19-345.581 276.374   2
  -5 -11  19 133.085 206.973   2
  -5  11 -20 737.328 358.489   4
   5 -11  20 493.758 364.799   2
  -5 -11  20-126.277 223.174   2
  -5  11 -21 519.408 376.855   4
   5 -11  21 354.889 373.868   2
  -5 -11  21 724.432 382.922   2
   5 -11  22 154.830 314.353   2
  -5  12   0 458.437 375.760   4
  -5  12  -1 147.160 298.857   4
  -5  12   1 366.828 325.512   4
  -5  12   2 233.834 334.950   4
  -5  12  -2 243.800 169.221   4
  -5  12  -3-25.3419 221.877   4
  -5  12   3 69.7146 218.430   4
  -5  12  -4 22.7908 257.087   4
  -5  12   4 190.358 306.013   4
  -5  12  -5 580.366 399.402   4
  -5  12   5 432.424 277.515   4
  -5  12  -6 462.940 395.175   4
  -5  12   6 64.4807 258.479   4
  -5  12  -7 368.538 424.739   4
  -5  12  -8 378.751 423.825   4
  -5  12  -9 112.381 316.723   4
  -5  12 -10 269.954 283.464   4
  -5  12 -11 13.6641 204.251   4
  -5  12 -12 414.410 323.617   4
  -6   0   0 28947.9 1364.57   1
  -6   0   0 30086.1 1343.06   3
  -6   0   1 378.817 193.323   1
  -6   0  -1 393.094 201.643   1
  -6   0   1-40.9445 97.0734   4
  -6   0   1 458.910 289.447   3
  -6   0  -1 515.077 263.936   3
  -6   0   2 20850.5 1151.46   1
  -6   0  -2 21559.3 1172.53   1
  -6   0   2 21680.6 1181.72   3
  -6   0  -2 20574.1 1070.97   3
  -6   0   2 22422.6 839.327   4
  -6   0   3 209.255 184.072   1
  -6   0  -3 262.364 190.892   1
  -6   0   3 46.0474 61.1196   4
  -6   0   3 335.322 304.887   3
  -6   0  -3 216.395 205.178   3
  -6   0   4 23785.3 1224.22   1
  -6   0  -4 24416.6 1242.14   1
  -6   0   4 23977.6 1272.42   3
  -6   0  -4 23563.8 1109.74   3
  -6   0   4 24804.2 875.508   4
  -6   0   4 24363.3 485.432   2
  -6   0   5 58.1505 49.6598   2
   6   0   5 26.3907 37.6096   2
  -6   0  -5 261.683 167.155   1
  -6   0   5 304.784 193.423   1
  -6   0   5 61.4350 79.0128   4
  -6   0   5 269.010 270.088   3
  -6   0  -5 103.297 131.489   3
  -6   0   6 4852.49 298.716   2
   6   0   6 4432.96 284.406   2
  -6   0   6 4885.02 557.637   1
  -6   0  -6 4892.15 559.335   1
  -6   0  -6 4648.08 478.883   3
  -6   0   6 4217.83 565.128   3
  -6   0   7 156.976 94.4732   2
  -6   0  -7 235.074 175.903   1
  -6   0   7 265.539 188.967   1
   6   0   7 90.7396 69.8931   2
   6   0  -7-69.4536 93.9722   4
  -6   0   7-11.1564 190.975   3
  -6   0  -7 32.0618 117.469   3
  -6   0   8 3860.71 323.729   2
   6   0   8 3686.40 322.770   2
  -6   0   8 3331.51 455.169   1
  -6   0  -8 3763.10 492.213   1
  -6   0  -8 3377.13 392.221   3
   6   0  -8 3814.68 378.391   4
  -6   0   8 4052.63 580.221   3
  -6   0  -9 216.555 176.548   1
  -6   0   9 50.5505 86.7307   1
   6   0   9-83.0192 63.5491   2
  -6   0   9-56.6061 66.8790   2
   6   0  -9-3.50370 89.9649   4
  -6   0   9 85.4760 171.154   3
  -6   0  -9 64.2672 125.080   3
   6   0  10 4387.87 393.520   2
  -6   0  10 4500.03 403.011   2
  -6   0  10 4293.59 524.921   1
  -6   0 -10 4939.69 562.536   1
   6   0 -10 4990.20 451.300   4
  -6   0 -10 4473.43 429.045   3
  -6   0  10 3424.22 531.416   3
  -6   0  11 287.204 172.902   2
   6   0  11 153.870 161.567   2
  -6   0 -11 8.85291 161.410   1
  -6   0  11 111.976 152.855   1
   6   0 -11 215.935 148.035   4
  -6   0  11 65.8869 218.016   3
  -6   0 -11 85.5460 127.093   3
  -6   0  12 30316.9 1150.65   2
   6   0  12 29887.1 1138.09   2
  -6   0  12 32486.5 1411.18   1
  -6   0 -12 31485.0 1395.62   1
  -6   0 -12 33704.3 1070.16   3
  -6   0  12 31259.8 1608.06   3
   6   0 -12 32729.4 1208.19   4
   6   0  13 376.314 228.762   2
  -6   0 -13 237.244 180.071   1
  -6   0  13 183.829 175.824   1
  -6   0  13 294.082 228.568   2
   6   0 -13 164.404 121.268   4
  -6   0  13 251.872 294.413   3
  -6   0 -13 63.7365 106.130   3
  -6   0  14 109.160 109.285   2
   6   0  14 252.509 147.003   2
  -6   0 -14 239.705 168.296   1
  -6   0  14 378.351 176.274   1
   6   0 -14 138.525 95.7308   4
  -6   0  14 127.433 210.349   3
  -6   0 -14 295.609 114.040   3
  -6   0  15-5.10029 90.3743   1
  -6   0  15 95.1942 154.105   2
   6   0  15 210.114 175.060   2
  -6   0 -15-38.5246 68.2908   1
   6   0 -15 158.573 116.402   4
  -6   0 -15 65.9286 69.7930   3
  -6   0  15 14.4642 133.653   3
  -6   0  16 6406.14 622.197   2
   6   0  16 5746.21 586.226   2
  -6   0 -16 7422.23 680.078   1
  -6   0  16 5768.99 602.807   1
  -6   0 -16 6906.59 380.272   3
   6   0 -16 7118.75 635.519   4
  -6   0  16 7019.02 824.634   3
   6   0  17 171.941 185.448   2
  -6   0  17 116.938 158.050   2
  -6   0 -17-61.4437 107.923   1
  -6   0  17 126.272 110.503   1
   6   0 -17 146.407 117.672   4
  -6   0  17 300.423 268.196   3
  -6   0  18 1428.40 327.893   2
   6   0  18 1524.82 344.915   2
  -6   0 -18 1863.30 339.324   1
  -6   0  18 1702.97 330.328   1
  -6   0  18 2088.23 451.611   3
   6   0  19 80.7469 155.524   2
  -6   0 -19 7.06841 128.645   1
  -6   0  19-94.6248 101.207   1
  -6   0  19 358.408 181.710   2
  -6   0  19 360.438 239.470   3
   6   0  20 3605.47 542.190   2
  -6   0  20 4562.97 593.561   2
  -6   0  20 3960.36 643.827   3
  -6   0  21 235.210 232.737   2
   6   0  21 259.141 235.328   2
  -6   0  21 231.585 212.473   3
  -6   0  22 5968.78 722.593   2
   6   0  22 5561.70 695.822   2
  -6   0  22 6112.64 798.370   3
  -6   0  23 180.368 207.603   2
   6   0  23 176.099 169.214   2
  -6   0  23 195.287 268.024   3
  -6   0  24 274.353 194.284   2
   6   0  24 372.722 284.745   2
  -6   0  24-32.6799 137.053   3
  -6   0  25 457.327 335.055   2
   6   0  25 331.491 267.107   2
  -6   0  25 671.703 359.022   3
  -6   0  26 6409.23 837.238   2
   6   0  26 6508.01 837.351   2
  -6   0  26 7578.20 940.691   3
  -6   0  27-10.5067 142.850   2
   6   0  27 40.7313 179.655   2
  -6   0  27 357.414 302.550   3
  -6   0  28 279.502 138.289   2
   6   0  28 113.717 147.976   2
  -6   0  28 682.589 356.838   3
   6   0  29 87.7868 220.051   2
  -6   0  29-38.9413 215.726   2
  -6   0  29-2.62968 204.371   3
   6   0  30 1081.10 395.416   2
  -6   0  30 1118.67 400.802   2
  -6   0  30 802.352 354.736   3
  -6   0  31-92.2438 175.236   2
   6   0  31 170.765 220.804   2
  -6   0  31-24.3843 183.967   3
  -6   0  32-4.62587 156.379   2
   6   0  32-40.1000 125.156   2
  -6   0  32 124.505 218.240   3
   6   0  33 330.854 236.198   2
  -6   0  33 232.418 145.542   2
  -6   0  33 255.819 248.440   3
   6   0  34 505.489 281.698   2
  -6   0  34 498.570 290.890   2
  -6   0  35 321.855 263.436   2
   6   0  35 189.635 247.712   2
   6   0  36 486.868 276.642   2
  -6   0  36 943.225 427.120   2
  -6   0  37-92.7553 184.446   2
   6   0  37 625.469 362.811   2
  -6   0  38 628.861 359.453   2
   6   0  38 397.959 314.036   2
   6   0  39 692.974 403.160   2
  -6   0  39-131.075 233.135   2
  -6   0  40 485.848 271.233   2
   6   0  40 320.616 341.313   2
  -6   0  41 398.558 337.234   2
   6   0  41 244.507 276.313   2
   6   0  42 1958.03 601.490   2
  -6   0  42 1911.19 636.309   2
   6   0  43 313.076 318.620   2
  -6   0  43 24.7953 231.288   2
  -6   0  44 958.350 485.818   2
   6   0  44 451.055 352.930   2
  -6  -1   0 267.114 185.050   1
   6   1   0 131.690 215.691   1
  -6   1   0 264.354 150.906   4
   6   1   0 125.572 127.004   3
  -6  -1   0 131.495 134.673   3
  -6   1   0-64.3490 98.7772   3
   6   1   1 6932.02 661.033   1
   6   1  -1 6444.50 638.143   1
  -6  -1  -1 6712.57 661.437   1
  -6  -1   1 6340.99 647.393   1
  -6  -1  -1 7204.72 646.936   3
  -6  -1   1 7153.90 654.110   3
  -6   1   1 7117.40 655.774   3
  -6   1  -1 6791.06 621.592   3
   6   1  -1 6910.83 654.528   3
  -6  -1   1 6876.66 383.620   4
  -6   1   1 6473.95 543.667   4
   6   1   1 6253.92 596.382   3
   6   1  -2 1316.27 119.501   2
   6   1   2 976.018 301.603   1
   6   1  -2 1393.97 331.531   1
  -6  -1  -2 1555.57 331.042   1
  -6  -1   2 1135.32 289.942   1
  -6  -1   2 1462.57 175.254   4
  -6   1   2 1212.66 244.474   4
   6   1   2 1295.97 286.527   3
  -6   1   2 1804.71 370.288   3
  -6  -1  -2 1387.80 291.441   3
  -6   1   2 1048.19 105.323   2
   6   1   2 1289.93 118.820   2
   6   1  -2 1305.24 297.649   3
  -6  -1   2 1315.75 326.205   3
  -6   1  -2 1609.59 313.662   3
   6   1   3 424.355 237.761   1
   6   1  -3 387.359 193.450   1
  -6  -1   3 493.173 201.012   1
  -6  -1  -3 365.699 167.954   1
  -6  -1   3 604.324 115.665   4
  -6   1   3 947.652 216.102   4
  -6   1  -3 614.117 209.270   3
  -6   1   3 535.540 86.9874   2
   6   1   3 583.450 92.2506   2
   6   1  -3 431.359 197.346   3
  -6  -1  -3 601.940 225.177   3
   6   1   3 545.976 149.862   3
  -6   1   3 828.265 279.339   3
  -6  -1   3 677.740 248.443   3
   6   1   4 1888.19 364.473   1
  -6  -1  -4 1253.88 290.002   1
  -6  -1   4 1705.89 340.934   1
   6   1  -4 1437.80 337.304   1
  -6   1  -4 1414.07 316.675   1
  -6   1   4 1661.19 350.611   1
  -6   1   4 1267.67 234.960   4
  -6   1  -4 1401.05 309.335   3
   6   1   4 1162.53 250.359   3
  -6   1   4 1558.28 340.650   3
   6  -1   4 1398.24 149.182   2
  -6  -1   4 1446.18 161.412   2
   6   1  -4 1509.90 328.156   3
  -6  -1  -4 1412.79 273.132   3
  -6  -1   4 1370.62 351.679   3
  -6  -1  -5 2809.02 424.060   1
  -6  -1   5 2672.80 413.881   1
  -6   1   5 2672.44 436.486   1
  -6   1  -5 2422.79 416.851   1
   6   1   5 2402.08 407.668   1
   6   1  -5 2485.11 411.239   1
  -6  -1  -5 2701.87 360.465   3
   6   1   5 2904.03 379.923   3
  -6   1  -5 3027.62 411.946   3
  -6   1   5 2817.47 364.468   4
  -6  -1   5 2299.89 406.662   3
  -6   1   5 2256.22 393.364   3
  -6  -1   5 2629.69 231.469   2
   6   1  -5 2597.95 419.280   3
   6  -1   5 2628.17 225.843   2
   6  -1   6 383.304 98.8693   2
  -6  -1   6 523.352 121.071   2
  -6   1   6 465.856 189.953   1
  -6   1  -6 391.649 207.208   1
   6   1   6 666.968 280.731   1
   6   1  -6 678.682 229.458   1
  -6   1   6 262.341 135.802   4
  -6  -1  -6 330.440 132.048   3
   6   1   6 361.575 142.162   3
  -6   1  -6 373.340 143.617   3
  -6  -1   6 634.234 230.218   3
  -6   1   6 676.199 246.499   3
  -6  -1   7 4.80521 64.1749   2
   6  -1   7 11.6901 50.9540   2
  -6   1  -7 27.6087 117.532   1
   6   1   7 97.1863 146.993   1
   6   1  -7 25.2304 157.665   1
  -6  -1  -7-5.23428 89.6703   3
   6  -1  -7-41.4886 102.423   4
  -6   1   7 27.7397 73.3575   4
   6   1   7-41.6281 56.6483   3
  -6   1   7 190.140 185.280   3
  -6   1  -7 5.08690 67.9415   3
  -6  -1   7 81.2358 163.898   3
  -6  -1   8 6257.68 436.619   2
   6  -1   8 7034.98 453.387   2
  -6  -1  -8 7081.25 542.309   3
  -6  -1   8 6960.96 738.216   3
  -6   1  -8 6413.80 554.026   3
   6   1   8 6793.02 542.146   3
   6   1  -8 6757.73 416.006   4
   6  -1  -8 6782.72 573.566   4
  -6   1   8 5832.16 683.383   3
   6   1   8 7029.33 697.439   1
   6   1  -8 6655.45 671.733   1
  -6   1  -8 6830.81 665.930   1
  -6  -1   9 8992.78 551.704   2
   6  -1   9 8216.17 529.630   2
   6   1   9 9459.25 789.389   1
   6   1  -9 8772.65 758.425   1
  -6   1  -9 9571.83 798.504   1
  -6  -1   9 9009.40 839.765   3
  -6   1  -9 8380.74 613.496   3
   6   1  -9 8618.43 483.718   4
   6  -1  -9 8847.06 663.559   4
  -6   1   9 9273.91 853.583   3
  -6  -1  10 2638.15 323.777   2
   6  -1  10 2593.00 314.278   2
  -6   1 -10 2441.64 402.720   1
  -6   1 -10 2511.78 336.856   3
   6  -1 -10 2570.38 361.963   4
   6   1 -10 2461.02 280.822   4
  -6   1  10 2674.74 500.156   3
  -6  -1  10 2911.14 507.019   3
  -6  -1  11 329.115 125.686   2
   6  -1  11 406.731 121.645   2
  -6   1 -11 230.951 132.045   1
   6   1 -11 382.068 123.780   4
   6  -1 -11 405.339 152.774   4
  -6   1 -11 468.547 155.874   3
  -6   1  11 394.102 273.016   3
  -6  -1  11 762.946 277.650   3
   6  -1  12 3040.88 389.291   2
  -6  -1  12 2532.86 343.833   2
  -6   1 -12 2830.84 439.514   1
   6  -1 -12 3028.75 422.830   4
   6   1 -12 3108.61 338.029   4
  -6   1 -12 3176.00 364.749   3
  -6  -1  12 2890.53 496.682   3
  -6   1  12 3249.67 555.859   3
  -6  -1  13 1009.31 225.347   2
   6  -1  13 1105.66 220.705   2
  -6   1 -13 1057.43 266.260   1
   6  -1 -13 1123.54 264.232   4
   6   1 -13 1608.99 251.785   4
  -6   1 -13 1653.13 253.864   3
  -6  -1  13 1605.35 394.413   3
  -6   1  13 969.555 325.866   3
  -6   1 -14-61.1355 65.9284   1
   6  -1  14-45.4070 85.9186   2
  -6  -1  14 50.3082 84.9579   2
   6  -1 -14-65.1005 106.801   4
   6   1 -14 39.9067 100.291   4
  -6   1 -14-16.5908 60.3517   3
  -6  -1  14 36.5205 234.259   3
  -6   1  14 71.6721 168.531   3
  -6   1 -15 1283.34 292.877   1
  -6  -1  15 1321.99 304.534   2
   6  -1  15 1509.93 299.909   2
   6  -1 -15 1777.80 343.994   4
  -6   1  15 1674.68 384.585   3
  -6   1 -15 1522.68 228.435   3
  -6  -1  15 1726.62 412.008   3
  -6  -1  16 5644.86 589.276   2
   6  -1  16 4821.00 553.089   2
  -6   1 -16 5832.74 623.082   1
  -6  -1  16 5202.58 693.009   3
  -6   1 -16 5628.73 420.220   3
  -6   1  16 4879.87 692.523   3
  -6   1 -17 2899.35 445.252   1
  -6  -1  17 2703.09 424.509   2
   6  -1  17 2885.67 447.087   2
  -6   1 -17 2946.25 294.997   3
  -6   1  17 2741.48 530.791   3
  -6  -1  17 2190.40 469.769   3
  -6   1 -18 435.118 206.078   1
  -6  -1  18 655.180 246.528   2
   6  -1  18 856.060 268.403   2
  -6  -1  18 573.855 298.122   3
  -6   1  18 664.664 290.239   3
  -6   1 -18 620.148 127.718   3
   6  -1  19 1839.25 387.948   2
  -6   1 -19 1640.24 334.119   1
  -6  -1  19 2087.92 401.187   2
  -6  -1  19 1913.97 480.422   3
  -6   1 -19 1729.75 210.876   3
  -6   1  19 1631.45 422.910   3
  -6   1  20 2062.22 414.217   2
  -6  -1  20 1576.59 354.346   2
   6  -1  20 1708.63 375.818   2
  -6   1 -20 1580.41 330.354   1
  -6   1 -20 2054.65 203.725   3
  -6  -1  20 1917.96 451.068   3
  -6   1  20 2151.17 475.699   3
  -6  -1  21 383.430 220.837   2
  -6   1 -21 233.502 167.529   1
   6  -1  21 111.587 133.635   2
  -6   1  21 198.271 138.421   2
   6   1  21 246.224 172.681   2
  -6  -1  21 302.815 242.398   3
  -6   1 -21 147.265 53.9087   3
  -6   1  21 263.189 181.802   3
  -6   1  22 511.928 242.647   2
   6   1  22 884.323 314.761   2
  -6   1 -22 1096.21 276.898   1
  -6  -1  22 610.656 255.394   2
   6  -1  22 788.859 306.361   2
  -6  -1  22 735.807 289.163   3
  -6   1  22 462.534 287.693   3
   6  -1  23 1428.49 387.972   2
  -6   1  23 1371.70 357.170   2
   6   1  23 1486.63 409.603   2
  -6   1 -23 1612.93 322.893   1
  -6  -1  23 1432.77 371.762   2
  -6  -1  23 1410.79 403.192   3
  -6   1  23 1610.26 458.026   3
   6  -1  24 22.8867 147.024   2
  -6   1  24 107.970 168.942   2
   6   1  24 97.7338 192.046   2
  -6  -1  24-22.3484 119.063   2
  -6   1 -24 64.6638 94.6408   1
  -6  -1  24 355.970 244.990   3
  -6   1  24 484.764 290.210   3
   6  -1  25 523.393 280.300   2
  -6   1  25 825.358 324.936   2
   6   1  25 67.4617 129.739   2
  -6   1  25 163.534 112.579   1
  -6  -1  25 166.963 128.081   2
  -6  -1  25 502.225 314.497   3
  -6   1  25 380.555 312.646   3
  -6   1  26 50.9348 131.153   2
   6   1  26 107.592 115.234   2
   6  -1  26 249.707 177.382   2
  -6   1  26 144.041 107.155   1
  -6  -1  26 515.771 276.325   2
  -6   1  26 79.7864 155.799   3
   6  -1  27 293.428 208.797   2
  -6   1  27 124.133 222.623   2
   6   1  27 361.757 204.399   2
  -6  -1  27 475.520 286.568   2
  -6   1  27 95.5429 118.337   3
  -6   1  28 8.17106 208.349   2
   6   1  28 60.2199 173.938   2
  -6  -1  28 184.219 210.148   2
   6  -1  28 38.0212 157.334   2
  -6   1  28-225.894 135.643   3
  -6   1  29 1701.52 486.279   2
   6   1  29 948.000 357.636   2
   6  -1  29 1023.67 374.522   2
  -6  -1  29 1525.92 439.803   2
  -6   1  29 843.630 361.379   3
  -6   1  30 699.849 383.627   2
   6   1  30 419.198 271.829   2
  -6  -1  30 306.195 266.499   2
   6  -1  30-19.5902 191.096   2
  -6   1  30 645.958 302.827   3
   6  -1  31-69.0102 191.205   2
  -6   1  31 701.989 331.269   2
   6   1  31 855.536 387.252   2
  -6  -1  31 541.350 288.001   2
  -6   1  31 769.024 329.421   3
  -6   1  32 502.803 352.944   2
   6   1  32 372.378 247.789   2
  -6  -1  32-68.3833 165.534   2
   6  -1  32 253.437 231.251   2
  -6   1  32 459.685 275.564   3
  -6   1  33 1150.73 414.912   2
  -6  -1  33 821.402 405.793   2
   6   1  33 207.501 202.360   2
   6  -1  33 133.071 175.387   2
  -6   1  33-29.7866 136.439   3
  -6   1  34 638.615 348.640   2
   6   1  34-10.5708 173.325   2
  -6  -1  34 167.408 267.869   2
   6  -1  34 264.204 220.611   2
  -6   1  34 113.576 201.280   3
  -6   1  35 793.860 449.477   2
   6   1  35 400.216 388.990   2
  -6  -1  35 538.005 300.295   2
   6  -1  35 40.6614 171.589   2
  -6   1  35 256.073 216.567   3
  -6   1  36 606.577 360.260   2
   6   1  36 268.374 206.352   2
  -6  -1  36 30.7744 236.070   2
   6  -1  36 410.415 326.338   2
  -6   1  36 527.979 368.747   3
  -6   1  37-369.520 275.531   2
   6   1  37 108.910 185.332   2
  -6  -1  37 125.137 226.589   2
   6  -1  37 242.647 192.418   2
  -6   1  37 259.602 231.091   3
  -6  -1  38 217.411 192.421   2
  -6   1  38 77.6273 249.882   2
   6   1  38-195.682 316.055   2
   6  -1  38 196.957 228.619   2
  -6   1  38 51.9283 161.758   3
   6   1  39-45.8691 202.704   2
  -6  -1  39-571.052 335.742   2
   6  -1  39-364.598 280.038   2
  -6   1  40 469.851 328.027   2
   6   1  40-175.947 217.693   2
  -6  -1  40 180.819 198.800   2
   6  -1  40 284.854 234.798   2
  -6   1  41 461.686 355.512   2
   6   1  41-365.642 304.986   2
   6  -1  41-127.349 203.336   2
  -6  -1  41 82.0103 168.150   2
  -6   1  42 318.660 365.079   2
   6   1  42 112.591 252.347   2
  -6  -1  42 160.916 163.472   2
   6  -1  42 119.769 239.197   2
  -6   1  43 82.6268 217.873   2
   6   1  43-130.272 319.372   2
  -6  -1  43-272.375 304.376   2
   6  -1  43 521.063 387.538   2
   6  -1  44 491.863 325.693   2
  -6  -1  44 131.744 187.943   2
  -6   1  44 183.856 234.877   2
   6   1  44-154.470 285.805   2
   6   2   0 15516.5 1039.96   1
   6   2   0 17013.1 1047.81   3
  -6   2   0 17168.1 972.912   4
   6   2   0 18073.8 662.782   2
  -6   2   0 18079.6 657.176   2
   6   2   1 727.343 138.353   2
  -6   2   1 786.968 145.996   2
  -6   2  -1 786.173 138.179   2
   6   2  -1 723.755 134.079   2
   6   2   1 1312.15 340.248   1
   6   2  -1 978.786 342.730   1
  -6   2   1 1079.94 226.470   4
  -6   2  -1 522.116 126.792   4
   6   2   1 971.530 253.359   3
   6   2  -1 816.227 244.861   3
   6   2  -2 106.571 61.6388   2
  -6   2  -2 113.672 65.0339   2
   6   2   2 98.4209 41.4548   2
  -6   2   2 146.417 63.1310   2
   6   2   2 483.792 264.328   1
   6   2  -2 704.152 302.079   1
  -6   2   2 87.0808 91.8879   4
   6   2   2 329.678 169.502   3
   6   2  -2 277.077 159.479   3
   6   2  -3 18257.3 697.458   2
  -6   2  -3 16587.1 658.531   2
   6   2  -3 16673.2 1080.68   1
   6   2   3 17776.8 1120.48   1
   6   2  -3 15557.4 1052.20   3
   6   2   3 17027.0 1000.63   3
  -6   2   3 16531.9 945.477   4
  -6   2   3 16051.2 650.696   2
   6   2   3 17490.3 678.238   2
   6   2  -4 31211.9 935.292   2
  -6   2  -4 30850.1 918.174   2
   6   2  -4 29936.6 1459.13   1
   6   2   4 29874.9 1446.06   1
   6   2   4 29777.1 1297.45   3
  -6   2   4 31423.0 1303.57   4
   6  -2   4 31067.0 923.506   2
  -6  -2   4 29635.2 916.750   2
   6   2  -5 1949.60 254.398   2
  -6   2  -5 2001.16 258.505   2
  -6  -2   5 1922.57 249.548   2
   6   2   5 2791.03 506.197   1
   6   2  -5 2997.62 518.524   1
  -6   2   5 1879.60 334.046   4
   6   2   5 2385.75 371.629   3
   6  -2   5 2029.89 251.169   2
   6   2  -6 16824.8 747.326   2
  -6   2  -6 16470.7 733.587   2
   6   2  -6 16149.2 1060.89   1
   6   2   6 16650.8 1072.03   1
   6   2   6 17412.5 956.636   3
  -6   2   6 16059.9 943.326   4
   6  -2   6 15948.1 709.827   2
  -6  -2   6 16042.6 717.429   2
   6  -2   7 1514.30 234.901   2
   6   2  -7 1691.27 246.544   2
  -6   2  -7 1654.31 240.976   2
   6   2   7 2082.94 422.149   1
   6   2  -7 2298.95 442.835   1
  -6   2   7 1859.95 345.221   4
   6  -2  -7 1607.93 325.267   4
   6   2   7 2121.41 336.663   3
  -6   2   7 2158.11 446.090   3
  -6  -2   7 2167.35 286.041   2
   6   2  -8 3230.97 358.866   2
  -6   2  -8 3048.77 341.375   2
   6   2   8 3442.60 510.895   1
   6   2  -8 3260.83 482.574   1
   6  -2  -8 2676.68 400.081   4
  -6   2   8 2743.17 424.887   4
   6   2   8 2782.89 368.057   3
  -6   2   8 3052.65 488.868   3
  -6  -2   8 3068.68 343.336   2
   6  -2   8 3087.92 343.469   2
   6   2  -9 3160.93 371.145   2
  -6   2  -9 3726.69 400.180   2
   6   2   9 3727.94 523.194   1
   6   2  -9 3131.46 504.029   1
   6   2  -9 3243.87 229.811   4
   6   2   9 3088.05 383.082   3
   6  -2  -9 3646.90 477.733   4
   6  -2   9 3213.45 369.916   2
  -6   2   9 3951.68 585.606   3
  -6  -2   9 3692.82 394.091   2
   6   2 -10 10847.2 708.229   2
  -6   2 -10 10682.9 702.495   2
   6   2 -10 11024.5 889.255   1
   6   2  10 10871.3 872.064   1
  -6   2  10 11543.0 976.557   3
   6   2  10 11119.5 699.265   3
   6   2 -10 10740.0 458.977   4
   6  -2 -10 11502.9 852.452   4
  -6  -2  10 11458.5 712.276   2
   6  -2  10 12067.8 723.206   2
  -6  -2  11 209.267 159.479   2
   6  -2  11 86.2964 124.183   2
   6   2 -11 98.0594 76.7008   2
   6   2  11 710.912 305.823   1
   6   2 -11 449.566 252.713   1
  -6   2 -11 182.586 150.625   2
   6  -2 -11 204.633 142.313   4
   6   2 -11 270.872 95.5807   4
  -6   2  11 287.750 248.870   3
   6   2  11 175.810 111.142   3
   6  -2  12 7481.99 607.926   2
   6   2 -12 7195.60 619.274   2
  -6   2 -12 8132.79 660.602   2
  -6  -2  12 7167.03 604.357   2
   6   2  12 8674.69 787.944   1
   6   2 -12 7561.56 745.606   1
   6   2 -12 7143.09 439.027   4
  -6   2  12 7819.17 827.632   3
   6   2  12 7879.15 552.867   3
  -6  -2  13 2677.07 383.694   2
   6  -2  13 2161.49 333.954   2
   6   2  13 3196.65 481.246   1
   6   2 -13 2918.33 465.581   1
   6   2  13 2774.81 310.768   3
  -6   2  13 2021.89 430.558   3
  -6  -2  14 2534.48 381.017   2
   6  -2  14 2516.53 386.243   2
   6   2  14 2868.58 458.717   1
   6   2 -14 2581.49 436.893   1
   6   2  14 2352.44 272.610   3
  -6   2  14 3065.39 550.636   3
   6   2  15 1574.47 347.359   1
   6   2 -15 1569.36 357.937   1
  -6  -2  15 1146.26 275.341   2
   6  -2  15 857.550 243.664   2
  -6   2  15 1415.03 429.086   3
   6   2  15 1144.97 181.993   3
   6  -2  16 7514.34 689.198   2
  -6  -2  16 7648.75 705.640   2
   6   2 -16 7183.53 701.970   1
   6   2  16 7183.02 704.631   1
  -6   2  16 7539.78 852.763   3
   6   2  17 329.350 194.332   1
   6   2 -17 254.690 198.029   1
  -6  -2  17 111.101 185.332   2
   6  -2  17 190.683 163.378   2
  -6   2  17 97.3878 174.026   3
   6   2  18 4709.62 570.235   1
   6   2 -18 4003.55 533.109   1
  -6  -2  18 4338.70 574.239   2
   6  -2  18 4183.12 565.533   2
  -6   2  18 4389.10 671.533   3
   6   2  19 1913.50 380.106   1
   6   2 -19 1470.64 343.234   1
  -6  -2  19 1886.11 380.376   2
   6  -2  19 2250.18 425.060   2
  -6   2  19 2090.86 517.188   3
   6   2  20 4174.97 551.144   1
   6   2 -20 4063.91 553.448   1
  -6  -2  20 3945.61 563.266   2
   6  -2  20 3807.65 551.993   2
  -6   2  20 4491.81 703.226   3
  -6  -2  21 430.117 223.579   2
   6  -2  21 362.017 235.063   2
  -6   2  21 267.770 293.465   3
  -6  -2  22 3485.40 575.074   2
   6  -2  22 2346.30 498.119   2
  -6   2  22 3266.84 621.037   3
  -6  -2  23 3492.35 580.683   2
   6  -2  23 2593.69 507.324   2
  -6   2  23 3098.88 607.449   3
  -6  -2  24 661.935 288.825   2
   6  -2  24 610.563 232.417   2
  -6   2  24 631.755 298.434   3
  -6  -2  25 130.880 222.675   2
   6  -2  25 271.809 286.283   2
  -6   2  25 294.266 254.921   3
  -6  -2  26 1598.90 445.914   2
   6  -2  26 1001.01 342.087   2
  -6   2  26 789.510 353.746   3
  -6  -2  27 599.179 295.342   2
   6  -2  27 522.112 283.505   2
  -6   2  27 37.0096 205.018   3
  -6  -2  28 991.219 364.019   2
   6  -2  28 489.103 216.255   2
  -6   2  28 1038.44 363.301   3
   6  -2  29-62.1053 148.438   2
  -6  -2  29 171.757 209.489   2
  -6   2  29 76.1079 143.138   3
  -6   2  30 68.1509 180.797   2
   6   2  30 172.369 172.616   2
  -6  -2  30 191.499 206.739   2
   6  -2  30-30.4117 174.512   2
  -6   2  30 147.270 220.564   3
  -6   2  31-107.957 221.687   2
   6   2  31 420.502 324.337   2
  -6  -2  31 76.1783 250.163   2
   6  -2  31 90.3452 137.521   2
  -6   2  31 162.915 231.816   3
  -6   2  32 495.723 316.334   2
   6   2  32 374.643 258.033   2
  -6  -2  32 506.600 327.247   2
   6  -2  32-62.7743 221.704   2
  -6   2  32 832.189 346.783   3
  -6   2  33 511.746 360.108   2
   6   2  33 835.363 388.193   2
  -6  -2  33 527.754 303.089   2
   6  -2  33 881.105 365.681   2
  -6   2  33 1433.95 475.560   3
  -6   2  34 1626.06 519.379   2
   6   2  34 1867.66 590.895   2
  -6  -2  34 1514.89 498.723   2
   6  -2  34 1500.74 487.627   2
  -6   2  34 1081.22 405.122   3
  -6   2  35 208.980 245.372   2
   6   2  35 400.699 303.080   2
  -6  -2  35-155.684 208.044   2
   6  -2  35 83.2319 174.845   2
  -6   2  35 100.160 212.410   3
  -6   2  36 287.834 287.631   2
   6   2  36 434.109 346.873   2
  -6  -2  36 264.635 264.842   2
   6  -2  36-573.165 327.608   2
  -6   2  36-227.513 164.507   3
  -6   2  37 303.225 271.067   2
   6   2  37 428.529 370.792   2
  -6  -2  37-103.439 178.945   2
   6  -2  37 275.539 308.979   2
  -6   2  37 542.846 310.818   3
  -6   2  38 1398.06 527.386   2
   6   2  38 1593.89 563.150   2
  -6  -2  38 1054.81 389.452   2
   6  -2  38 985.602 406.748   2
  -6   2  38 936.590 379.650   3
  -6   2  39 1004.06 454.983   2
   6   2  39 1507.82 588.412   2
  -6  -2  39 937.420 412.577   2
   6  -2  39 850.676 416.941   2
  -6   2  39 127.909 199.336   3
  -6  -2  40-193.365 289.058   2
   6  -2  40 201.054 223.223   2
  -6   2  40 402.104 337.152   3
  -6   2  40-30.4725 194.322   2
   6   2  40 520.883 364.770   2
  -6  -2  41 56.6845 293.802   2
   6  -2  41-223.418 251.575   2
  -6   2  41 151.085 146.804   3
  -6   2  41 277.225 195.638   2
   6   2  41 322.434 223.790   2
  -6  -2  42 716.888 470.808   2
   6  -2  42 950.010 441.538   2
  -6   2  42 380.192 369.960   2
   6   2  42 1109.29 484.851   2
  -6  -2  43 707.454 394.972   2
   6  -2  43 941.297 466.592   2
  -6   2  43-77.5246 231.035   2
   6   2  43 52.6788 233.474   2
   6  -2  44 796.616 451.082   2
   6   2  44 213.154 370.717   2
  -6   3   0-107.555 92.4975   2
   6   3   0-29.5188 90.3475   2
  -6   3   0 69.2694 109.018   4
   6   3   1 3027.79 493.316   1
   6   3  -1 3449.62 527.287   1
  -6   3   1 3193.51 462.296   4
   6   3   1 3467.02 484.427   3
  -6   3  -1 3130.00 474.034   4
  -6   3  -1 3079.74 336.206   2
  -6   3   1 3705.02 382.473   2
   6   3   1 3100.98 348.951   2
   6   3  -1 3135.70 352.986   2
   6   3  -2 9142.53 826.158   1
   6   3   2 10284.4 885.463   1
   6   3   2 7974.32 730.317   3
  -6   3   2 9872.40 815.523   4
  -6   3  -2 9333.07 817.752   4
  -6   3   2 10107.9 623.578   2
   6   3   2 9778.77 624.171   2
   6   3  -2 9864.44 623.040   2
  -6   3  -2 10043.9 621.070   2
   6   3  -3 14006.7 1016.96   1
   6   3   3 14926.8 1057.85   1
   6   3   3 13745.7 939.537   3
  -6   3   3 14225.5 973.550   4
  -6   3  -3 16489.8 795.607   2
   6   3  -3 15479.6 780.204   2
  -6   3   3 14566.3 760.999   2
   6   3   3 14933.0 775.044   2
   6   3  -4 673.458 181.044   2
  -6   3  -4 811.171 194.106   2
   6   3   4 1350.60 384.182   1
   6   3  -4 703.226 293.874   1
  -6   3   4 864.177 291.905   4
   6  -3   4 725.535 181.119   2
  -6  -3   4 837.596 201.264   2
  -6   3   4 552.785 154.864   2
   6   3   4 481.621 135.839   2
   6   3   4 668.873 223.271   3
   6   3  -5 2641.18 335.121   2
  -6   3  -5 2719.11 338.640   2
   6   3   5 2768.38 470.228   1
   6   3  -5 2290.75 442.691   1
  -6   3   5 2890.38 458.349   4
   6  -3   5 2577.58 343.611   2
  -6  -3   5 2717.10 346.630   2
   6   3   5 2652.61 397.440   3
   6   3  -6 1141.67 231.960   2
  -6   3  -6 1400.82 257.620   2
  -6  -3   6 1544.91 269.611   2
   6  -3   6 1540.38 258.382   2
   6   3  -6 1587.47 344.664   1
   6   3   6 1123.87 321.297   1
  -6   3   6 1779.53 361.937   4
   6   3   6 1160.34 270.187   3
  -6   3  -7-40.3333 68.7130   2
   6  -3   7 38.0694 124.092   2
  -6  -3   7 170.947 135.759   2
   6   3  -7 106.859 90.0055   2
   6   3   7-90.3720 146.605   1
   6   3  -7 427.381 221.906   1
  -6   3   7 90.1309 156.987   4
   6   3   7 23.2005 98.4353   3
   6  -3   8 136.477 114.788   2
  -6  -3   8 315.664 167.340   2
   6   3   8 663.759 240.045   1
   6   3  -8 243.182 212.126   1
   6   3  -8 290.873 123.180   2
  -6   3  -8 195.976 100.490   2
  -6   3   8 326.968 236.659   4
   6   3   8 304.854 136.273   3
   6  -3   9 1651.31 294.850   2
  -6  -3   9 1522.57 292.393   2
   6   3   9 1016.22 277.352   1
   6   3  -9 2123.59 389.605   1
   6   3  -9 1319.86 264.416   2
  -6   3  -9 2272.76 344.363   2
  -6   3   9 1730.76 362.065   4
   6   3   9 1437.46 275.061   3
  -6  -3  10 238.123 155.478   2
   6  -3  10 539.166 170.500   2
   6   3  10 10.4494 127.786   1
   6   3 -10 100.613 115.558   1
  -6   3 -10 57.0730 80.1987   2
   6   3 -10 73.3083 140.443   2
   6   3 -10 111.712 46.4001   4
   6   3  10-2.91928 54.3975   3
  -6   3 -11 46.7256 90.2371   2
   6   3 -11 54.7033 129.649   1
   6   3  11 152.653 152.980   1
   6   3 -11 48.5707 94.6948   2
   6  -3  11 145.748 123.888   2
  -6  -3  11 266.648 136.478   2
   6   3  11 141.661 104.005   3
   6   3 -12 591.174 192.699   2
  -6   3 -12 448.712 188.067   2
   6   3 -12 507.808 245.282   1
   6   3  12 343.200 170.032   1
   6  -3  12 813.840 241.746   2
  -6  -3  12 643.611 209.034   2
   6   3  12 435.099 142.734   3
   6   3 -13 1834.12 342.830   2
  -6   3 -13 1550.61 324.218   2
   6   3  13 1434.92 362.284   1
   6   3 -13 1667.67 377.536   1
   6  -3  13 1122.95 293.171   2
  -6  -3  13 1893.15 337.781   2
   6   3  13 1549.61 262.612   3
  -6  -3  14 2397.32 411.239   2
   6  -3  14 2615.32 428.657   2
   6   3 -14 2840.51 439.786   2
   6   3  14 2579.72 451.109   1
   6   3 -14 2843.66 477.983   1
   6   3  14 2435.78 329.437   3
  -6   3  14 3030.12 544.271   3
   6   3  15 735.523 248.751   1
   6   3 -15 1154.34 310.930   1
  -6  -3  15 959.489 296.589   2
   6  -3  15 1133.41 284.080   2
   6   3  15 1003.99 205.574   3
  -6   3  15 956.682 355.066   3
   6   3  16 1013.95 288.593   1
   6   3 -16 1076.06 284.251   1
  -6  -3  16 792.043 241.118   2
   6  -3  16 357.467 168.615   2
   6   3  16 655.522 157.065   3
  -6   3  16 635.164 290.732   3
   6   3  17-63.1254 101.517   1
   6   3 -17 113.157 169.320   1
  -6  -3  17 209.667 142.264   2
   6  -3  17-42.7600 130.840   2
  -6   3  17 284.505 185.030   3
   6   3  17-17.8358 48.4239   3
   6   3 -18 809.568 299.498   1
   6   3  18 369.697 206.029   1
  -6  -3  18 816.451 283.610   2
   6  -3  18 235.954 137.167   2
   6   3  18 507.389 131.008   3
  -6   3  18 207.054 179.034   3
   6   3  19 379.697 207.001   1
   6   3 -19 1015.27 302.284   1
  -6  -3  19 813.960 301.549   2
   6  -3  19 1138.39 314.708   2
   6   3  19 605.898 136.121   3
  -6   3  19 659.076 296.701   3
   6   3  20 233.701 183.037   1
   6   3 -20 23.2784 127.884   1
  -6  -3  20 443.346 262.780   2
   6  -3  20 189.394 159.544   2
  -6   3  20 181.916 207.299   3
   6   3  20 90.9355 55.1769   3
   6   3  21 4272.51 573.181   1
   6   3 -21 4150.39 570.395   1
   6  -3  21 3902.23 592.988   2
  -6  -3  21 4567.16 652.505   2
  -6   3  21 3804.19 660.098   3
   6   3  22 824.560 266.112   1
   6   3 -22 908.092 267.318   1
  -6  -3  22 1189.71 373.684   2
   6  -3  22 1286.72 394.784   2
  -6   3  22 1111.48 375.345   3
   6   3  23 712.155 236.079   1
   6   3 -23 784.084 269.634   1
   6  -3  23 1269.31 384.153   2
  -6  -3  23 882.254 358.495   2
  -6   3  23 759.478 338.098   3
   6   3  24 2144.02 414.582   1
   6   3 -24 1835.60 367.594   1
  -6  -3  24 2134.23 497.883   2
   6  -3  24 2321.82 506.402   2
  -6   3  24 1621.90 498.828   3
   6   3  25 373.603 183.238   1
   6   3 -25 806.097 273.516   1
  -6  -3  25 812.510 351.875   2
   6  -3  25 207.463 221.129   2
  -6   3  25 780.345 367.005   3
   6   3  26 786.074 276.316   1
   6   3 -26 1046.61 283.568   1
  -6  -3  26 946.963 356.204   2
   6  -3  26 999.855 345.530   2
  -6   3  26 1083.54 372.375   3
  -6  -3  27 1693.77 470.399   2
   6  -3  27 1147.10 397.135   2
  -6   3  27 1496.32 445.398   3
  -6  -3  28 371.297 306.050   2
   6  -3  28 283.277 256.111   2
  -6   3  28 354.898 355.627   3
  -6  -3  29 1672.54 489.411   2
   6  -3  29 1020.96 379.802   2
  -6   3  29 1966.00 518.729   3
  -6  -3  30 295.036 219.723   2
   6  -3  30 260.481 235.277   2
  -6   3  30 336.769 296.026   3
  -6  -3  31 131.189 136.239   2
   6  -3  31-413.987 263.460   2
  -6   3  31 171.072 231.664   3
  -6  -3  32 261.039 253.383   2
   6  -3  32 61.0730 140.512   2
  -6   3  32 346.048 213.616   3
  -6  -3  33 187.341 305.224   2
   6  -3  33-170.623 240.304   2
  -6   3  33 22.4746 174.866   3
  -6  -3  34 1295.38 486.631   2
   6  -3  34 2354.61 599.482   2
  -6   3  34 1024.76 450.491   3
  -6  -3  35 600.445 338.131   2
   6  -3  35 456.198 303.269   2
  -6   3  35 184.503 196.092   3
  -6  -3  36 161.903 245.305   2
   6  -3  36-355.400 299.473   2
  -6   3  36-184.604 162.412   3
  -6   3  37 384.856 274.779   2
   6   3  37 296.522 275.611   2
  -6  -3  37 747.746 407.754   2
   6  -3  37 879.473 418.720   2
  -6   3  37 472.333 341.286   3
  -6   3  38 110.467 214.651   2
   6   3  38 455.072 331.267   2
  -6  -3  38 79.1162 214.058   2
   6  -3  38 379.143 287.016   2
  -6   3  38 147.970 275.598   3
   6   3  39-86.2472 189.472   2
  -6   3  39-84.6494 284.712   2
  -6  -3  39 466.758 366.811   2
   6  -3  39 471.409 302.068   2
  -6   3  39 51.2310 216.250   3
  -6   3  40 207.570 289.300   2
   6   3  40 479.104 362.601   2
  -6  -3  40 233.600 292.633   2
   6  -3  40-54.5482 179.758   2
  -6   3  40 350.639 250.149   3
  -6  -3  41 247.380 168.553   2
   6  -3  41-275.787 228.664   2
  -6   3  41 180.261 258.717   2
   6   3  41 160.666 222.863   2
  -6  -3  42-124.632 258.219   2
   6  -3  42-534.575 354.180   2
  -6   3  42 539.211 354.769   2
   6   3  42 727.228 434.818   2
  -6  -3  43-46.8226 210.765   2
   6  -3  43 183.795 274.993   2
  -6   3  43 205.146 269.845   2
   6   3  43-258.407 238.311   2
  -6   4   0 1762.47 301.744   2
   6   4   0 1778.63 311.359   2
  -6   4   0 2266.88 436.398   4
   6   4  -1 637.821 182.888   2
  -6   4  -1 550.112 181.809   2
  -6   4   1 429.264 139.692   2
   6   4   1 414.982 147.178   2
  -6   4  -1 931.033 307.508   4
  -6  -4  -1 542.784 93.8067   4
  -6   4   1 415.857 225.397   4
  -6   4  -2 4668.93 623.085   4
  -6  -4  -2 5970.15 332.149   4
  -6   4   2 5496.62 679.729   4
  -6   4  -2 5957.18 572.782   2
  -6   4   2 5812.73 554.112   2
   6   4   2 5933.13 563.192   2
   6   4  -2 5887.02 567.381   2
   6   4   3 639.494 186.899   2
   6   4  -3 601.909 177.951   2
  -6   4  -3 918.488 248.764   2
  -6   4   3 447.312 162.104   2
  -6  -4  -3 660.088 124.658   4
  -6   4   3 1121.84 328.250   4
  -6   4  -3 623.228 281.179   4
  -6  -4  -4 4977.95 365.230   4
  -6   4   4 5423.22 639.166   4
  -6   4   4 4441.88 494.511   2
   6   4   4 5147.71 531.196   2
   6   4  -4 4763.07 505.414   2
  -6   4  -4 5289.56 540.892   2
   6   4  -5 1630.55 302.999   2
  -6   4  -5 1910.75 322.820   2
  -6   4   5 1886.86 402.074   4
   6  -4   5 1912.48 344.555   2
  -6  -4   5 2045.47 357.387   2
  -6   4   5 2018.25 344.360   2
   6   4   5 1296.23 274.665   2
   6   4  -6 6537.32 614.889   2
  -6   4  -6 7176.89 640.706   2
  -6   4  -6 7058.64 675.319   3
   6   4   6 7120.14 677.591   3
  -6   4   6 6983.64 750.633   4
   6   4  -6 7396.45 653.152   2
  -6   4  -6 7465.67 652.445   2
  -6   4   6 7334.77 648.608   2
   6  -4   6 6300.47 610.435   2
  -6  -4   6 7048.84 638.886   2
   6   4   6 7535.44 654.466   2
   6   4  -7 1054.69 276.133   2
  -6   4  -7 1144.69 279.712   2
   6   4   7 1092.76 268.955   3
  -6   4   7 1063.85 339.632   4
   6  -4   7 1182.18 277.246   2
  -6  -4   7 1216.83 311.036   2
   6   4  -8 5318.37 586.279   2
  -6   4  -8 5247.79 574.110   2
  -6   4  -8 5401.37 582.437   3
   6   4   8 5471.78 587.812   3
  -6   4   8 6461.03 741.213   4
   6  -4   8 6050.20 596.915   2
  -6  -4   8 6723.54 652.924   2
  -6  -4   9 1558.97 338.394   2
   6   4  -9 976.750 263.807   2
   6  -4   9 1281.23 301.647   2
  -6   4  -9 1147.81 288.970   2
   6   4   9 1327.11 299.314   3
  -6   4   9 1322.49 341.718   4
   6   4 -10 4062.48 525.824   2
  -6   4 -10 3647.86 502.194   2
  -6   4 -10 3707.10 465.371   3
   6   4  10 3731.22 467.580   3
  -6   4  10 3952.99 586.391   4
   6  -4  10 4227.62 521.174   2
  -6  -4  10 3978.62 519.457   2
  -6   4 -11 4010.65 476.078   3
   6   4  11 3987.18 474.773   3
   6  -4  11 4113.60 547.994   2
  -6  -4  11 4106.04 533.289   2
  -6   4 -12 9454.34 715.550   3
   6   4  12 9354.94 718.405   3
   6  -4  12 10429.0 841.703   2
  -6  -4  12 9654.98 819.856   2
  -6  -4  13 3530.05 531.513   2
   6  -4  13 3006.73 495.561   2
   6   4  13 3336.08 424.740   3
   6   4  14 4866.46 651.210   1
   6   4 -14 5097.56 668.490   1
   6   4  14 4817.11 494.595   3
  -6  -4  14 4968.85 629.019   2
   6  -4  14 4933.46 622.771   2
   6   4  15 8786.03 863.057   1
   6   4 -15 9486.85 909.197   1
   6   4  15 8637.68 653.260   3
   6  -4  15 8640.94 840.543   2
  -6  -4  15 8151.99 814.025   2
   6   4  16 8560.68 849.232   1
   6   4 -16 7535.23 816.102   1
   6   4  16 6717.68 571.850   3
  -6  -4  16 7888.39 812.314   2
   6  -4  16 7802.72 805.950   2
   6  -4  17 1644.02 386.190   2
  -6  -4  17 1338.11 367.503   2
   6   4  17 1294.19 248.071   3
   6   4  17 853.161 331.932   1
   6   4 -17 1777.81 420.755   1
   6  -4  18 550.608 253.612   2
  -6  -4  18 283.992 166.151   2
   6   4  18 686.361 298.493   1
   6   4 -18 807.430 293.367   1
   6   4  18 563.425 163.455   3
   6   4  19 291.963 119.315   1
   6   4 -19 613.327 274.568   1
  -6  -4  19 117.820 147.225   2
   6  -4  19 179.513 195.008   2
  -6   4  19 952.357 357.485   3
   6   4  19 199.198 105.364   3
   6   4  20 381.416 148.722   1
   6   4 -20 169.451 175.497   1
  -6  -4  20 647.030 283.988   2
   6  -4  20 76.7133 158.184   2
  -6   4  20 530.288 269.555   3
   6   4  21 710.200 233.720   1
   6   4 -21 1066.24 345.003   1
  -6  -4  21 846.054 332.281   2
   6  -4  21 1204.33 403.229   2
  -6   4  21 927.665 369.124   3
   6   4  22 490.437 233.592   1
   6   4 -22 774.750 316.524   1
  -6  -4  22 900.049 300.966   2
   6  -4  22 1143.08 374.163   2
  -6   4  22 907.026 336.553   3
   6   4  23 4910.82 642.902   1
   6   4 -23 4549.00 614.279   1
   6  -4  23 4124.75 669.288   2
  -6  -4  23 4812.53 717.462   2
  -6   4  23 4212.86 718.665   3
   6   4  24 2472.84 483.094   1
   6   4 -24 2507.70 485.064   1
  -6  -4  24 2488.17 533.198   2
   6  -4  24 2553.04 562.698   2
  -6   4  24 2688.70 605.403   3
   6   4 -25 712.816 295.793   1
   6   4  25 1029.52 307.611   1
  -6  -4  25 1200.31 423.721   2
   6  -4  25 983.544 378.333   2
  -6   4  25 919.449 381.605   3
   6   4  26 1582.90 377.077   1
   6   4 -26 1563.85 365.086   1
  -6  -4  26 1333.56 467.363   2
   6  -4  26 1149.42 428.005   2
  -6   4  26 1549.48 481.629   3
   6   4  27 414.857 229.946   1
   6   4 -27 203.623 164.057   1
  -6  -4  27 398.973 269.048   2
   6  -4  27 189.453 243.992   2
  -6   4  27 238.938 285.242   3
   6   4  28 845.828 270.518   1
   6   4 -28 766.647 248.835   1
  -6  -4  28 1242.46 432.570   2
   6  -4  28 1326.44 432.563   2
  -6   4  28 892.831 352.636   3
   6   4  29 365.733 197.259   1
   6   4 -29 201.984 176.346   1
  -6  -4  29 503.217 304.921   2
   6  -4  29 369.086 201.724   2
  -6   4  29 181.434 240.884   3
   6   4  30 1045.96 297.951   1
  -6  -4  30 680.234 351.219   2
   6  -4  30 813.793 352.471   2
  -6   4  30 957.359 480.017   3
   6   4  31 160.089 167.519   1
  -6  -4  31 355.890 306.948   2
   6  -4  31 280.808 292.907   2
  -6   4  31-114.332 142.312   3
  -6  -4  32 515.479 321.085   2
   6  -4  32 304.602 319.615   2
  -6   4  32 605.546 333.712   3
  -6  -4  33-140.725 234.999   2
  -6   4  33 274.545 260.219   3
  -6  -4  34 949.865 417.388   2
   6  -4  34 1125.68 451.527   2
  -6   4  34 1290.52 456.149   3
  -6  -4  35 59.2114 191.738   2
   6  -4  35-103.976 218.395   2
  -6   4  35 211.566 200.050   3
  -6  -4  36-8.37368 150.627   2
   6  -4  36-358.184 223.315   2
  -6   4  36 54.9329 146.903   3
  -6  -4  37-75.9389 198.251   2
   6  -4  37 37.1022 247.889   2
  -6   4  37 179.763 192.162   3
  -6  -4  38 173.063 259.706   2
   6  -4  38 184.538 234.505   2
  -6   4  38-194.167 226.440   3
  -6  -4  39 586.536 317.865   2
   6  -4  39 28.7430 166.694   2
  -6   4  39 291.086 224.130   3
  -6  -4  40 84.6498 192.930   2
   6  -4  40 84.8252 189.443   2
  -6   4  40-270.230 214.416   3
  -6  -4  41-21.7112 274.980   2
   6  -4  41-18.6806 169.948   2
  -6  -4  42 16.2322 268.791   2
   6  -4  42 686.092 322.431   2
  -6   4  42-370.737 318.064   2
  -6   5   0-211.645 137.284   4
  -6   5  -1 4300.99 638.331   4
  -6   5   1 3995.95 605.872   4
  -6  -5  -2 479.917 121.873   4
  -6   5  -2 1163.15 370.687   4
  -6   5   2 609.828 275.411   4
  -6   5  -3 61.0424 133.078   4
  -6   5   3 114.679 168.820   4
  -6  -5  -3 55.6272 76.1761   4
  -6   5   4 69.4259 161.278   4
  -6  -5  -4 78.3903 80.2704   4
  -6   5  -4 3.48895 198.143   4
  -6   5   5 2976.47 532.267   4
  -6  -5  -5 2578.03 307.918   4
  -6   5  -5 2609.67 475.524   4
  -6  -5  -6 33.6682 79.1981   4
  -6   5   6 303.184 250.693   4
  -6  -5   6 130.828 120.082   2
   6  -5   6-72.8145 88.2384   2
  -6   5   7 554.856 266.193   4
  -6  -5  -7 586.225 183.437   4
  -6  -5   7 768.654 273.311   2
   6  -5   7 765.898 265.734   2
  -6   5   8 1065.14 364.832   4
  -6  -5  -8 752.992 203.084   4
   6  -5   8 949.079 270.195   2
  -6  -5   8 1264.16 325.993   2
   6   5  -9 1251.02 119.167   4
   6   5  -9 1249.41 119.174   4
  -6   5   9 1372.49 373.074   4
   6  -5   9 896.028 253.502   2
  -6  -5   9 1059.03 294.706   2
   6  -5  10 975.663 271.449   2
  -6  -5  10 441.528 218.927   2
   6   5 -10 830.001 107.638   4
  -6   5  10 806.553 300.729   4
   6  -5  11 169.489 131.857   2
  -6  -5  11 93.0103 175.670   2
   6   5 -11 93.9801 51.6730   4
   6  -5  12 590.611 243.226   2
  -6  -5  12 603.338 279.522   2
   6   5 -12 433.873 106.487   4
   6  -5  13 7483.62 796.004   2
  -6  -5  13 8332.48 846.227   2
   6  -5  14 390.362 225.135   2
  -6  -5  14 748.217 322.162   2
  -6  -5  15 421.384 211.449   2
   6  -5  15-7.61947 121.535   2
   6  -5  16 1527.52 376.314   2
  -6  -5  16 2275.61 474.960   2
  -6  -5  17-251.580 230.023   2
   6  -5  17 340.240 252.815   2
   6  -5  18 1937.78 485.255   2
  -6  -5  18 2454.80 511.180   2
   6  -5  19 3447.03 598.335   2
  -6  -5  19 3497.22 607.169   2
  -6  -5  20 1408.10 432.219   2
   6  -5  20 1277.44 384.438   2
   6   5  21 81.1019 197.531   1
   6  -5  21-189.299 122.776   2
  -6  -5  21-140.009 159.919   2
   6   5  22 4008.43 642.800   1
   6   5 -22 2603.64 510.237   1
   6  -5  22 2682.85 570.348   2
  -6  -5  22 2706.27 562.900   2
   6   5  23-207.711 151.246   1
   6   5 -23 78.2741 141.353   1
   6  -5  23 295.314 300.638   2
  -6  -5  23-10.5395 157.603   2
  -6   5  23 142.324 226.377   3
   6   5  24 825.340 307.985   1
   6   5 -24 182.306 171.867   1
  -6  -5  24 26.5538 143.829   2
   6  -5  24 66.8413 241.390   2
  -6   5  24 306.737 302.341   3
   6   5  25 625.469 261.967   1
   6   5 -25 617.354 264.345   1
   6  -5  25 311.371 266.884   2
  -6  -5  25 416.572 238.269   2
  -6   5  25 555.881 297.840   3
   6   5  26 236.515 103.985   1
   6   5 -26 381.475 173.220   1
   6  -5  26 190.227 223.036   2
  -6  -5  26 484.011 270.263   2
  -6   5  26 425.937 306.487   3
   6   5  27 1228.37 368.494   1
   6   5 -27 1163.44 344.396   1
  -6  -5  27 947.790 402.970   2
   6  -5  27 877.960 338.007   2
  -6   5  27 425.226 232.249   3
   6   5  28 236.526 181.710   1
   6   5 -28 27.9561 129.242   1
  -6  -5  28 377.771 263.123   2
   6  -5  28 194.752 250.784   2
  -6   5  28 33.5852 167.484   3
   6   5  29 49.4937 96.9327   1
   6   5 -29 159.191 155.876   1
   6  -5  29-129.365 253.588   2
  -6  -5  29 211.078 307.288   2
  -6   5  29 400.583 289.798   3
   6   5  30 418.136 219.558   1
  -6  -5  30 391.710 274.379   2
   6  -5  30-107.049 233.778   2
  -6   5  30 471.554 311.143   3
   6   5  31 800.184 278.060   1
  -6  -5  31 543.566 341.451   2
   6  -5  31 1233.95 497.914   2
  -6   5  31 469.460 306.819   3
  -6  -5  32-137.158 238.508   2
   6  -5  32 268.807 310.883   2
  -6   5  32 221.249 235.802   3
  -6  -5  33 571.925 357.667   2
   6  -5  33 377.889 248.656   2
  -6   5  33 54.0144 165.362   3
  -6  -5  34 580.943 307.463   2
   6  -5  34-93.2480 215.859   2
  -6   5  34 319.795 262.216   3
  -6  -5  35 155.153 249.275   2
   6  -5  35 377.662 260.450   2
  -6   5  35 359.813 282.240   3
  -6  -5  36 410.598 364.251   2
   6  -5  36-190.693 324.769   2
  -6   5  36 456.938 344.009   3
  -6  -5  37 428.138 331.470   2
   6  -5  37-97.4223 184.602   2
  -6   5  37 683.647 346.935   3
  -6  -5  38-236.072 311.566   2
   6  -5  38 135.726 294.107   2
  -6   5  38 25.5193 156.005   3
  -6  -5  39-226.145 308.226   2
   6  -5  39-316.029 315.342   2
  -6   5  39 133.851 239.534   3
  -6  -5  40 561.846 324.503   2
   6  -5  40 180.611 316.442   2
  -6   6   0 3549.73 610.660   4
  -6   6   1 512.488 264.199   4
  -6   6  -1 437.992 261.341   4
  -6   6   2 7678.91 912.206   4
  -6   6  -2 7927.87 912.004   4
  -6   6  -3 391.085 266.147   4
  -6  -6  -3 420.104 151.625   4
  -6   6   3 526.190 251.621   4
  -6  -6  -4 2110.19 302.448   4
  -6   6   4 1798.62 469.271   4
  -6   6  -4 2622.09 562.841   4
  -6   6   5 819.210 392.534   4
  -6   6  -5 751.616 330.403   4
  -6  -6  -5 616.029 176.654   4
  -6   6   6 8111.67 954.412   4
  -6  -6  -6 8059.67 620.096   4
  -6   6  -6 8930.02 981.934   4
  -6   6   7 3773.91 661.235   4
  -6  -6  -7 3641.15 439.460   4
  -6   6  -7 4483.88 715.768   4
   6  -6   7 3812.29 610.879   2
  -6  -6   7 4008.72 618.432   2
  -6   6   8 178.612 170.718   4
  -6  -6  -8 494.051 174.112   4
   6  -6   8 603.014 218.823   2
  -6  -6   8 764.898 249.670   2
  -6  -6  -9 231.985 144.352   4
   6   6  -9 47.0396 36.6048   4
  -6   6   9 388.137 253.294   4
   6  -6   9 19.3262 120.560   2
  -6  -6   9 49.9583 183.135   2
  -6  -6 -10 2382.63 395.209   4
   6   6 -10 2316.04 235.230   4
  -6   6  10 2814.40 593.080   4
   6  -6  10 2807.63 510.972   2
  -6  -6  10 2353.32 472.938   2
  -6   6  11 8450.10 973.981   4
   6   6 -11 7471.51 442.151   4
   6  -6  11 7219.66 836.404   2
  -6  -6  11 6726.55 822.795   2
   6  -6  12 767.651 329.050   2
  -6  -6  12 929.978 345.526   2
   6   6 -12 1086.33 186.864   4
   6  -6  13 729.026 276.337   2
  -6  -6  13 1321.75 363.801   2
   6   6 -13 1308.09 207.183   4
   6  -6  14 50.4571 190.990   2
  -6  -6  14 418.135 269.078   2
   6   6 -14 86.0356 73.0959   4
   6  -6  15 9620.97 997.345   2
  -6  -6  15 9162.67 976.406   2
   6  -6  16 4178.02 674.890   2
  -6  -6  16 5429.61 761.501   2
   6  -6  17 2043.59 501.636   2
  -6  -6  17 2543.92 569.938   2
   6  -6  18 510.957 239.203   2
  -6  -6  18 740.836 336.105   2
   6  -6  19 1398.26 404.367   2
  -6  -6  19 1224.75 385.469   2
   6  -6  20 1552.43 425.815   2
  -6  -6  20 1292.64 389.802   2
   6  -6  21 562.779 315.176   2
  -6  -6  21 296.573 281.370   2
  -6  -6  22 2154.60 539.823   2
   6  -6  22 2376.80 589.585   2
   6  -6  23 693.546 373.144   2
  -6  -6  23 205.869 339.882   2
   6  -6  24 1057.36 382.774   2
  -6  -6  24 352.984 290.166   2
   6   6  25 706.841 288.025   1
   6   6 -25 952.587 338.401   1
   6  -6  25 1145.22 421.589   2
  -6  -6  25 1603.76 482.185   2
   6   6  26 194.894 223.169   1
   6   6 -26 158.874 162.714   1
   6  -6  26 699.627 369.840   2
  -6  -6  26 600.374 319.038   2
   6   6  27 565.779 234.223   1
   6   6 -27 314.070 250.919   1
  -6  -6  27 582.551 359.634   2
   6  -6  27 228.942 232.620   2
  -6   6  27 299.115 276.097   3
   6   6  28 1015.12 345.568   1
   6   6 -28 1219.45 362.003   1
   6  -6  28 1126.90 414.747   2
  -6  -6  28 1142.90 458.469   2
  -6   6  28 567.084 306.211   3
   6   6  29 239.363 184.891   1
   6   6 -29 321.437 245.777   1
   6  -6  29 430.170 325.530   2
  -6  -6  29-17.2420 265.924   2
  -6   6  29 262.914 243.328   3
   6   6  30 207.549 183.565   1
   6  -6  30-111.270 200.810   2
  -6  -6  30 304.296 140.107   2
  -6   6  30 22.4229 216.572   3
   6  -6  31 798.096 422.066   2
  -6  -6  31 771.591 420.886   2
  -6   6  31 400.204 298.186   3
   6  -6  32-90.8249 284.880   2
  -6  -6  32 726.042 412.213   2
  -6   6  32 444.457 293.341   3
   6  -6  33 113.478 215.957   2
  -6  -6  33 229.677 233.875   2
  -6   6  33 175.344 231.517   3
  -6  -6  34-45.9232 206.048   2
  -6   6  34 74.7137 267.731   3
  -6  -6  35 227.055 276.608   2
   6  -6  35-48.6907 281.752   2
  -6   6  35 17.9340 152.195   3
  -6  -6  36 692.937 446.542   2
   6  -6  36 723.947 452.674   2
  -6   6  36 963.909 491.997   3
   6  -6  37 1014.62 454.734   2
  -6  -6  37 1084.77 538.137   2
  -6   6  37 316.817 284.904   3
   6  -6  38 1247.55 526.761   2
  -6  -6  38 474.315 359.735   2
  -6   6  38 643.156 371.923   3
   6  -6  39-66.5997 277.158   2
  -6  -6  39-480.957 351.883   2
  -6   7   0 187.685 192.833   4
  -6   7   1-15.9915 158.941   4
  -6   7  -1-137.458 240.173   4
  -6   7   2 179.886 206.197   4
  -6   7  -2 733.516 353.077   4
  -6   7   3 380.328 261.562   4
  -6   7  -3 617.563 289.499   4
  -6   7  -4 72.2838 189.204   4
  -6  -7  -4 388.484 158.164   4
  -6   7   5 924.716 355.031   4
  -6   7  -5 638.050 260.755   4
  -6  -7  -5 586.389 189.312   4
  -6  -7  -6 73.1198 148.423   4
  -6   7   6 239.746 239.329   4
  -6   7  -6 424.603 251.130   4
  -6   7   7 83.3368 292.020   4
  -6   7  -7 371.955 296.960   4
  -6  -7  -7 174.549 125.263   4
  -6   7   8 222.724 310.257   4
  -6   7  -8 430.666 363.672   4
  -6   7  -9 473.751 326.790   4
   6   7  -9 15.2190 60.9754   4
  -6   7   9 310.276 321.606   4
   6  -7   9 14.8625 136.199   2
  -6  -7   9-118.963 117.661   2
  -6   7  10 1346.81 450.800   4
   6   7 -10 1122.59 194.366   4
  -6  -7  10 1650.32 439.291   2
   6  -7  10 699.836 326.423   2
   6   7 -11 1534.24 239.356   4
  -6   7  11 1312.44 408.829   4
   6  -7  11 1153.41 395.520   2
  -6  -7  11 1689.73 439.654   2
   6  -7  12-155.270 184.856   2
  -6  -7  12-117.954 149.883   2
   6  -7  13 2442.53 544.023   2
  -6  -7  13 3390.65 630.777   2
  -6  -7  14 2736.04 565.951   2
   6  -7  14 2499.45 545.534   2
  -6  -7  15 341.280 280.334   2
   6  -7  15-56.4525 188.751   2
   6  -7  16 657.622 333.601   2
  -6  -7  16 524.876 249.284   2
   6  -7  17 439.543 302.418   2
  -6  -7  17 481.635 261.229   2
   6  -7  18-222.115 263.370   2
  -6  -7  18 361.104 289.690   2
   6  -7  19 64.7640 263.707   2
  -6  -7  19 751.172 386.227   2
   6  -7  20 390.136 273.991   2
  -6  -7  20 406.768 296.412   2
   6  -7  21 599.251 291.275   2
  -6  -7  21 783.308 346.009   2
   6  -7  22-33.3911 138.716   2
  -6  -7  22-62.7427 180.486   2
   6  -7  23 118.485 234.225   2
  -6  -7  23 230.334 240.316   2
   6  -7  24 277.172 227.035   2
  -6  -7  24 894.154 390.793   2
   6  -7  25 572.502 257.848   2
  -6  -7  25 277.598 319.084   2
   6  -7  26 260.020 286.321   2
  -6  -7  26 370.304 256.722   2
   6  -7  27-25.1769 247.803   2
  -6  -7  27 217.536 285.741   2
   6  -7  28 275.897 301.835   2
  -6  -7  28-173.122 267.912   2
   6   7  29 378.622 251.112   1
   6   7 -29 277.038 220.612   1
  -6  -7  29 240.453 268.245   2
   6  -7  29 48.5039 209.193   2
  -6   7  29 267.539 297.986   3
   6   7  30 209.978 143.046   1
   6  -7  30-250.735 314.037   2
  -6  -7  30-98.2414 210.429   2
   6  -7  31-353.733 401.274   2
  -6  -7  31 221.859 314.286   2
  -6   7  31 370.469 271.251   3
   6  -7  32 323.573 244.023   2
  -6  -7  32 289.185 261.421   2
  -6   7  32 3.05890 173.659   3
   6  -7  33 147.685 302.428   2
  -6  -7  33-313.639 289.256   2
  -6   7  33-15.7789 147.018   3
   6  -7  34 741.189 445.229   2
  -6  -7  34 503.952 387.704   2
  -6   7  34 312.756 308.369   3
   6  -7  35 609.924 412.524   2
  -6  -7  35 367.377 344.750   2
  -6   7  35 348.233 305.634   3
   6  -7  36 224.076 213.835   2
  -6  -7  36 284.717 261.034   2
  -6   7  36-369.060 292.259   3
   6  -7  37 191.306 224.398   2
  -6   7  37-437.075 321.627   3
  -6   8   0 1225.77 481.539   4
  -6   8   1 649.664 414.297   4
  -6   8  -1 670.919 363.834   4
  -6   8   2 2391.12 588.684   4
  -6   8  -2 1824.37 571.994   4
  -6   8   3 826.548 406.484   4
  -6   8  -3 1010.92 434.208   4
  -6   8   4 209.281 396.634   4
  -6   8  -4 0.58922 151.314   4
  -6   8  -5 888.296 428.405   4
  -6   8   5 262.675 354.314   4
  -6   8   6 1582.60 454.182   4
  -6   8  -6 2168.72 574.613   4
  -6   8   7 1081.51 465.569   4
  -6   8  -7 965.351 489.666   4
  -6   8  -8 518.702 311.294   4
  -6   8   8 477.820 350.523   4
  -6   8   9 1068.02 436.211   4
  -6   8  -9 1907.30 574.114   4
  -6   8 -10 5333.84 897.819   4
  -6   8  10 4219.19 780.966   4
  -6   8 -11 1606.42 484.772   4
   6  -8  11 831.592 330.361   2
  -6  -8  11 446.324 286.220   2
  -6   8 -12 884.760 407.894   4
  -6  -8  12 326.084 291.603   2
   6  -8  12 316.274 267.273   2
   6  -8  13 372.457 355.656   2
  -6  -8  13 510.649 299.345   2
   6  -8  14 845.936 375.864   2
  -6  -8  14 1932.71 505.337   2
   6  -8  15 2043.18 524.599   2
  -6  -8  15 2339.96 637.431   2
   6  -8  16 121.377 249.591   2
  -6  -8  16 1448.34 519.581   2
  -6  -8  17 709.349 379.041   2
   6  -8  17 653.330 303.680   2
   6  -8  18 117.264 209.968   2
  -6  -8  18 360.233 233.757   2
  -6  -8  19 87.1440 178.489   2
   6  -8  19 38.2760 192.528   2
   6  -8  20 992.189 423.489   2
  -6  -8  20 645.912 339.277   2
   6  -8  21 282.207 260.318   2
  -6  -8  21 519.823 347.163   2
  -6  -8  22 856.524 484.415   2
   6  -8  22 138.624 330.504   2
   6  -8  23 2298.08 596.172   2
  -6  -8  23 1922.37 557.017   2
   6  -8  24 145.417 263.088   2
  -6  -8  24 83.5546 202.690   2
   6  -8  25 51.8651 226.582   2
  -6  -8  25-38.1175 185.646   2
   6  -8  26 38.5398 209.580   2
  -6  -8  26 464.901 263.050   2
   6  -8  27 643.122 398.227   2
  -6  -8  27 92.1486 204.065   2
   6  -8  28 1491.32 527.965   2
  -6  -8  28 738.793 389.672   2
   6  -8  29-211.961 311.897   2
  -6  -8  29 324.143 280.932   2
   6  -8  30 130.987 228.461   2
  -6  -8  30 156.131 258.331   2
   6  -8  31 153.479 248.964   2
  -6  -8  31 87.7961 300.845   2
  -6   8  31-181.320 250.049   3
   6  -8  32 30.4569 185.637   2
  -6  -8  32 437.526 321.428   2
  -6   8  32-290.702 275.080   3
   6  -8  33-81.9111 210.648   2
  -6  -8  33 283.720 340.921   2
  -6   8  33 306.198 281.404   3
   6  -8  34 89.3337 211.038   2
  -6  -8  34-181.159 218.118   2
  -6   8  34 219.641 264.406   3
  -6   8  35-653.410 376.143   3
  -6   8  36 109.911 231.917   3
  -6   9   0 521.195 355.600   4
  -6   9   1 334.532 223.332   4
  -6   9  -1 620.933 404.779   4
  -6   9   2-49.7032 211.760   4
  -6   9  -2 76.0937 186.949   4
  -6   9   3 15.8899 233.641   4
  -6   9  -3 494.642 338.639   4
  -6   9   4 601.809 389.278   4
  -6   9  -4 239.191 311.602   4
  -6   9   5 773.650 413.280   4
  -6   9  -5 1348.35 500.776   4
  -6   9   6 211.609 296.122   4
  -6   9  -6 134.008 383.453   4
  -6   9  -7 548.103 360.751   4
  -6   9   7 330.993 300.352   4
  -6   9  -8 728.526 431.289   4
  -6   9   8 576.414 331.635   4
  -6   9  -9 133.338 345.229   4
  -6   9   9-44.3844 244.946   4
  -6   9 -10 1338.66 488.028   4
  -6   9  10 308.538 278.953   4
  -6   9 -11 420.350 371.721   4
  -6   9 -12 452.016 379.911   4
  -6   9 -13 390.217 313.404   4
   6  -9  13 28.9485 202.514   2
  -6  -9  13 381.290 278.881   2
  -6   9 -14 347.138 307.053   4
   6  -9  14 213.029 257.047   2
  -6  -9  14 673.105 352.944   2
  -6   9 -15-179.799 345.440   4
   6  -9  15 231.644 267.922   2
  -6  -9  15 114.386 248.383   2
  -6   9 -16-288.346 331.624   4
   6  -9  16 121.403 216.369   2
  -6  -9  16-489.941 306.614   2
  -6  -9  17 73.0508 179.685   2
   6  -9  17 912.803 447.042   2
   6  -9  18 731.615 376.778   2
  -6  -9  18 619.842 355.407   2
   6  -9  19 496.226 311.024   2
  -6  -9  19 282.281 278.988   2
   6  -9  20-222.963 237.828   2
  -6  -9  20 525.515 340.549   2
  -6  -9  21 378.115 292.355   2
   6  -9  21-158.280 218.026   2
   6  -9  22-426.307 338.629   2
  -6  -9  22-314.181 265.676   2
  -6  -9  23 229.541 288.021   2
   6  -9  23 28.7710 227.593   2
   6  -9  24 831.354 434.335   2
  -6  -9  24 790.036 387.879   2
   6  -9  25-146.303 176.439   2
  -6  -9  25 1194.07 462.847   2
   6  -9  26 227.145 260.803   2
  -6  -9  26 543.865 388.852   2
  -6  -9  27 613.048 370.256   2
   6  -9  27 1580.73 672.967   2
   6  -9  28-99.8857 316.512   2
  -6  -9  28 407.809 370.110   2
  -6  -9  29 350.532 320.685   2
   6  -9  29 440.684 399.961   2
   6  -9  30 518.892 424.410   2
  -6  -9  30 691.373 389.980   2
   6  -9  31 166.718 281.519   2
  -6   9  33 49.9997 183.359   3
  -6  10   0 14.0743 452.325   4
  -6  10   1 1778.69 576.189   4
  -6  10  -1 1647.80 566.417   4
  -6  10   2 558.875 462.782   4
  -6  10  -2 1013.16 521.785   4
  -6  10   3 1133.09 481.993   4
  -6  10  -3 873.437 444.091   4
  -6  10   4 406.616 350.296   4
  -6  10  -4 366.420 287.196   4
  -6  10   5 899.852 485.622   4
  -6  10  -5 1580.17 508.456   4
  -6  10  -6 1366.99 590.205   4
  -6  10   6 529.315 443.458   4
  -6  10  -7 256.384 338.580   4
  -6  10   7 88.8722 298.803   4
  -6  10  -8 958.646 463.476   4
  -6  10   8 712.384 361.054   4
  -6  10   9 386.551 353.000   4
  -6  10  -9 1101.67 525.182   4
  -6  10 -10 1068.47 531.316   4
  -6  10 -11 842.529 514.381   4
  -6  10 -12 809.643 407.676   4
  -6  10 -13 403.662 376.594   4
  -6  10 -14 317.151 285.636   4
  -6  10 -15-139.504 290.209   4
  -6  10 -16 1460.51 590.335   4
   6 -10  16 477.884 334.508   2
  -6 -10  16 1287.33 506.372   2
  -6  10 -17 1219.57 536.088   4
  -6 -10  17 77.8991 202.889   2
   6 -10  17 723.674 375.056   2
  -6  10 -18 283.408 261.534   4
   6 -10  18 321.695 323.871   2
  -6 -10  18 284.479 310.304   2
  -6  10 -19-335.383 215.013   4
   6 -10  19 325.805 300.741   2
  -6 -10  19 119.017 267.533   2
  -6  10 -20 989.078 517.120   4
   6 -10  20 399.955 278.850   2
  -6 -10  20 226.185 259.368   2
   6 -10  21 487.914 299.147   2
  -6 -10  21 170.895 266.034   2
   6 -10  22-124.298 200.570   2
  -6 -10  22 3.74871 252.712   2
   6 -10  23 188.455 269.450   2
  -6 -10  23-180.421 245.562   2
   6 -10  24 668.117 416.799   2
  -6 -10  24-37.7574 212.643   2
   6 -10  25 315.337 248.285   2
  -6 -10  25 99.9601 196.910   2
  -6 -10  26-239.218 342.247   2
   6 -10  26-590.311 371.725   2
  -6  11   0 231.302 290.400   4
  -6  11   1 321.508 381.861   4
  -6  11  -1 118.862 283.438   4
  -6  11   2 383.245 299.519   4
  -6  11  -2 735.257 393.113   4
  -6  11   3-198.095 209.881   4
  -6  11  -3-126.214 301.112   4
  -6  11   4-151.606 295.365   4
  -6  11  -4 518.494 362.537   4
  -6  11  -5 112.421 217.761   4
  -6  11   5 759.167 459.082   4
  -6  11  -6 392.827 450.865   4
  -6  11   6 209.657 278.165   4
  -6  11  -7 720.956 427.717   4
  -6  11   7 415.480 292.958   4
  -6  11  -8-66.8469 221.585   4
  -6  11   8-312.114 277.133   4
  -6  11  -9-55.6006 238.459   4
  -6  11 -10-20.5693 212.650   4
  -6  11 -11 53.4871 257.332   4
  -6  11 -12 249.579 266.801   4
  -6  11 -13 69.5564 236.479   4
  -6  11 -14-119.074 269.121   4
  -6  11 -15 353.046 275.930   4
  -6  11 -16 178.870 346.411   4
  -6  11 -17-128.549 225.465   4
   6 -11  20 139.726 292.981   2
  -6 -11  20 653.553 408.221   2
   6 -11  21 507.665 383.745   2
  -7   0   0 47.3466 65.3165   4
  -7   0   0-31.0164 109.532   3
  -7   0   1 109.008 93.8590   4
  -7   0   1 80.9685 129.618   3
  -7   0  -1 194.842 176.637   3
  -7   0   2 3093.08 344.535   4
  -7   0   2 3181.72 485.400   3
  -7   0  -2 2813.14 438.557   3
  -7   0   3 245.912 113.392   4
  -7   0   3-30.3635 117.372   3
  -7   0  -3-0.56414 98.6753   3
  -7   0   4 3044.14 341.573   4
  -7   0   4 2885.13 480.258   3
  -7   0  -4 2887.37 419.866   3
  -7   0   5-10.0760 37.9468   2
   7   0   5 3.87641 33.5447   2
  -7   0   5-34.0192 69.4762   4
  -7   0  -5 118.798 119.001   3
  -7   0   5 115.248 182.146   3
  -7   0   6 2250.97 190.261   2
   7   0   6 2089.07 181.956   2
  -7   0   6 1767.66 258.727   4
  -7   0   6 2475.78 495.533   3
  -7   0  -6 1845.55 324.986   3
  -7   0   7 93.4910 75.0607   2
   7   0   7 8.61776 44.4139   2
  -7   0  -7 9.03050 73.1951   3
  -7   0   7-15.1455 140.105   3
  -7   0   8 2221.03 236.874   2
   7   0   8 2299.38 237.564   2
  -7   0  -8 3103.51 411.287   3
  -7   0   8 2555.30 470.572   3
  -7   0   9 16.6737 45.1892   2
   7   0   9-88.1168 58.3279   2
   7   0  -9 52.1058 70.0794   4
  -7   0  -9 58.9324 91.2526   3
  -7   0  10 272.823 118.523   2
   7   0  10 73.3216 72.0918   2
   7   0 -10 200.067 126.191   4
  -7   0  10 443.784 242.022   3
  -7   0 -10 22.8653 68.3672   3
  -7   0  11-4.18395 62.8800   2
   7   0  11 102.497 90.9640   2
   7   0 -11-32.7622 70.3346   4
  -7   0  11 108.523 211.978   3
  -7   0 -11 88.3821 118.523   3
  -7   0  12 1953.67 296.626   2
   7   0  12 2001.95 292.267   2
  -7   0 -12 2343.04 331.087   3
   7   0 -12 2124.60 312.104   4
  -7   0  12 1907.72 450.839   3
  -7   0  13 197.345 163.009   2
   7   0  13-91.6758 74.5983   2
   7   0 -13-87.0381 93.0714   4
  -7   0  13-75.6833 245.905   3
  -7   0 -13-55.1430 54.8724   3
  -7   0  14 3630.70 438.367   2
   7   0  14 3115.07 405.548   2
  -7   0 -14 2926.58 335.543   3
   7   0 -14 3390.71 421.103   4
  -7   0  14 3890.31 635.849   3
   7   0  15 315.756 185.830   2
  -7   0  15 104.099 128.692   2
   7   0 -15 96.7192 110.298   4
  -7   0 -15 113.898 86.2241   3
  -7   0  15 44.9853 161.804   3
  -7   0  16 4561.68 520.095   2
   7   0  16 4994.18 541.138   2
  -7   0 -16 4661.97 381.086   3
   7   0 -16 4087.82 481.563   4
  -7   0  16 3736.90 631.771   3
  -7   0  17 218.931 181.903   2
   7   0  17 308.843 190.547   2
   7   0 -17 3.21308 88.9779   4
  -7   0  17 438.754 284.866   3
  -7   0  18 981.163 272.853   2
   7   0  18 624.643 224.637   2
   7   0 -18 983.291 281.574   4
  -7   0  18 885.465 356.289   3
  -7   0  19 226.041 198.488   2
   7   0  19 255.116 204.605   2
  -7   0  19 346.964 212.013   3
  -7   0  20 8640.13 810.043   2
   7   0  20 10131.1 872.296   2
  -7   0  20 10296.1 1076.41   3
  -7   0  21 217.159 229.767   2
   7   0  21 261.438 238.846   2
  -7   0  21 51.9767 232.394   3
  -7   0  22 5968.42 717.779   2
   7   0  22 6042.08 719.289   2
  -7   0  22 7396.08 931.096   3
  -7   0  23 485.864 257.785   2
   7   0  23-72.7968 155.324   2
  -7   0  23 141.463 208.262   3
  -7   0  24 106.722 210.568   2
   7   0  24-197.953 132.642   2
  -7   0  25 40.1938 182.180   2
   7   0  25 19.0616 118.477   2
  -7   0  25 262.090 278.562   3
  -7   0  26 7315.93 862.550   2
   7   0  26 7128.23 854.427   2
  -7   0  26 7403.53 975.303   3
  -7   0  27 390.058 270.809   2
   7   0  27 146.344 203.225   2
  -7   0  27 196.579 256.262   3
   7   0  28 1926.84 485.836   2
  -7   0  28 2102.62 492.836   2
  -7   0  28 1414.57 459.272   3
   7   0  29 28.4927 122.823   2
  -7   0  29-100.424 197.642   3
  -7   0  30 3291.85 645.405   2
   7   0  30 2908.55 597.333   2
  -7   0  30 2660.20 638.259   3
  -7   0  31 120.129 164.438   2
   7   0  31 289.389 259.660   2
  -7   0  31-227.801 186.989   3
  -7   0  32 1692.74 475.983   2
   7   0  32 1254.34 425.301   2
  -7   0  32 724.554 354.524   3
   7   0  33 578.282 351.368   2
  -7   0  33 570.503 304.845   2
  -7   0  33 91.4692 156.137   3
  -7   0  34 713.356 318.870   2
   7   0  34-196.098 252.574   2
  -7   0  35-150.091 172.233   2
   7   0  35 465.608 307.278   2
   7   0  36 216.016 264.182   2
  -7   0  36-15.9441 154.251   2
   7   0  37-19.3073 212.348   2
  -7   0  37 344.309 284.087   2
   7   0  38 458.897 323.053   2
  -7   0  38 691.228 348.491   2
  -7   0  39-95.1996 176.173   2
   7   0  39-876.336 406.359   2
  -7   0  40-25.2658 187.310   2
   7   0  40-84.5959 162.926   2
  -7   0  41-70.3453 185.728   2
   7   0  41 84.6792 235.123   2
  -7   0  42 1067.27 536.408   2
   7   0  42 224.985 256.710   2
  -7   0  43 155.160 324.354   2
   7   0  43 389.479 378.186   2
  -7   0  44 135.468 240.120   2
   7   0  44 435.324 239.581   2
  -7  -1   0 5543.01 627.392   3
   7   1   0 6034.65 644.592   3
  -7   1   0 5911.78 552.329   4
  -7  -1   0 5507.32 398.191   4
  -7   1   0 5928.98 651.895   3
  -7   1   1 1339.42 276.492   4
  -7  -1   1 1263.10 188.625   4
  -7   1  -1 1331.68 273.962   4
  -7   1  -1 1736.40 366.156   3
  -7  -1  -1 1280.20 316.284   3
  -7   1   1 1718.21 397.161   3
   7   1   1 1609.66 323.029   3
  -7  -1   1 1827.34 394.413   3
   7   1   2 7719.94 701.872   3
  -7  -1  -2 7347.82 685.050   3
  -7  -1   2 7392.77 749.527   3
  -7  -1   2 7333.93 432.560   4
  -7   1   2 7563.63 610.813   4
  -7   1   2 8707.80 821.065   3
  -7   1  -2 7896.22 725.420   3
  -7  -1  -3 4215.38 528.092   3
  -7  -1   3 3704.30 555.679   3
  -7  -1   3 3884.41 300.359   4
   7   1   3 4245.58 517.523   3
  -7   1   3 3307.09 404.432   4
  -7   1   3 4418.10 598.081   3
  -7   1  -3 3675.33 498.127   3
  -7   1   4 583.965 160.292   4
  -7  -1   4 805.988 143.217   4
  -7  -1   4 832.157 300.190   3
  -7   1   4 934.684 113.868   2
  -7   1   4 1182.28 364.075   3
  -7   1  -4 892.911 273.498   3
  -7  -1  -4 524.503 202.575   3
   7   1   4 755.730 104.409   2
   7   1   4 926.469 247.274   3
  -7   1  -5 3400.62 476.792   3
  -7  -1  -5 3669.65 462.134   3
   7   1   5 3549.29 460.299   3
  -7   1   5 3224.59 402.507   4
   7  -1   5 3613.27 241.301   2
  -7  -1   5 3134.33 236.752   2
  -7   1   5 3483.16 564.226   3
  -7  -1   5 3527.13 542.848   3
  -7   1   6 1872.81 306.055   4
  -7  -1  -6 1190.47 255.188   3
   7   1   6 1745.43 326.910   3
  -7   1  -6 1581.90 345.506   3
  -7   1   6 1896.05 446.083   3
   7  -1   6 1882.80 194.750   2
  -7  -1   6 1684.82 190.881   2
  -7  -1   6 1687.47 411.988   3
  -7  -1  -7 11505.2 772.809   3
  -7  -1   7 10637.4 951.421   3
  -7   1   7 11288.4 758.655   4
  -7   1   7 10746.7 983.725   3
  -7   1  -7 10139.6 766.573   3
  -7  -1   7 9873.81 500.833   2
   7  -1   7 10796.0 516.930   2
  -7   1  -8 3456.57 441.063   3
  -7  -1  -8 3581.24 424.410   3
   7  -1  -8 3943.52 458.458   4
[truncated: 305,163 more chars]
