# Supplementary material for: Crystal structure of bis­{3-(3,4-di­meth­oxy­phen­yl)-5-[6-(pyrazol-1-yl)pyridin-2-yl]-1,2,4-triazol-3-ato}iron(II)–methanol–chloro­form (1/2/2)
Source: Acta Crystallogr E Crystallogr Commun. 2023 Sep 29;79(Pt 10):962–6. doi: 10.1107/S2056989023008423 (PMC10561207; doi:10.1107/S2056989023008423)
Supplement: Supplementary file 2 [file e-79-00962-Isup2.hkl]

data_I                                                                          
_shelx_title ' shi_5695_mase_autored_a.res in Pbcn'                             
_shelx_refln_list_code          4                                               
_shelx_F_calc_maximum      529.24                                               
_exptl_crystal_F_000      2160.00                                               
_reflns_d_resolution_high  0.7267                                               
                                                                                
loop_                                                                           
 _space_group_symop_operation_xyz                                               
 'x, y, z'                                                                      
 '-x+1/2, -y+1/2, z+1/2'                                                        
 '-x, y, -z+1/2'                                                                
 'x+1/2, -y+1/2, -z'                                                            
 '-x, -y, -z'                                                                   
 'x-1/2, y-1/2, -z-1/2'                                                         
 'x, -y, z-1/2'                                                                 
 '-x-1/2, y-1/2, z'                                                             
                                                                                
_cell_length_a    12.7195                                                       
_cell_length_b    10.2813                                                       
_cell_length_c    36.7351                                                       
_cell_angle_alpha  90.000                                                       
_cell_angle_beta   90.000                                                       
_cell_angle_gamma  90.000                                                       
                                                                                
_shelx_F_squared_multiplier     1.000                                           
                                                                                
loop_                                                                           
 _refln_index_h                                                                 
 _refln_index_k                                                                 
 _refln_index_l                                                                 
 _refln_F_squared_calc                                                          
 _refln_F_squared_meas                                                          
 _refln_F_squared_sigma                                                         
 _refln_observed_status                                                         
   2   0   0      21638.25      22463.78       338.47 o                         
   4   0   0       8896.73       8517.91       303.35 o                         
   6   0   0      21438.96      23724.25       768.83 o                         
   8   0   0       1829.78       2131.01       223.30 o                         
  10   0   0       1847.29       1471.68       210.59 o                         
  12   0   0        175.32        198.66        87.70 o                         
  14   0   0       3318.64       2683.68       566.64 o                         
  16   0   0        999.63       1818.16       513.06 o                         
   1   1   0       2010.78       1477.40        75.12 o                         
   3   1   0       4419.53       4308.92       117.18 o                         
   5   1   0        290.29        291.98        55.31 o                         
   7   1   0       4411.84       4605.31       195.47 o                         
   9   1   0       2720.07       2781.18       187.66 o                         
  11   1   0          3.07         90.27        63.14 o                         
  13   1   0        196.57         60.90        94.84 o                         
  15   1   0        391.70        625.60       340.51 o                         
  17   1   0        446.06        639.27       342.17 o                         
   0   2   0      63127.62      61715.82       728.93 o                         
   2   2   0       3185.55       2920.90       112.14 o                         
   4   2   0      10543.41       9878.45       254.42 o                         
   6   2   0      14874.72      14091.95       321.31 o                         
   8   2   0        974.31       1096.26        74.01 o                         
  10   2   0        144.80        308.03        73.53 o                         
  12   2   0      10111.20      10513.01       686.42 o                         
  14   2   0       1494.26       1289.75       262.33 o                         
  16   2   0        836.71        867.68       384.85 o                         
   1   3   0      41234.09      41387.60       468.70 o                         
   3   3   0       4318.44       3940.43       157.99 o                         
   5   3   0       5198.60       5636.25       229.84 o                         
   7   3   0         57.82        107.78        62.02 o                         
   9   3   0          4.36          3.29        52.00 o                         
  11   3   0         44.90         47.37       109.29 o                         
  13   3   0        307.82        470.37       332.21 o                         
  15   3   0         23.51        469.89       352.89 o                         
   0   4   0      30063.14      28344.74       730.62 o                         
   2   4   0       9737.42       9225.13       252.20 o                         
   4   4   0      27229.23      27688.38       479.94 o                         
   6   4   0       1541.78       1517.64       155.88 o                         
   8   4   0       4519.60       4016.42       234.60 o                         
  10   4   0        335.37        384.95       250.51 o                         
  12   4   0         19.02         -7.40       108.63 o                         
  14   4   0        238.32         70.27       124.85 o                         
  16   4   0          8.77        142.87       187.37 o                         
   1   5   0          7.44         12.13        62.30 o                         
   3   5   0         56.51        -89.70       135.51 o                         
   5   5   0        112.76         87.03       129.31 o                         
   7   5   0        106.17         35.46       115.46 o                         
   9   5   0       1045.86        630.21       130.18 o                         
  11   5   0        427.30        413.92       169.84 o                         
  13   5   0        480.49        762.08       211.90 o                         
  15   5   0         67.00        126.42       272.73 o                         
   0   6   0       2964.58       2232.96       360.67 o                         
   2   6   0      26663.21      27714.50       848.19 o                         
   4   6   0       1329.08       1017.10       274.46 o                         
   6   6   0       3144.79       2851.16       490.48 o                         
   8   6   0       1457.66       2179.49       477.40 o                         
  10   6   0        704.82        708.12       209.96 o                         
  12   6   0        946.22        798.11       238.41 o                         
  14   6   0          5.65        255.77       130.52 o                         
   1   7   0       3431.09       3601.38       342.36 o                         
   3   7   0         36.83         10.04        60.82 o                         
   5   7   0        529.22        599.96       269.06 o                         
   7   7   0        988.62       2052.06       532.37 o                         
   9   7   0        145.53        160.80       130.78 o                         
  11   7   0         81.56        385.05       254.21 o                         
  13   7   0        721.41       1062.48       331.74 o                         
   0   8   0        895.28        905.06       326.16 o                         
   2   8   0       1252.45       1052.53       224.30 o                         
   4   8   0       1041.66        745.62       276.67 o                         
   6   8   0       1142.51        984.54       386.77 o                         
   8   8   0         13.99        509.55       319.67 o                         
  10   8   0        555.52        946.65       267.19 o                         
  12   8   0         42.84        109.82       328.65 o                         
   1   9   0        861.32        638.96       187.42 o                         
   3   9   0       1145.53       1636.18       433.68 o                         
   5   9   0       1906.38       1988.03       524.71 o                         
   7   9   0       2561.96       2387.19       566.37 o                         
   9   9   0          7.71       1944.13       693.69 o                         
  11   9   0         48.66         84.01       225.93 o                         
   0  10   0       1534.33       1080.21       394.49 o                         
   2  10   0       3698.15       3376.89       406.18 o                         
   4  10   0        199.92        706.33       390.07 o                         
   6  10   0         20.35         11.30       363.31 o                         
   8  10   0          4.19        111.06       222.37 o                         
  10  10   0        866.65        870.46       399.06 o                         
   1  11   0        262.66        275.93       172.39 o                         
   3  11   0        181.47         -7.80       168.56 o                         
   5  11   0        767.50        427.39       156.75 o                         
   7  11   0        272.26        830.14       423.86 o                         
   0  12   0       2536.14       4473.17       838.30 o                         
   2  12   0         77.03        598.91       318.51 o                         
   4  12   0        696.49        734.13       367.36 o                         
   1  13   0       1200.26       1266.77       434.18 o                         
   3  13   0         98.98         60.70       215.08 o                         
   1   1   1      12410.96      12980.89       156.12 o                         
   2   1   1      53904.79      54014.80       330.29 o                         
   3   1   1       9422.80       9227.86        98.05 o                         
   4   1   1      21897.33      21763.79       186.31 o                         
   5   1   1       6330.22       6485.39        90.29 o                         
   6   1   1       5424.82       5443.79       136.98 o                         
   7   1   1       1179.40       1168.71        82.70 o                         
   8   1   1          1.00         51.37        39.57 o                         
   9   1   1       1420.36       1574.14       100.97 o                         
  10   1   1        508.52        567.34        66.76 o                         
  11   1   1       2987.88       3196.81       157.20 o                         
  12   1   1        832.65        792.72        85.00 o                         
  13   1   1       1037.23       1064.13       132.25 o                         
  14   1   1        340.97        456.74       151.55 o                         
  15   1   1        185.83        155.17       115.29 o                         
  16   1   1         92.92       -138.46       138.46 o                         
  17   1   1        478.77        728.88       260.57 o                         
   0   2   1        275.71        198.59        39.24 o                         
   1   2   1       3265.30       3081.13        73.31 o                         
   2   2   1       2292.79       2257.44        66.16 o                         
   3   2   1       2981.09       3047.02        98.68 o                         
   4   2   1        965.94        887.90        59.40 o                         
   5   2   1        956.23        985.86        58.73 o                         
   6   2   1        663.82        643.11        43.67 o                         
   7   2   1       1059.75       1017.28        51.28 o                         
   8   2   1        604.45        673.86        72.09 o                         
   9   2   1        249.07        197.50        35.09 o                         
  10   2   1       2787.17       2709.28       133.25 o                         
  11   2   1        162.05        120.54        52.75 o                         
  12   2   1        685.07       1151.98       180.24 o                         
  13   2   1         76.92        135.95        80.08 o                         
  14   2   1         65.34         74.87        82.73 o                         
  15   2   1         58.89         61.87       136.83 o                         
  16   2   1        470.34        626.91       239.58 o                         
  17   2   1          0.24         57.54       164.44 o                         
   1   3   1        201.72        316.20        30.68 o                         
   2   3   1       5285.35       5505.53       115.29 o                         
   3   3   1       3499.44       3240.37       116.46 o                         
   4   3   1       9071.38       8732.90       185.70 o                         
   5   3   1       4538.56       4153.26       116.63 o                         
   6   3   1       2451.35       2613.30       110.31 o                         
   7   3   1       3298.93       3515.04       134.16 o                         
   8   3   1        755.03        747.71        63.30 o                         
   9   3   1        125.97        129.74        25.79 o                         
  10   3   1       1889.22       1895.41       104.26 o                         
  11   3   1       2173.56       2001.32       178.22 o                         
  12   3   1         75.12         66.33        78.61 o                         
  13   3   1       1492.63       1112.49       248.37 o                         
  14   3   1        386.07        593.81       138.08 o                         
  15   3   1        273.08         96.94       187.41 o                         
  16   3   1         41.19         78.55       129.47 o                         
   0   4   1         32.12         20.58        38.38 o                         
   1   4   1       8834.13       8398.31       187.25 o                         
   2   4   1       2206.10       2083.44        91.96 o                         
   3   4   1       1779.41       1796.94        91.04 o                         
   4   4   1       3900.96       3893.27       147.84 o                         
   5   4   1       1962.62       1715.81        96.85 o                         
   6   4   1        522.39        430.87        46.26 o                         
   7   4   1          3.38         -9.97        33.44 o                         
   8   4   1        983.17       1065.96        88.59 o                         
   9   4   1        369.84        315.73        47.31 o                         
  10   4   1        413.26        364.65       106.82 o                         
  11   4   1        100.62        174.02       103.64 o                         
  12   4   1          9.31        249.52        95.87 o                         
  13   4   1        230.26        216.22       104.22 o                         
  14   4   1         22.95         35.82       105.41 o                         
  15   4   1         12.89         41.61        86.29 o                         
  16   4   1        241.33        237.84       160.22 o                         
   1   5   1       9075.24       8587.42       275.48 o                         
   2   5   1          0.09         34.15        47.05 o                         
   3   5   1       2127.09       2011.44       144.46 o                         
   4   5   1        131.08        155.74        56.49 o                         
   5   5   1       2482.57       2172.96       274.60 o                         
   6   5   1       3357.47       3330.18       352.96 o                         
   7   5   1       3241.90       3236.48       364.69 o                         
   8   5   1       5107.61       4500.51       233.53 o                         
   9   5   1         71.19        159.91        74.72 o                         
  10   5   1         68.64         47.00        79.88 o                         
  11   5   1       1160.64       1422.16       215.13 o                         
  12   5   1        430.30        661.68       133.82 o                         
  13   5   1        149.12        186.31        71.31 o                         
  14   5   1         77.92         74.01       104.29 o                         
  15   5   1          5.37         99.19       115.42 o                         
   0   6   1        866.59        731.21       147.97 o                         
   1   6   1         71.31         86.70        72.11 o                         
   2   6   1       3437.02       3118.57       231.39 o                         
   3   6   1       1430.85       1387.54       164.93 o                         
   4   6   1       1000.06       1217.13       228.63 o                         
   5   6   1       1080.09        856.82       197.99 o                         
   6   6   1        638.43        381.55       149.23 o                         
   7   6   1       1563.38       1736.38       283.10 o                         
   8   6   1       1934.82       1777.46       291.30 o                         
   9   6   1        627.51        595.28       132.27 o                         
  10   6   1        528.48        507.83       141.82 o                         
  11   6   1         29.88        190.26        99.68 o                         
  12   6   1        855.82        949.84       205.17 o                         
  13   6   1        341.69        383.02        97.81 o                         
  14   6   1        430.23        403.39       116.11 o                         
  15   6   1          9.75         74.54       151.33 o                         
   1   7   1       2642.93       2983.34       221.48 o                         
   2   7   1       1777.01       1650.52       161.23 o                         
   3   7   1         81.71         67.05        60.86 o                         
   4   7   1          5.97         83.44       138.83 o                         
   5   7   1       1366.56       1341.71       257.00 o                         
   6   7   1         84.65        -51.70       106.46 o                         
   7   7   1       4186.47       4368.33       467.08 o                         
   8   7   1        103.54        170.99       134.42 o                         
   9   7   1         95.05        -41.74       263.96 o                         
  10   7   1        286.37        152.30       141.49 o                         
  11   7   1       1523.98       1411.92       223.13 o                         
  12   7   1          0.06        223.78       126.03 o                         
  13   7   1        765.22       1237.47       237.49 o                         
  14   7   1        114.58        198.97       127.44 o                         
   0   8   1       3317.60       2856.78       346.98 o                         
   1   8   1        267.48        209.14        82.64 o                         
   2   8   1       3365.85       3037.85       239.78 o                         
   3   8   1         11.01        180.54        99.34 o                         
   4   8   1       2329.99       2529.46       357.48 o                         
   5   8   1        257.54        311.65       182.39 o                         
   6   8   1        368.18        530.90       219.58 o                         
   7   8   1        128.51        223.15       144.51 o                         
   8   8   1        922.55        910.00       409.19 o                         
   9   8   1       1048.97       1510.36       333.38 o                         
  10   8   1        107.68        150.93       104.26 o                         
  11   8   1          1.12         15.08        97.91 o                         
  12   8   1        101.80        198.38       118.42 o                         
  13   8   1          0.01        -40.01       150.04 o                         
   1   9   1        485.78        587.30       118.76 o                         
   2   9   1       1509.22       1390.32       170.31 o                         
   3   9   1        496.22        979.22       285.08 o                         
   4   9   1          0.07        -44.72       110.28 o                         
   5   9   1       1255.72       1249.42       292.21 o                         
   6   9   1        393.08        350.49       157.06 o                         
   7   9   1         52.69        170.82       191.79 o                         
   8   9   1         81.84        531.93       286.68 o                         
   9   9   1          4.94        138.52       168.39 o                         
  10   9   1         10.88         89.08       163.59 o                         
  11   9   1        208.06        255.45       176.63 o                         
   0  10   1       1786.68       2134.62       325.35 o                         
   1  10   1          0.14          0.29        69.89 o                         
   2  10   1        142.44        509.30       153.86 o                         
   3  10   1        566.89        353.61       183.25 o                         
   4  10   1        529.31        512.55       179.62 o                         
   5  10   1         36.13         17.72       133.01 o                         
   6  10   1       1177.21       1376.39       324.44 o                         
   7  10   1         64.38         15.81       107.05 o                         
   8  10   1         93.86        109.99       218.96 o                         
   9  10   1          0.15        248.80       169.41 o                         
  10  10   1         70.86        248.58       229.46 o                         
   1  11   1       1170.64       1114.26       218.77 o                         
   2  11   1        866.47        804.66       236.58 o                         
   3  11   1        322.09        219.14       148.89 o                         
   4  11   1        116.91        -70.84       327.52 o                         
   5  11   1         13.68         90.49       179.02 o                         
   6  11   1         41.30        164.81       182.80 o                         
   7  11   1        868.01       1388.71       341.68 o                         
   8  11   1         85.95        180.95       202.63 o                         
   0  12   1       4321.67       4078.14       503.23 o                         
   1  12   1          4.26        -18.57       103.33 o                         
   2  12   1        472.25        660.55       257.08 o                         
   3  12   1        142.89         70.30       120.86 o                         
   4  12   1         64.42        395.58       206.96 o                         
   5  12   1        112.80        202.65       176.82 o                         
   1  13   1        207.25        318.06       278.12 o                         
   2  13   1        203.11        143.40       276.25 o                         
   3  13   1        120.32         98.70       340.37 o                         
   1   0   2       7616.81       6894.36       177.52 o                         
   2   0   2       5724.28       6296.86       108.00 o                         
   3   0   2      17717.11      17741.68       248.86 o                         
   4   0   2      12625.96      12301.87       240.93 o                         
   5   0   2      22574.77      22865.10       396.72 o                         
   6   0   2      17495.76      17321.03       379.10 o                         
   7   0   2       2486.99       2441.43       190.02 o                         
   8   0   2      11017.51      10390.96       415.14 o                         
   9   0   2         69.28          2.30        43.33 o                         
  10   0   2       4427.40       4186.98       245.47 o                         
  11   0   2       3570.40       3557.59       239.41 o                         
  12   0   2         33.97        -13.43        54.48 o                         
  13   0   2       2016.37       2180.78       254.04 o                         
  14   0   2       1006.27        996.77       254.84 o                         
  15   0   2        157.35         90.43       102.41 o                         
  16   0   2        667.57        422.05       278.85 o                         
   1   1   2       2306.37       2173.99        67.51 o                         
   2   1   2      12199.89      12311.66       155.65 o                         
   3   1   2      13569.90      14205.61       154.53 o                         
   4   1   2       5643.24       6119.02        92.75 o                         
   5   1   2       3138.19       3008.26        65.62 o                         
   6   1   2        971.90       1036.27        41.01 o                         
   7   1   2       6061.62       6121.36       192.83 o                         
   8   1   2         29.79         46.65        38.96 o                         
   9   1   2         52.45        232.87        65.57 o                         
  10   1   2        556.26        749.18        75.31 o                         
  11   1   2        319.50        340.52        56.18 o                         
  12   1   2        105.81        119.77        51.33 o                         
  13   1   2        199.46        385.23       119.02 o                         
  14   1   2        541.50        558.06       146.43 o                         
  15   1   2         49.06        -15.67        94.30 o                         
  16   1   2         43.25        -11.13       168.03 o                         
  17   1   2        102.84       -313.23       313.23 o                         
   0   2   2      12552.60      12593.03       250.07 o                         
   1   2   2        246.23        231.20        31.58 o                         
   2   2   2      12511.68      12808.73       181.78 o                         
   3   2   2       1278.21       1261.02        78.39 o                         
   4   2   2         16.48         23.48        18.66 o                         
   5   2   2        546.96        637.76        49.08 o                         
   6   2   2        150.71        133.95        44.47 o                         
   7   2   2        169.83        148.63        26.05 o                         
   8   2   2      11198.28      11445.56       179.17 o                         
   9   2   2         18.44         85.15        53.64 o                         
  10   2   2       6722.21       6692.14       272.10 o                         
  11   2   2        202.12        334.69        72.01 o                         
  12   2   2       5301.72       4758.54       329.63 o                         
  13   2   2        215.94        338.19       125.55 o                         
  14   2   2       1082.09       1054.34       173.26 o                         
  15   2   2         20.51        214.75       189.59 o                         
  16   2   2        323.09        414.70       200.44 o                         
  17   2   2         12.47        106.83       155.50 o                         
   1   3   2       4633.57       4485.75       118.78 o                         
   2   3   2      20064.67      20049.16       219.24 o                         
   3   3   2       3989.98       4017.11       106.92 o                         
   4   3   2       2788.59       3184.72        97.49 o                         
   5   3   2       5359.81       5178.24       165.93 o                         
   6   3   2       7486.88       7779.69       189.73 o                         
   7   3   2        600.60        681.20        58.00 o                         
   8   3   2        252.63        249.19        38.25 o                         
   9   3   2         15.03        101.83        37.52 o                         
  10   3   2       1142.58       1090.80        65.74 o                         
  11   3   2        905.19       1045.78       136.23 o                         
  12   3   2          1.20        -60.23        61.11 o                         
  13   3   2        169.09        164.70        85.25 o                         
  14   3   2         28.42         43.50        80.29 o                         
  15   3   2         35.77        218.34       329.49 o                         
  16   3   2          0.75        425.72       212.84 o                         
   0   4   2        419.14        272.81        44.23 o                         
   1   4   2       2658.80       2741.10        95.49 o                         
   2   4   2        279.61        298.73        36.88 o                         
   3   4   2       1843.94       2118.52        90.07 o                         
   4   4   2          9.10         14.99        55.34 o                         
   5   4   2       4122.46       4308.26       153.81 o                         
   6   4   2       4776.65       4654.22       156.42 o                         
   7   4   2          6.99         19.45        20.66 o                         
   8   4   2      10494.69      10022.28       260.18 o                         
   9   4   2          0.93          9.02        28.60 o                         
  10   4   2        314.59        473.26       116.24 o                         
  11   4   2        999.96        846.02       124.52 o                         
  12   4   2        674.06        656.66       117.86 o                         
  13   4   2         33.96         84.51        88.75 o                         
  14   4   2        913.23       1087.48       202.39 o                         
  15   4   2         15.08        115.48       154.06 o                         
  16   4   2         16.19        216.93       227.94 o                         
   1   5   2       7595.00       7174.35       231.83 o                         
   2   5   2        139.67        218.44        51.60 o                         
   3   5   2       2357.24       2601.35       167.42 o                         
   4   5   2        410.04        313.03        73.92 o                         
   5   5   2       2874.64       2808.10       210.20 o                         
   6   5   2        416.50        497.38       131.13 o                         
   7   5   2       5626.92       5411.01       908.69 o                         
   8   5   2        233.50        363.37       104.30 o                         
   9   5   2       5034.80       5344.62       356.53 o                         
  10   5   2         18.36        129.53        89.47 o                         
  11   5   2       4192.28       4371.51       358.56 o                         
  12   5   2        285.66        318.56       101.85 o                         
  13   5   2        355.74        387.41       105.93 o                         
  14   5   2        192.55        230.89        83.25 o                         
  15   5   2          2.27        -40.69        99.81 o                         
   0   6   2        937.55        742.89       143.00 o                         
   1   6   2        663.44        643.78        89.70 o                         
   2   6   2       1621.60       1401.25       122.81 o                         
   3   6   2          3.58         19.61        53.58 o                         
   4   6   2         66.28         26.83        61.15 o                         
   5   6   2        646.52        733.40       203.46 o                         
   6   6   2       6777.21       6269.33       518.03 o                         
   7   6   2          7.80         54.25       132.10 o                         
   8   6   2       2043.78       2016.60       328.25 o                         
   9   6   2        491.47        546.51       148.43 o                         
  10   6   2        485.46        467.64       130.68 o                         
  11   6   2        483.10        386.39       168.19 o                         
  12   6   2       2252.21       2637.50       311.63 o                         
  13   6   2          5.85         -3.41        77.93 o                         
  14   6   2         29.44        149.58       123.31 o                         
  15   6   2        121.89       -142.84       151.87 o                         
   1   7   2       3811.99       3670.20       249.19 o                         
   2   7   2         21.68        104.21        79.12 o                         
   3   7   2         45.24        147.67        86.58 o                         
   4   7   2        926.86       1031.53       337.74 o                         
   5   7   2       5765.37       4908.68       556.15 o                         
   6   7   2        431.74        308.43       222.34 o                         
   7   7   2       1629.17       1159.40       268.26 o                         
   8   7   2         81.66        254.19       238.30 o                         
   9   7   2         21.78        -86.19       118.13 o                         
  10   7   2         10.59         12.27       112.44 o                         
  11   7   2        917.90       1141.93       218.53 o                         
  12   7   2        413.42        123.20       125.32 o                         
  13   7   2        814.52       1133.46       198.28 o                         
  14   7   2         26.92        -58.99       124.92 o                         
   0   8   2       7538.94       7076.46       512.69 o                         
   1   8   2        458.98        507.35       101.02 o                         
   2   8   2        273.38        289.49       111.86 o                         
   3   8   2       1930.88       2110.14       239.22 o                         
   4   8   2        155.56        206.46       134.17 o                         
   5   8   2         85.84        103.03       110.93 o                         
   6   8   2       1432.09       1717.10       329.50 o                         
   7   8   2         23.59        232.28       167.95 o                         
   8   8   2         50.57        305.66       319.16 o                         
   9   8   2         68.42        462.52       194.36 o                         
  10   8   2       1123.14        788.47       171.87 o                         
  11   8   2          2.42         38.31        92.55 o                         
  12   8   2        818.10       1064.73       192.75 o                         
  13   8   2         11.78         72.67       131.82 o                         
   1   9   2       1618.15       1345.50       175.52 o                         
   2   9   2        157.30        127.37       106.33 o                         
   3   9   2       4443.92       4158.40       506.74 o                         
   4   9   2         54.66         47.72       122.76 o                         
   5   9   2        331.03        509.78       187.70 o                         
   6   9   2         14.55         13.74       112.57 o                         
   7   9   2        266.27        301.61       271.94 o                         
   8   9   2        117.31         39.27       189.62 o                         
   9   9   2        120.62        192.49       152.09 o                         
  10   9   2        337.98         72.78       133.66 o                         
  11   9   2        769.16        788.64       190.07 o                         
   0  10   2        180.10         57.07        98.33 o                         
   1  10   2       1833.79       1595.79       197.88 o                         
   2  10   2        250.88        308.52       130.22 o                         
   3  10   2        127.36        281.44       135.35 o                         
   4  10   2        178.32        328.93       210.27 o                         
   5  10   2          7.35        233.17       133.75 o                         
   6  10   2        819.17        620.40       278.09 o                         
   7  10   2          0.59         76.62       246.54 o                         
   8  10   2         69.72        350.92       241.02 o                         
   9  10   2          9.11         14.60       659.77 o                         
  10  10   2         64.19        476.90       417.64 o                         
   1  11   2          7.24        105.89       134.07 o                         
   2  11   2        426.96        492.26       153.51 o                         
   3  11   2        212.70        472.06       201.09 o                         
   4  11   2        312.82        251.71       197.26 o                         
   5  11   2       1446.44       1763.19       365.10 o                         
   6  11   2        175.79        430.09       191.36 o                         
   7  11   2          4.74         77.04       244.35 o                         
   8  11   2         27.79        312.51       228.68 o                         
   0  12   2        344.29        638.81       377.85 o                         
   1  12   2        413.86        230.96       105.55 o                         
   2  12   2        104.35        -44.32       192.38 o                         
   3  12   2        157.92         49.72       120.82 o                         
   4  12   2        126.90       -208.00       344.37 o                         
   5  12   2         55.94        193.13       121.32 o                         
   1  13   2       1792.58       1293.79       439.29 o                         
   2  13   2         22.29        103.22       145.23 o                         
   3  13   2         87.17        267.11       173.36 o                         
   1   1   3      38118.02      38054.68       293.53 o                         
   2   1   3        102.04         79.18        20.26 o                         
   3   1   3       6848.05       6655.47       106.92 o                         
   4   1   3       7529.62       7266.08       116.93 o                         
   5   1   3      26137.43      25770.21       203.48 o                         
   6   1   3        501.04        459.34        33.01 o                         
   7   1   3       3629.09       3122.32       136.58 o                         
   8   1   3        150.49        195.55        43.62 o                         
   9   1   3       5482.07       5593.19       222.66 o                         
  10   1   3       4873.14       5039.10       207.28 o                         
  11   1   3       1912.96       1922.41       123.38 o                         
  12   1   3        818.21        973.12       101.19 o                         
  13   1   3       7632.85       7299.55       336.41 o                         
  14   1   3        241.82        374.38       153.39 o                         
  15   1   3        760.71       1032.12       397.63 o                         
  16   1   3         58.80        319.94       189.28 o                         
  17   1   3        617.37        458.46       322.95 o                         
   0   2   3          2.39         35.46        37.20 o                         
   1   2   3        132.53        134.70        29.17 o                         
   2   2   3       7084.73       7263.67       170.11 o                         
   3   2   3      17447.41      16954.52       264.20 o                         
   4   2   3          0.64         36.29        22.18 o                         
   5   2   3        211.36        189.56        38.25 o                         
   6   2   3      13221.29      13626.26       218.03 o                         
   7   2   3       5436.34       5573.26       138.89 o                         
   8   2   3       2596.08       2530.35        91.11 o                         
   9   2   3       1359.89       1409.01        72.92 o                         
  10   2   3         54.84        179.61        90.60 o                         
  11   2   3         41.48         92.45        52.04 o                         
  12   2   3        776.89        788.06       131.75 o                         
  13   2   3        929.05        962.54       160.18 o                         
  14   2   3          2.96         87.88        71.10 o                         
  15   2   3         22.68        106.05       313.29 o                         
  16   2   3          0.21         54.66       356.12 o                         
  17   2   3          7.17        178.95       323.35 o                         
   1   3   3        120.00        127.70        32.89 o                         
   2   3   3       1494.06       1420.33        73.07 o                         
   3   3   3       4373.47       3936.82       114.44 o                         
   4   3   3       6987.56       6665.93       158.42 o                         
   5   3   3       7726.51       8295.36       182.94 o                         
   6   3   3      11664.11      12011.92       245.98 o                         
   7   3   3       3527.79       3665.13       144.97 o                         
   8   3   3        100.42        142.75        26.01 o                         
   9   3   3       7596.54       7426.43       186.82 o                         
  10   3   3        278.10        269.08        56.75 o                         
  11   3   3       3743.81       3894.03       251.14 o                         
  12   3   3         50.82         98.34        59.79 o                         
  13   3   3       3330.15       3533.41       309.58 o                         
  14   3   3         73.32        276.51       110.20 o                         
  15   3   3        424.57        398.06       542.82 o                         
  16   3   3        561.96        259.61       186.39 o                         
   0   4   3       3439.49       3684.11       173.21 o                         
   1   4   3       7220.09       7171.13       167.95 o                         
   2   4   3         86.55         35.45        28.71 o                         
   3   4   3          8.94         25.28        23.42 o                         
   4   4   3       2101.56       2235.44       106.68 o                         
   5   4   3       7297.92       7268.00       203.91 o                         
   6   4   3        512.85        547.11        56.70 o                         
   7   4   3         20.62         65.80        28.93 o                         
   8   4   3         82.25        128.37        51.45 o                         
   9   4   3          0.36         59.96        73.90 o                         
  10   4   3        489.96        579.15       119.04 o                         
  11   4   3        118.96        283.86        86.08 o                         
  12   4   3         37.33        161.41        80.07 o                         
  13   4   3        139.93        196.91        92.63 o                         
  14   4   3          0.50        -21.10       124.33 o                         
  15   4   3          1.45         -2.15        84.89 o                         
  16   4   3         36.93        480.35       338.93 o                         
   1   5   3        713.88        678.19        66.90 o                         
   2   5   3        413.45        316.85        55.30 o                         
   3   5   3       6510.52       6369.82       193.91 o                         
   4   5   3        363.08        374.39        60.83 o                         
   5   5   3      13576.98      13246.46       454.47 o                         
   6   5   3          1.46         56.49        49.44 o                         
   7   5   3       7389.98       7855.69       319.38 o                         
   8   5   3        183.86        209.06        48.13 o                         
   9   5   3       1086.69       1279.83       187.24 o                         
  10   5   3        634.56        644.47       179.22 o                         
  11   5   3       1602.06       1850.37       239.94 o                         
  12   5   3         50.81        228.23        94.78 o                         
  13   5   3        861.37       1073.28       162.33 o                         
  14   5   3         69.87       -152.60       152.60 o                         
  15   5   3         82.87        269.37       137.53 o                         
   0   6   3        400.81        322.18       108.51 o                         
   1   6   3         25.24         30.62        61.35 o                         
   2   6   3        423.96        339.51       122.26 o                         
   3   6   3        377.36        305.27        65.87 o                         
   4   6   3        102.90        200.98        60.77 o                         
   5   6   3       3002.71       2971.37       238.64 o                         
   6   6   3        209.61        354.95        93.75 o                         
   7   6   3        301.22        380.47       147.23 o                         
   8   6   3        198.04        265.58       193.86 o                         
   9   6   3        693.06        824.13       172.34 o                         
  10   6   3          1.89          8.75        90.34 o                         
  11   6   3        457.05        605.23       143.05 o                         
  12   6   3        380.53        571.96       167.36 o                         
  13   6   3         41.88         71.65        85.97 o                         
  14   6   3         12.91        135.48        84.15 o                         
  15   6   3         38.67        -72.22        78.66 o                         
   1   7   3       8138.58       8107.78       364.76 o                         
   2   7   3       6078.89       6303.12       372.02 o                         
   3   7   3         46.70         73.65       110.91 o                         
   4   7   3       1708.39       1834.49       201.31 o                         
   5   7   3        348.03        338.28       164.44 o                         
   6   7   3        476.12        395.93       155.89 o                         
   7   7   3       4665.95       4863.13       630.83 o                         
   8   7   3       1496.30       1518.09       324.29 o                         
   9   7   3         72.39        480.05       206.01 o                         
  10   7   3        175.02        219.09        95.74 o                         
  11   7   3       3167.43       3367.44       344.70 o                         
  12   7   3         41.28         50.29       100.85 o                         
  13   7   3        995.85        921.81       186.00 o                         
  14   7   3          1.08        138.41       113.37 o                         
   0   8   3       2563.38       2280.99       291.71 o                         
   1   8   3        170.02        313.12       104.52 o                         
   2   8   3        618.89        510.73       113.23 o                         
   3   8   3        283.52        302.19       115.72 o                         
   4   8   3        195.41        204.72       102.23 o                         
   5   8   3        865.18        730.88       197.83 o                         
   6   8   3        688.13        735.49       238.35 o                         
   7   8   3          6.45        130.40       151.87 o                         
   8   8   3       1749.19       1576.06       321.12 o                         
   9   8   3        555.27        435.50       190.44 o                         
  10   8   3         80.51        158.74       116.57 o                         
  11   8   3         76.91       -122.00       122.00 o                         
  12   8   3         45.19        190.63       102.29 o                         
  13   8   3        306.53        212.50       158.83 o                         
   1   9   3       1054.87        879.20       144.30 o                         
   2   9   3         33.63         18.76        81.16 o                         
   3   9   3        385.35        443.96       154.36 o                         
   4   9   3        181.72        124.14       150.75 o                         
   5   9   3        233.00        283.56       159.75 o                         
   6   9   3        256.29        169.75       192.27 o                         
   7   9   3         94.73        200.91       175.69 o                         
   8   9   3        238.92        111.73       124.25 o                         
   9   9   3         11.04         12.75       191.80 o                         
  10   9   3        788.10       1060.14       287.67 o                         
  11   9   3        885.60        939.56       191.50 o                         
   0  10   3        445.35        257.73       180.73 o                         
   1  10   3        591.83        528.63       363.35 o                         
   2  10   3        342.29        486.16       160.81 o                         
   3  10   3        606.51        487.74       191.49 o                         
   4  10   3        204.37        151.81       135.07 o                         
   5  10   3        618.01        739.11       350.85 o                         
   6  10   3       1055.21        801.56       262.33 o                         
   7  10   3         57.57        -35.91       128.78 o                         
   8  10   3        675.01        575.13       303.13 o                         
   9  10   3       1727.22        793.99       745.04 o                         
  10  10   3        127.93        331.14       325.33 o                         
   1  11   3         27.15          7.61       111.97 o                         
   2  11   3         21.25         38.33       102.16 o                         
   3  11   3        269.51        304.87       182.29 o                         
   4  11   3        115.96        365.63       180.93 o                         
   5  11   3         33.50        465.18       368.74 o                         
   6  11   3        104.22       -135.40       138.30 o                         
   7  11   3        868.53        377.76       580.34 o                         
   8  11   3         39.40        171.05       151.16 o                         
   0  12   3        464.79        266.07       287.77 o                         
   1  12   3         79.18        374.21       184.26 o                         
   2  12   3         46.83        -15.83       102.16 o                         
   3  12   3        149.26        186.77       126.55 o                         
   4  12   3        355.18        421.72       202.50 o                         
   5  12   3        118.55         18.12       125.02 o                         
   1  13   3          0.45        177.53       179.77 o                         
   2  13   3         19.34        -77.59       211.16 o                         
   3  13   3          0.64         17.70       124.04 o                         
   1   0   4       2534.38       2069.87        75.05 o                         
   2   0   4       2136.53       2342.99        92.49 o                         
   3   0   4       2623.62       2660.29        77.76 o                         
   4   0   4       2332.26       2435.48        74.02 o                         
   5   0   4       3276.91       3574.44        98.26 o                         
   6   0   4      19797.26      19508.59       278.91 o                         
   7   0   4       2312.90       2378.50       186.34 o                         
   8   0   4       1926.63       1940.81       180.89 o                         
   9   0   4       4346.38       4237.38       279.12 o                         
  10   0   4       1735.38       1679.93       197.35 o                         
  11   0   4         77.97        -21.66        50.69 o                         
  12   0   4       7218.48       6806.89       347.16 o                         
  13   0   4        669.41        448.23       130.84 o                         
  14   0   4         31.79        269.00       179.43 o                         
  15   0   4        161.06        116.41       174.48 o                         
  16   0   4        462.09        305.10       186.45 o                         
   1   1   4       9604.18       9146.36       168.74 o                         
   2   1   4      36833.04      37501.17       302.11 o                         
   3   1   4        108.01         85.03        19.80 o                         
   4   1   4       4808.72       4793.88        93.81 o                         
   5   1   4       7260.86       7650.41       127.67 o                         
   6   1   4       1262.13       1155.15        53.89 o                         
   7   1   4        526.99        656.67        44.26 o                         
   8   1   4       1066.03       1054.77        91.21 o                         
   9   1   4        697.51        856.54        89.07 o                         
  10   1   4       2511.71       2464.63       192.49 o                         
  11   1   4         21.36        122.47        52.45 o                         
  12   1   4       1093.38       1138.50       114.94 o                         
  13   1   4          0.14        174.70        78.29 o                         
  14   1   4          9.92        115.74       113.24 o                         
  15   1   4        396.54        469.11       187.62 o                         
  16   1   4        150.39        129.44       282.54 o                         
  17   1   4          0.76        256.86       156.11 o                         
   0   2   4      54460.12      52090.14       840.02 o                         
   1   2   4       2944.44       3152.20       114.80 o                         
   2   2   4      12522.71      12708.63       229.41 o                         
   3   2   4      22402.45      21098.45       300.98 o                         
   4   2   4       2300.16       2075.63        87.57 o                         
   5   2   4       4087.38       4056.03       119.67 o                         
   6   2   4      24610.72      24558.59       307.51 o                         
   7   2   4       1146.11       1118.61        64.89 o                         
   8   2   4         77.87         61.22        39.48 o                         
   9   2   4          3.12          7.12        33.41 o                         
  10   2   4        169.12         20.76        56.16 o                         
  11   2   4         50.29         85.14        55.60 o                         
  12   2   4       1772.59       1684.12       194.33 o                         
  13   2   4        638.36        496.73       116.72 o                         
  14   2   4         99.49         98.85       153.74 o                         
  15   2   4        137.58        260.47       198.01 o                         
  16   2   4        856.04        978.63       288.80 o                         
  17   2   4        280.20        253.35       234.47 o                         
   1   3   4       3409.20       3381.33       126.86 o                         
   2   3   4       1847.68       1811.45        95.86 o                         
   3   3   4       4080.28       3859.16       126.13 o                         
   4   3   4          0.03         48.33        34.49 o                         
   5   3   4        123.68        101.13        35.52 o                         
   6   3   4        448.09        577.76        49.98 o                         
   7   3   4         19.65         45.70        26.27 o                         
   8   3   4        268.95        234.90        40.13 o                         
   9   3   4        174.13        153.63        50.38 o                         
  10   3   4       1789.41       2047.95       178.76 o                         
  11   3   4          7.60        109.22        79.77 o                         
  12   3   4        369.80        429.59       105.03 o                         
  13   3   4          4.15        206.75       103.42 o                         
  14   3   4       1178.98       1198.09       186.95 o                         
  15   3   4        588.72        600.42       180.32 o                         
  16   3   4          2.51        146.50       267.64 o                         
   0   4   4      15964.65      14528.79       386.83 o                         
   1   4   4       1773.04       1880.33        99.95 o                         
   2   4   4       9879.40       9010.21       210.16 o                         
   3   4   4       2221.06       2412.77       107.36 o                         
   4   4   4        298.23        188.13        30.69 o                         
   5   4   4        898.27        786.87        65.17 o                         
   6   4   4       4355.58       4004.14       160.93 o                         
   7   4   4        692.11        664.19        69.92 o                         
   8   4   4       2484.56       2257.80       124.85 o                         
   9   4   4        521.19        543.72        77.12 o                         
  10   4   4          5.19          1.16        71.91 o                         
  11   4   4       3043.89       3236.44       240.66 o                         
  12   4   4        277.28        213.62        81.02 o                         
  13   4   4          5.10         10.32        90.39 o                         
  14   4   4        598.83        533.64       145.46 o                         
  15   4   4        126.34         86.02       101.50 o                         
  16   4   4        633.25       2149.19       601.80 o                         
   1   5   4         42.01          7.84        32.71 o                         
   2   5   4         22.35         42.07        42.06 o                         
   3   5   4       5218.28       5734.58       210.45 o                         
   4   5   4       8685.69       8874.19       252.13 o                         
   5   5   4          1.48         -2.67        43.80 o                         
   6   5   4          8.03         48.27        54.26 o                         
   7   5   4         73.96        135.69        58.91 o                         
   8   5   4       1401.21       1140.51       110.69 o                         
   9   5   4         41.46        115.80        98.66 o                         
  10   5   4         88.71        120.72        85.18 o                         
  11   5   4       3166.70       2935.24       264.68 o                         
  12   5   4        386.87        372.94        98.07 o                         
  13   5   4        248.76        361.29       125.87 o                         
  14   5   4          4.22         77.44        81.08 o                         
  15   5   4         61.88         -5.00        80.60 o                         
   0   6   4       2649.38       2562.52       225.50 o                         
   1   6   4        961.45       1063.55       106.35 o                         
   2   6   4       6287.53       5887.50       211.66 o                         
   3   6   4       2499.15       2697.27       191.15 o                         
   4   6   4       1078.60        831.99       101.79 o                         
   5   6   4        146.91        206.05        88.53 o                         
   6   6   4       1711.72       1729.31       186.09 o                         
   7   6   4        239.64        186.92        81.21 o                         
   8   6   4       1575.83       1106.97       251.93 o                         
   9   6   4       1549.76       1167.75       175.69 o                         
  10   6   4        766.85        656.19       194.75 o                         
  11   6   4        223.11        283.23       106.52 o                         
  12   6   4        272.43        523.55       146.15 o                         
  13   6   4         26.11         54.33        80.79 o                         
  14   6   4        123.52         71.93        82.50 o                         
  15   6   4         18.69        536.62       175.90 o                         
   1   7   4       2016.82       2194.49       186.59 o                         
   2   7   4        710.16        867.27       188.39 o                         
   3   7   4       1813.77       2100.68       220.44 o                         
   4   7   4         67.46         44.17        45.87 o                         
   5   7   4         16.90        105.43        83.27 o                         
   6   7   4        220.93        196.39       126.99 o                         
   7   7   4        262.85        378.53       177.64 o                         
   8   7   4       2965.03       2725.81       397.98 o                         
   9   7   4        372.60        563.19       232.10 o                         
  10   7   4        190.35        487.95       171.80 o                         
  11   7   4       1110.08       1101.38       220.73 o                         
  12   7   4        879.23       1167.80       206.70 o                         
  13   7   4        752.02        687.88       160.84 o                         
  14   7   4         54.43        110.88       146.37 o                         
   0   8   4         60.41         92.29        98.07 o                         
   1   8   4        327.12        393.24       121.76 o                         
   2   8   4        862.59        676.59       161.48 o                         
   3   8   4         49.45        -34.14        59.26 o                         
   4   8   4       4277.95       4902.23       350.49 o                         
   5   8   4        201.58        632.51       201.06 o                         
   6   8   4        312.49         46.76       113.55 o                         
   7   8   4         13.20       -121.33       203.24 o                         
   8   8   4         32.75        -45.15       164.86 o                         
   9   8   4        260.65        172.82       148.34 o                         
  10   8   4       1514.74       1482.57       231.52 o                         
  11   8   4        117.91        351.52       118.80 o                         
  12   8   4        132.74        -31.44       104.69 o                         
  13   8   4          1.36        221.81       277.35 o                         
   1   9   4       1046.20        945.11       174.45 o                         
   2   9   4        677.53        603.19       192.61 o                         
   3   9   4        879.94        924.82       269.49 o                         
   4   9   4       1150.71        847.12       171.82 o                         
   5   9   4        593.01        256.70       218.09 o                         
   6   9   4        217.81        321.61       195.39 o                         
   7   9   4        781.86        785.37       261.83 o                         
   8   9   4        223.12        442.01       335.50 o                         
   9   9   4         40.18        491.38       211.99 o                         
  10   9   4         86.12        252.99       219.54 o                         
  11   9   4          2.50         -4.36       116.39 o                         
   0  10   4        906.97        882.09       294.12 o                         
   1  10   4         24.19         85.00        86.47 o                         
   2  10   4        276.98        452.15       190.02 o                         
   3  10   4       1294.78       1450.90       230.01 o                         
   4  10   4         24.18        -48.15       110.97 o                         
   5  10   4          7.13        365.39       206.60 o                         
   6  10   4         25.51        308.86       178.39 o                         
   7  10   4        234.36        496.09       243.34 o                         
   8  10   4        633.03        677.76       236.07 o                         
   9  10   4        289.78        542.16       292.52 o                         
   1  11   4       1294.94       1427.51       232.65 o                         
   2  11   4        162.65        146.24       117.74 o                         
   3  11   4        111.75        283.16       139.86 o                         
   4  11   4        397.96        455.07       215.87 o                         
   5  11   4        648.67        750.83       377.32 o                         
   6  11   4        193.94        119.87       269.11 o                         
   7  11   4        217.66        588.09       262.75 o                         
   8  11   4         73.10         27.62       282.31 o                         
   0  12   4       1024.68       1570.90       456.63 o                         
   1  12   4          3.77        146.75       136.28 o                         
   2  12   4        113.84         37.45       142.82 o                         
   3  12   4        194.35        347.53       194.48 o                         
   4  12   4        296.38         19.78       145.68 o                         
   5  12   4         31.71         79.75       158.10 o                         
   1  13   4        290.78        228.87       153.02 o                         
   2  13   4         70.44        469.40       312.02 o                         
   3  13   4         26.37         37.70       222.38 o                         
   1   1   5      24871.31      23760.06       428.61 o                         
   2   1   5       5774.61       5821.90       137.01 o                         
   3   1   5       5508.67       5613.68       105.83 o                         
   4   1   5      12372.00      12343.37       147.33 o                         
   5   1   5      21848.70      22487.51       218.77 o                         
   6   1   5       2027.21       2120.66        73.68 o                         
   7   1   5       2463.83       2747.99       102.40 o                         
   8   1   5        237.84        219.90        21.98 o                         
   9   1   5         15.05         48.53        62.53 o                         
  10   1   5          1.61        103.25        52.43 o                         
  11   1   5        149.75        227.81        61.54 o                         
  12   1   5       1872.82       1914.16       148.35 o                         
  13   1   5       1415.26       1368.12       165.87 o                         
  14   1   5        569.42        627.45       162.30 o                         
  15   1   5         74.98        458.95       194.11 o                         
  16   1   5         71.18         57.54       115.07 o                         
  17   1   5        956.63        636.83       346.83 o                         
   0   2   5        508.48        376.19        67.69 o                         
   1   2   5       7108.32       7503.60       200.44 o                         
   2   2   5      18318.11      18928.54       288.19 o                         
   3   2   5      13834.18      13316.79       231.44 o                         
   4   2   5        102.11        127.88        28.35 o                         
   5   2   5      12007.45      12276.80       201.95 o                         
   6   2   5       1614.66       1702.56        99.84 o                         
   7   2   5        747.79        909.28        54.11 o                         
   8   2   5       1215.01       1299.09        73.72 o                         
   9   2   5       1350.67       1387.83        86.32 o                         
  10   2   5       3196.97       2566.02       261.83 o                         
  11   2   5        571.18        640.87       125.17 o                         
  12   2   5        239.25         60.24        78.46 o                         
  13   2   5        247.51        137.99       146.53 o                         
  14   2   5         19.29        -35.20        88.02 o                         
  15   2   5        264.56        330.67       182.48 o                         
  16   2   5         63.05        295.32       279.23 o                         
  17   2   5        672.65        461.66       276.24 o                         
   1   3   5        979.02        907.48        70.58 o                         
   2   3   5       1296.76       1094.84        86.16 o                         
   3   3   5        797.28        796.33        74.67 o                         
   4   3   5       5937.98       6318.54       199.20 o                         
   5   3   5      10350.83       9567.17       230.06 o                         
   6   3   5       2084.60       2139.47       108.17 o                         
   7   3   5        609.10        638.32        55.77 o                         
   8   3   5        753.04        745.68        69.93 o                         
   9   3   5         51.70         40.22        39.55 o                         
  10   3   5       4128.34       4477.29       260.04 o                         
  11   3   5         14.68         32.81        53.23 o                         
  12   3   5         20.54         52.34        71.35 o                         
  13   3   5       1330.28       1338.58       195.60 o                         
  14   3   5         77.26         93.46       155.25 o                         
  15   3   5         64.40        297.16       135.80 o                         
  16   3   5        189.43        127.04       125.00 o                         
  17   3   5        491.40        774.96       348.66 o                         
   0   4   5       6464.99       6281.25       258.15 o                         
   1   4   5       6923.86       6552.31       201.99 o                         
   2   4   5       1392.71       1649.79        94.57 o                         
   3   4   5        357.81        366.97        45.62 o                         
   4   4   5        813.20        670.37        59.45 o                         
   5   4   5       3646.46       3671.25       137.35 o                         
   6   4   5       1329.89       1451.66        99.92 o                         
   7   4   5        870.23        901.60        85.08 o                         
   8   4   5       1445.14       1364.37       102.80 o                         
   9   4   5        855.92        890.44       100.72 o                         
  10   4   5       1013.69        988.36       141.28 o                         
  11   4   5         26.87        158.22        73.76 o                         
  12   4   5        132.14        253.67       146.84 o                         
  13   4   5        514.44        606.11       172.47 o                         
  14   4   5        402.57        486.84       139.52 o                         
  15   4   5         31.68       -161.90       161.90 o                         
  16   4   5        793.57        664.10       353.32 o                         
   1   5   5      17438.94      17025.81       406.54 o                         
   2   5   5        163.41        201.99        52.03 o                         
   3   5   5         27.10         17.88        47.22 o                         
   4   5   5        311.57        374.12        63.04 o                         
   5   5   5        182.74        127.82        51.76 o                         
   6   5   5       2181.60       2144.93       186.75 o                         
   7   5   5       2956.29       2722.81       211.33 o                         
   8   5   5         21.62        149.65        49.73 o                         
   9   5   5        654.19        749.14       157.00 o                         
  10   5   5        135.66        147.25       105.73 o                         
  11   5   5        802.25        829.32       164.53 o                         
  12   5   5        103.89        122.24        81.56 o                         
  13   5   5        220.85        282.26        94.42 o                         
  14   5   5         21.41        167.68       200.87 o                         
  15   5   5         47.39         46.95        97.74 o                         
  16   5   5         85.81         23.88       154.60 o                         
   0   6   5      11407.16      11493.13       479.26 o                         
   1   6   5       1764.03       2088.30       166.50 o                         
   2   6   5      12367.90      12155.81       344.25 o                         
   3   6   5       3206.44       3273.44       177.30 o                         
   4   6   5        308.29        347.30        61.70 o                         
   5   6   5        894.86        821.99       174.98 o                         
   6   6   5        488.74        556.12       116.30 o                         
   7   6   5       2014.21       1972.74       220.91 o                         
   8   6   5        611.07        823.39       244.81 o                         
   9   6   5        232.33        532.94       138.54 o                         
  10   6   5        118.05        240.43       101.01 o                         
  11   6   5         62.82         81.42       110.47 o                         
  12   6   5        240.79        279.87       116.07 o                         
  13   6   5        152.00        266.73        96.44 o                         
  14   6   5        222.06        405.79       119.15 o                         
  15   6   5         40.47        217.28       147.35 o                         
   1   7   5        417.56        385.46       100.05 o                         
   2   7   5       2442.67       2495.60       236.05 o                         
   3   7   5       5048.97       5375.37       345.01 o                         
   4   7   5        135.52        101.08        64.33 o                         
   5   7   5       2458.79       2244.15       367.69 o                         
   6   7   5        615.37        547.36       112.98 o                         
   7   7   5        289.46        227.04       198.88 o                         
   8   7   5          0.19        122.65       120.24 o                         
   9   7   5        262.85        675.26       524.05 o                         
  10   7   5       1560.95       1650.08       244.47 o                         
  11   7   5       1070.57       1320.03       219.97 o                         
  12   7   5         46.31        298.18       125.70 o                         
  13   7   5        178.01        128.15       108.97 o                         
  14   7   5        186.59        141.31       100.09 o                         
   0   8   5        362.28        312.26       110.88 o                         
   1   8   5          3.07        -65.43        89.25 o                         
   2   8   5       2032.91       2031.55       242.97 o                         
   3   8   5       1846.57       1932.74       223.89 o                         
   4   8   5       1739.21       1887.30       238.07 o                         
   5   8   5         52.28         50.57       115.39 o                         
   6   8   5        628.37        438.45       251.25 o                         
   7   8   5         49.24        400.24       201.29 o                         
   8   8   5       1094.60        862.40       308.33 o                         
   9   8   5        707.50        317.51       360.15 o                         
  10   8   5        250.81        494.18       191.04 o                         
  11   8   5          0.28         97.75        86.52 o                         
  12   8   5        727.40        507.33       163.49 o                         
  13   8   5         32.37        -44.59       147.47 o                         
   1   9   5       1587.86       1484.73       336.34 o                         
   2   9   5        300.47        512.58       163.09 o                         
   3   9   5        168.60        310.44       113.68 o                         
   4   9   5        507.48        511.36       160.28 o                         
   5   9   5         64.05         61.12       125.63 o                         
   6   9   5        849.94        830.11       256.02 o                         
   7   9   5       2216.82       2298.54       390.35 o                         
   8   9   5        285.80        708.32       249.08 o                         
   9   9   5          2.07         47.08       382.61 o                         
  10   9   5         59.35        195.47       131.75 o                         
  11   9   5        189.59        422.50       128.00 o                         
   0  10   5        462.19        840.44       316.43 o                         
   1  10   5        237.68        438.19       129.60 o                         
   2  10   5        265.19        200.40       111.42 o                         
   3  10   5         15.36        124.86       121.91 o                         
   4  10   5        436.47        286.93       103.49 o                         
   5  10   5        138.98        166.20       150.71 o                         
   6  10   5       1261.54        994.53       282.07 o                         
   7  10   5        288.50        458.27       215.53 o                         
   8  10   5        744.41        948.89       294.91 o                         
   9  10   5        933.09       1065.85       321.49 o                         
   1  11   5        462.90        684.57       271.19 o                         
   2  11   5       1590.57       1455.17       243.51 o                         
   3  11   5        440.28        620.35       175.01 o                         
   4  11   5          0.02        158.75       207.00 o                         
   5  11   5         81.57        296.19       199.53 o                         
   6  11   5        105.99        257.43       259.73 o                         
   7  11   5        358.87        719.42       314.65 o                         
   0  12   5       5194.12       4392.88       744.79 o                         
   1  12   5        821.51        812.34       222.53 o                         
   2  12   5         51.39       -109.36       131.45 o                         
   3  12   5        223.72        -64.75       182.80 o                         
   4  12   5        191.05        177.83       293.67 o                         
   5  12   5        362.62        396.04       183.05 o                         
   1  13   5          5.01         23.01       118.32 o                         
   2  13   5         81.71        170.64       240.84 o                         
   3  13   5          2.50        130.80       333.07 o                         
   0   0   6        531.78        552.61        54.68 o                         
   1   0   6      19429.57      17595.42       221.91 o                         
   2   0   6        264.27        489.64        55.35 o                         
   3   0   6         41.99         51.67        20.32 o                         
   4   0   6      14613.77      13306.77       204.29 o                         
   5   0   6      13264.19      12433.31       208.65 o                         
   6   0   6       3737.04       3738.82       131.21 o                         
   7   0   6       1754.86       1683.43        89.99 o                         
   8   0   6       4381.66       4143.53       259.84 o                         
   9   0   6        866.78        845.50       127.52 o                         
  10   0   6       6388.15       6228.83       737.36 o                         
  11   0   6        869.79        773.18       206.64 o                         
  12   0   6      14547.08      14038.56       629.56 o                         
  13   0   6        282.43        363.04       171.90 o                         
  14   0   6       1642.80       1703.72       325.11 o                         
  15   0   6         44.04         37.56       363.84 o                         
  16   0   6        278.87        560.15       319.02 o                         
   1   1   6        902.63        630.80        61.34 o                         
   2   1   6      22333.09      22487.79       283.40 o                         
   3   1   6      17822.54      17590.23       199.99 o                         
   4   1   6       2039.60       1870.35        61.70 o                         
   5   1   6       1242.34       1309.28        59.38 o                         
   6   1   6        376.63        359.92        35.99 o                         
   7   1   6       1363.80       1380.50        77.11 o                         
   8   1   6       1348.91       1294.17        57.91 o                         
   9   1   6        197.56        406.36        86.33 o                         
  10   1   6       1117.53       1021.78       125.50 o                         
  11   1   6        327.34        414.25        75.46 o                         
  12   1   6         62.68         33.15        52.88 o                         
  13   1   6        419.51        565.14       136.17 o                         
  14   1   6          4.92         73.70        74.00 o                         
  15   1   6        100.50         74.16       127.33 o                         
  16   1   6         81.69        136.60       135.41 o                         
   0   2   6      99813.77     102593.50      1889.14 o                         
   1   2   6      20230.43      21771.32       345.35 o                         
   2   2   6      28260.04      29017.29       399.51 o                         
   3   2   6      31977.95      31344.65       365.02 o                         
   4   2   6        412.80        440.60        46.10 o                         
   5   2   6        676.96        739.71        54.35 o                         
   6   2   6      12925.19      13183.91       236.32 o                         
   7   2   6       1113.64       1246.91        73.17 o                         
   8   2   6      16027.40      16276.54       255.22 o                         
   9   2   6          0.60         42.29        27.83 o                         
  10   2   6        692.55        642.78       184.29 o                         
  11   2   6          5.95         51.07        76.07 o                         
  12   2   6        327.13        380.25        97.50 o                         
  13   2   6         55.58        -66.24        66.24 o                         
  14   2   6       1254.14       1611.22       247.65 o                         
  15   2   6        184.32        119.93       125.74 o                         
  16   2   6        449.58        368.82       693.91 o                         
   1   3   6       4812.49       4746.11       167.10 o                         
   2   3   6       6607.53       6719.11       204.41 o                         
   3   3   6      14838.28      14985.89       305.97 o                         
   4   3   6        662.66        719.95        71.35 o                         
   5   3   6       2624.37       2712.52       117.26 o                         
   6   3   6        942.40       1134.21        79.60 o                         
   7   3   6      13532.13      13800.91       276.31 o                         
   8   3   6         56.53         83.53        50.94 o                         
   9   3   6       1550.14       1416.08        91.60 o                         
  10   3   6          2.93        235.64       121.00 o                         
  11   3   6         54.97         56.96        67.95 o                         
  12   3   6          7.60        -52.95        71.28 o                         
  13   3   6         32.63        -11.80        69.96 o                         
  14   3   6        269.61        242.45        75.92 o                         
  15   3   6         42.02         78.75       104.46 o                         
  16   3   6         31.54        104.12       185.31 o                         
   0   4   6        388.59        433.80        84.48 o                         
   1   4   6       1140.19       1300.61        94.28 o                         
   2   4   6       2595.56       2590.33       129.55 o                         
   3   4   6         35.20         40.95        35.53 o                         
   4   4   6       4158.94       3842.50       152.60 o                         
   5   4   6      11275.68      12023.32       340.79 o                         
   6   4   6       5894.40       5697.24       158.24 o                         
   7   4   6       2123.18       2091.86       111.17 o                         
   8   4   6       5838.20       5875.33       216.39 o                         
   9   4   6         21.35         44.30        44.70 o                         
  10   4   6       1710.68       1975.15       202.93 o                         
  11   4   6       1464.69       1333.31       162.85 o                         
  12   4   6       2999.85       3367.87       255.52 o                         
  13   4   6        542.57        567.90       128.49 o                         
  14   4   6       1314.25       1499.56       223.95 o                         
  15   4   6         14.43        -69.86       101.97 o                         
  16   4   6        700.03        591.98       335.44 o                         
   1   5   6         39.23         88.64        65.36 o                         
   2   5   6        138.17        111.12        49.08 o                         
   3   5   6       2835.35       3051.01       169.26 o                         
   4   5   6        115.23        126.28        47.80 o                         
   5   5   6       6421.94       6481.50       218.74 o                         
   6   5   6          0.00         42.04        54.85 o                         
   7   5   6        195.51        550.15       131.93 o                         
   8   5   6        562.90        663.04        90.91 o                         
   9   5   6        471.65        267.40       127.96 o                         
  10   5   6          3.56         51.53        83.08 o                         
  11   5   6       1391.78       1820.74       213.05 o                         
  12   5   6       1037.00       1007.06       155.85 o                         
  13   5   6        421.67        799.97       146.33 o                         
  14   5   6         16.91        160.06       108.83 o                         
  15   5   6        204.49         77.98       105.12 o                         
  16   5   6          2.59        -45.67       150.04 o                         
   0   6   6       6609.21       7355.14       479.44 o                         
   1   6   6        108.67        189.29        63.26 o                         
   2   6   6       3211.52       3076.97       196.67 o                         
   3   6   6        187.12        168.21        59.65 o                         
   4   6   6        258.50        179.64        52.47 o                         
   5   6   6        292.65        250.09        53.50 o                         
   6   6   6       6566.03       6648.54       369.10 o                         
   7   6   6       1060.50        995.62       167.71 o                         
   8   6   6       1167.86       1537.35       292.79 o                         
   9   6   6        492.84        631.38       170.07 o                         
  10   6   6        461.83        587.98       150.19 o                         
  11   6   6        713.93        940.17       180.09 o                         
  12   6   6       1183.89       1179.06       188.03 o                         
  13   6   6          4.76         -0.79       121.55 o                         
  14   6   6        717.15        479.71       163.67 o                         
  15   6   6        225.16        383.79       153.42 o                         
   1   7   6        321.46        255.27        77.29 o                         
   2   7   6       1966.36       2163.15       182.86 o                         
   3   7   6          1.97        133.77        64.65 o                         
   4   7   6        968.25        939.41       178.84 o                         
   5   7   6       1682.39       1511.64       227.31 o                         
   6   7   6        245.80        171.72        90.53 o                         
   7   7   6        689.63        858.44       284.23 o                         
   8   7   6        548.05        485.42       198.01 o                         
   9   7   6        161.96        227.49       166.75 o                         
  10   7   6        139.59        163.56       117.86 o                         
  11   7   6        898.78       1087.29       218.77 o                         
  12   7   6        136.62         88.18       124.40 o                         
  13   7   6        244.98        707.19       160.16 o                         
  14   7   6        102.04         90.99       166.45 o                         
   0   8   6       1912.68       1696.48       379.28 o                         
   1   8   6       3900.80       3919.04       321.41 o                         
   2   8   6       2034.41       2230.35       254.66 o                         
   3   8   6        706.01        728.74       143.00 o                         
   4   8   6       1123.32       1263.02       184.72 o                         
   5   8   6         44.88         82.92        79.16 o                         
   6   8   6       1061.88       1488.29       286.19 o                         
   7   8   6        178.79        350.30       201.76 o                         
   8   8   6         61.93         14.38       218.78 o                         
   9   8   6        126.86        388.24       222.56 o                         
  10   8   6        774.30        729.20       250.41 o                         
  11   8   6          4.17         98.09       117.28 o                         
  12   8   6        965.97       1275.51       245.07 o                         
  13   8   6          4.16        -93.52       192.47 o                         
   1   9   6        515.89        629.13       155.02 o                         
   2   9   6       1125.41       1135.35       205.40 o                         
   3   9   6        358.49        178.93       119.64 o                         
   4   9   6        482.98        508.62       144.83 o                         
   5   9   6        792.15        989.09       264.26 o                         
   6   9   6         69.61        142.81       188.25 o                         
   7   9   6        601.90        959.14       301.95 o                         
   8   9   6         21.16        174.31       191.34 o                         
   9   9   6        842.74        664.77       216.51 o                         
  10   9   6        238.01        -15.70       723.59 o                         
  11   9   6          4.12        -80.84        80.84 o                         
   0  10   6          1.93        180.99       237.90 o                         
   1  10   6        432.17        437.94       199.73 o                         
   2  10   6        162.91         98.86        86.75 o                         
   3  10   6          4.99         67.39        71.78 o                         
   4  10   6        299.48        347.58       142.84 o                         
   5  10   6        624.16        700.42       219.54 o                         
   6  10   6        345.02        713.80       336.41 o                         
   7  10   6        145.29        268.50       306.80 o                         
   8  10   6        177.88         70.21       165.86 o                         
   9  10   6        195.56        375.47       229.56 o                         
   1  11   6        354.04        201.70       263.65 o                         
   2  11   6         21.65        649.95       234.20 o                         
   3  11   6        277.63        244.61       120.11 o                         
   4  11   6         76.24        243.47       173.37 o                         
   5  11   6        564.30        720.30       296.61 o                         
   6  11   6        126.91        224.53       190.15 o                         
   7  11   6        156.50        648.78       239.50 o                         
   0  12   6         15.98        251.47       303.74 o                         
   1  12   6        373.49        375.60       215.92 o                         
   2  12   6         13.68        268.35       160.93 o                         
   3  12   6        197.33        180.14       227.89 o                         
   4  12   6        258.89         -9.48       148.15 o                         
   5  12   6         16.20        178.35       173.75 o                         
   1  13   6          6.37        -26.24       173.89 o                         
   2  13   6         29.07        -86.65       207.05 o                         
   3  13   6        540.34       1030.94       430.17 o                         
   1   1   7      15480.94      15619.78       263.69 o                         
   2   1   7      33564.68      34489.32       402.10 o                         
   3   1   7       4365.87       4132.68        97.22 o                         
   4   1   7        534.06        618.11        40.59 o                         
   5   1   7       9957.63       9716.23       173.88 o                         
   6   1   7         21.83         12.69        19.00 o                         
   7   1   7       8840.07       8536.21       207.52 o                         
   8   1   7        646.04        740.92        48.66 o                         
   9   1   7      13878.62      13204.27       146.84 o                         
  10   1   7         53.45         80.11        60.87 o                         
  11   1   7       5816.83       6009.17       371.74 o                         
  12   1   7         28.94         44.30        75.43 o                         
  13   1   7       1929.80       2404.98       257.41 o                         
  14   1   7          9.24        -14.07        72.50 o                         
  15   1   7        386.96        576.66       215.47 o                         
  16   1   7         28.19        361.95       194.97 o                         
   0   2   7       7802.25       7893.99       348.06 o                         
   1   2   7     121380.09     123802.27       841.41 o                         
   2   2   7       5183.29       5099.55       175.43 o                         
   3   2   7      15551.98      17510.24       301.67 o                         
   4   2   7       2241.95       2490.42        92.23 o                         
   5   2   7       9812.82       9678.29       154.90 o                         
   6   2   7       1656.69       1494.56        77.86 o                         
   7   2   7       2215.24       2265.36       100.33 o                         
   8   2   7       1311.48       1627.81       100.96 o                         
   9   2   7        737.70        637.20        64.31 o                         
  10   2   7        577.58        463.20        43.72 o                         
  11   2   7         64.17        164.37       127.89 o                         
  12   2   7         15.75        -99.45       105.69 o                         
  13   2   7         72.50        344.43       130.02 o                         
  14   2   7          2.48         75.34        84.65 o                         
  15   2   7         39.61         32.94       144.83 o                         
  16   2   7         78.95        -82.31       112.02 o                         
   1   3   7       7495.90       7575.04       242.88 o                         
   2   3   7         30.08         61.63        44.14 o                         
   3   3   7       5990.22       6075.11       201.67 o                         
   4   3   7        328.63        300.48        50.98 o                         
   5   3   7        296.23        232.27        42.08 o                         
   6   3   7         15.09         49.93        32.82 o                         
   7   3   7       4796.99       4816.96       166.92 o                         
   8   3   7         35.97         56.34        25.85 o                         
   9   3   7       9784.04      10095.24       246.40 o                         
  10   3   7       4140.07       4155.76       275.82 o                         
  11   3   7       3107.22       3401.74       268.30 o                         
  12   3   7        646.11        580.00       120.46 o                         
  13   3   7        847.63       1165.08       181.71 o                         
  14   3   7        132.02        126.96       102.29 o                         
  15   3   7        304.74        361.39       133.87 o                         
  16   3   7         28.88         -9.44       135.32 o                         
   0   4   7       2271.39       1714.45       171.74 o                         
   1   4   7        738.78        800.11        81.62 o                         
   2   4   7       4550.02       4773.35       176.65 o                         
   3   4   7       3822.44       3900.93       175.30 o                         
   4   4   7       7010.31       7752.05       223.00 o                         
   5   4   7       6276.93       5834.12       166.67 o                         
   6   4   7       1111.70        906.58        94.83 o                         
   7   4   7          2.19          2.68        28.71 o                         
   8   4   7        310.79        350.38        51.71 o                         
   9   4   7        561.58        502.56        80.52 o                         
  10   4   7        977.14       1413.35       172.77 o                         
  11   4   7        112.39        227.31        78.62 o                         
  12   4   7        164.01        537.53       115.95 o                         
  13   4   7         47.10         88.18       109.11 o                         
  14   4   7          1.14        167.33       104.43 o                         
  15   4   7          4.74        -29.81        85.57 o                         
  16   4   7        843.55        618.93       351.16 o                         
   1   5   7        601.49        561.62        96.63 o                         
   2   5   7       6902.61       7465.19       324.76 o                         
   3   5   7        287.45        328.52        57.85 o                         
   4   5   7       1452.61       1717.08       124.84 o                         
   5   5   7       5838.55       6048.00       213.22 o                         
   6   5   7        435.87        528.82        95.07 o                         
   7   5   7       7751.17       7558.94       312.44 o                         
   8   5   7        389.01        254.20        83.75 o                         
   9   5   7        804.84       1195.81       172.29 o                         
  10   5   7        265.11        243.36       106.70 o                         
  11   5   7       2043.39       2445.78       238.31 o                         
  12   5   7        133.61         93.93        77.80 o                         
  13   5   7       2156.81       2448.51       236.53 o                         
  14   5   7         12.09        -19.98        76.07 o                         
  15   5   7        548.89        546.26       154.11 o                         
  16   5   7          0.09       -113.44       113.44 o                         
   0   6   7        375.10        341.22       150.51 o                         
   1   6   7        127.31        102.24        67.28 o                         
   2   6   7       1435.05       1462.61       152.06 o                         
   3   6   7       2514.21       2393.15       168.41 o                         
   4   6   7       4417.06       4408.18       219.61 o                         
   5   6   7         84.97         99.33        58.37 o                         
   6   6   7       3234.34       3123.82       209.41 o                         
   7   6   7         39.06         33.19        47.39 o                         
   8   6   7        713.51        854.62       213.18 o                         
   9   6   7        666.97        604.32       143.96 o                         
  10   6   7        270.55        293.48       117.70 o                         
  11   6   7        489.61        459.55       133.08 o                         
  12   6   7        141.67        394.59       125.55 o                         
  13   6   7        260.31        143.37       128.28 o                         
  14   6   7         21.84        154.45       109.19 o                         
  15   6   7         14.77        -29.68       182.60 o                         
   1   7   7       4695.57       4210.76       249.55 o                         
   2   7   7          6.90         22.71        66.19 o                         
   3   7   7        191.74        175.17        64.15 o                         
   4   7   7        236.15        256.37        73.80 o                         
   5   7   7       1747.88       1577.31       184.68 o                         
   6   7   7         67.15        159.36        86.21 o                         
   7   7   7       2047.15       2674.75       603.52 o                         
   8   7   7        122.57        138.01       140.08 o                         
   9   7   7          3.93        304.13       207.90 o                         
  10   7   7          0.80          2.94        79.19 o                         
  11   7   7       1645.52       1898.02       259.48 o                         
  12   7   7         18.04         62.37        93.68 o                         
  13   7   7        536.87        552.71       153.33 o                         
  14   7   7        302.22        221.01       124.26 o                         
   0   8   7        818.32        791.97       210.01 o                         
   1   8   7        297.58        438.34       110.06 o                         
   2   8   7        966.47        994.63       177.85 o                         
   3   8   7        157.19        169.19       127.39 o                         
   4   8   7          3.55        -25.85        59.38 o                         
   5   8   7       1565.29       1477.16       255.55 o                         
   6   8   7        642.52        823.20       271.00 o                         
   7   8   7        112.52        702.02       258.04 o                         
   8   8   7         59.50          3.70       171.28 o                         
   9   8   7        410.34        530.84       227.83 o                         
  10   8   7        390.52        443.46       147.66 o                         
  11   8   7          8.01        102.03       119.85 o                         
  12   8   7        326.20        575.50       147.30 o                         
  13   8   7        240.87        -57.52       200.26 o                         
   1   9   7       1394.36       1419.39       258.89 o                         
   2   9   7         32.40         27.82        67.10 o                         
   3   9   7        891.85        740.33       178.42 o                         
   4   9   7       1719.97       1816.35       237.70 o                         
   5   9   7        547.61        890.03       263.27 o                         
   6   9   7         37.29        345.08       185.40 o                         
   7   9   7       3037.51       3174.99       471.64 o                         
   8   9   7        126.06        350.66       219.85 o                         
   9   9   7         81.88        124.16       413.12 o                         
  10   9   7         48.34          8.99       143.04 o                         
  11   9   7        410.38        157.13       125.13 o                         
   0  10   7       3337.09       3186.56       579.71 o                         
   1  10   7       1894.55       1476.90       272.07 o                         
   2  10   7        338.81        390.63       237.35 o                         
   3  10   7          8.01        -15.16        96.82 o                         
   4  10   7        317.53        305.82       126.00 o                         
   5  10   7         26.10        -96.44       110.95 o                         
   6  10   7         63.21        134.46       179.95 o                         
   7  10   7         18.68         70.23       192.46 o                         
   8  10   7         87.74        263.86       170.87 o                         
   9  10   7        113.48        305.93       212.56 o                         
   1  11   7        164.03        581.34       240.02 o                         
   2  11   7        916.87        808.76       224.25 o                         
   3  11   7        571.83        615.30       403.12 o                         
   4  11   7         70.18        248.31       165.49 o                         
   5  11   7       1026.17       1197.92       325.83 o                         
   6  11   7        300.35        433.46       194.13 o                         
   7  11   7         34.69        807.46       335.56 o                         
   0  12   7       1417.56       1311.54       402.34 o                         
   1  12   7         45.28        301.97       215.52 o                         
   2  12   7        332.77        448.91       191.20 o                         
   3  12   7         47.98        185.11       199.85 o                         
   4  12   7        588.97        295.07       315.52 o                         
   5  12   7         98.49        296.01       341.15 o                         
   1  13   7        388.47        543.32       294.51 o                         
   2  13   7         28.51        275.45       242.93 o                         
   3  13   7         55.71        164.15       151.10 o                         
   0   0   8        732.85        759.79        75.37 o                         
   1   0   8       9433.21       8815.36       159.02 o                         
   2   0   8       2909.98       2979.63       126.90 o                         
   3   0   8       6257.29       6606.67       157.96 o                         
   4   0   8       1197.20       1165.76        65.76 o                         
   5   0   8       4862.47       4267.77       132.88 o                         
   6   0   8       3306.42       2975.30       120.34 o                         
   7   0   8       1870.69       1953.31       131.98 o                         
   8   0   8        129.15        109.80        37.37 o                         
   9   0   8       1724.04       1761.23       109.01 o                         
  10   0   8         28.09        101.41       126.45 o                         
  11   0   8       3697.80       3552.05       398.12 o                         
  12   0   8       8819.95       8103.07       635.33 o                         
  13   0   8        160.94        144.67       132.31 o                         
  14   0   8        807.32        640.53       206.74 o                         
  15   0   8        182.79        271.82       163.56 o                         
  16   0   8        400.76        367.23       302.71 o                         
   1   1   8       6731.80       7142.42       190.78 o                         
   2   1   8       3724.88       3530.41       139.43 o                         
   3   1   8       2660.51       2639.63        79.64 o                         
   4   1   8       2701.16       2645.72        86.83 o                         
   5   1   8        818.26        839.15        55.29 o                         
   6   1   8       4720.20       5396.24       127.81 o                         
   7   1   8       2767.46       2795.44       123.79 o                         
   8   1   8         77.24         64.29        19.36 o                         
   9   1   8         97.12        229.31        37.33 o                         
  10   1   8        604.43        708.62       113.95 o                         
  11   1   8        586.58        683.62       142.03 o                         
  12   1   8          3.44        -77.12        78.74 o                         
  13   1   8         33.01        103.57        82.18 o                         
  14   1   8        196.76        245.53        86.73 o                         
  15   1   8         26.39         -8.75       100.48 o                         
  16   1   8          6.38        367.66       181.23 o                         
   0   2   8     280093.28     289003.97      2094.84 o                         
   1   2   8      12218.26      12100.40       310.90 o                         
   2   2   8       1093.93       1298.81        96.38 o                         
   3   2   8       5877.45       5897.26       180.33 o                         
   4   2   8        297.12        323.33        39.03 o                         
   5   2   8       3082.25       3087.23        95.63 o                         
   6   2   8       2430.52       2440.58        99.79 o                         
   7   2   8         10.97         51.59        23.91 o                         
   8   2   8       2035.15       2101.77       113.60 o                         
   9   2   8        244.06        251.55        58.77 o                         
  10   2   8         47.02         44.86        24.55 o                         
  11   2   8        955.37        982.96       170.82 o                         
  12   2   8        104.79         95.38       130.60 o                         
  13   2   8        387.27        632.04       160.02 o                         
  14   2   8        654.82        394.37       251.96 o                         
  15   2   8        143.97        128.49        89.33 o                         
  16   2   8         28.05       -208.60       208.60 o                         
   1   3   8        580.95        477.95        74.06 o                         
   2   3   8       8769.74       8829.39       266.25 o                         
   3   3   8       7982.11       7583.38       246.50 o                         
   4   3   8          1.84        107.58        38.51 o                         
   5   3   8         48.59         71.70        40.30 o                         
   6   3   8        176.15        225.21        40.79 o                         
   7   3   8        343.93        376.58        51.65 o                         
   8   3   8        324.35        261.06        48.45 o                         
   9   3   8        810.81        814.16        65.16 o                         
  10   3   8       1140.34       1289.01       161.26 o                         
  11   3   8       2159.18       2108.05       268.01 o                         
  12   3   8          0.31         -5.37        60.81 o                         
  13   3   8         41.14        -67.52       113.60 o                         
  14   3   8          0.98        -42.49        98.26 o                         
  15   3   8          1.58         74.54       105.06 o                         
  16   3   8         21.42       -172.63       182.14 o                         
   0   4   8        840.40        927.84       126.90 o                         
   1   4   8          8.38         31.18        40.55 o                         
   2   4   8        122.70        122.30        36.60 o                         
   3   4   8       5008.89       5714.25       239.00 o                         
   4   4   8         21.44         24.74        41.33 o                         
   5   4   8        628.79        645.78        61.77 o                         
   6   4   8       4812.48       4649.62       185.45 o                         
   7   4   8        386.85        437.01        66.62 o                         
   8   4   8        118.38         86.03        29.76 o                         
   9   4   8        311.92        277.50        73.78 o                         
  10   4   8       2332.82       2844.06       273.88 o                         
  11   4   8       1089.89       1166.48       147.27 o                         
  12   4   8       4324.50       4523.60       295.26 o                         
  13   4   8          0.57        134.63        82.19 o                         
  14   4   8        179.62        483.23       170.33 o                         
  15   4   8        154.98        396.56       145.27 o                         
  16   4   8        260.70        302.93       203.62 o                         
   1   5   8       6494.55       7488.76       372.81 o                         
   2   5   8       2134.55       2278.61       182.09 o                         
   3   5   8        643.11        421.00       113.26 o                         
   4   5   8        820.37        772.08        88.13 o                         
   5   5   8        545.84        592.84        73.12 o                         
   6   5   8        594.72        779.85       108.44 o                         
   7   5   8       3600.61       3757.87       230.68 o                         
   8   5   8         27.08         78.19        81.00 o                         
   9   5   8        426.20        532.33       162.69 o                         
  10   5   8       1280.10       1093.40       180.65 o                         
  11   5   8          0.93        224.67       109.47 o                         
  12   5   8         17.02         51.51        97.18 o                         
  13   5   8        623.80        900.34       152.82 o                         
  14   5   8         39.57        181.85        98.81 o                         
  15   5   8        753.52       1406.48       331.55 o                         
  16   5   8         87.30         33.49        97.45 o                         
   0   6   8        464.71        253.21       193.96 o                         
   1   6   8        711.10        692.33       169.86 o                         
   2   6   8        271.76        199.60        74.43 o                         
   3   6   8        189.72        208.89        68.30 o                         
   4   6   8       2704.40       2567.08       171.16 o                         
   5   6   8          0.35         -3.61        33.61 o                         
   6   6   8        611.45        387.23        83.37 o                         
   7   6   8        297.43        192.29        62.01 o                         
   8   6   8        376.57        632.12       192.60 o                         
   9   6   8       1211.30        711.25       240.14 o                         
  10   6   8       1297.77       1497.51       349.24 o                         
  11   6   8         42.18        276.72       127.08 o                         
  12   6   8         83.49        134.08       107.32 o                         
  13   6   8         61.91        224.61       106.67 o                         
  14   6   8        382.51        524.28       138.06 o                         
  15   6   8        117.42         84.04       285.82 o                         
   1   7   8        694.72        599.39       113.40 o                         
   2   7   8        503.62        562.50       100.92 o                         
   3   7   8       3857.41       3898.73       243.47 o                         
   4   7   8        512.24        430.86        97.14 o                         
   5   7   8       3019.40       3094.22       206.38 o                         
   6   7   8        356.33        255.78       189.58 o                         
   7   7   8       1009.65       1375.90       328.29 o                         
   8   7   8        894.05       1315.60       333.75 o                         
   9   7   8         57.08         19.67        82.67 o                         
  10   7   8        408.00        449.37       162.17 o                         
  11   7   8         83.15         43.35        79.06 o                         
  12   7   8        127.87         68.73        84.60 o                         
  13   7   8        868.74        875.71       174.43 o                         
  14   7   8          4.04         65.84       205.21 o                         
   0   8   8       1107.62        742.50       189.57 o                         
   1   8   8       1065.87       1190.08       164.78 o                         
   2   8   8       6987.89       6635.24       336.13 o                         
   3   8   8        417.24        433.02        98.94 o                         
   4   8   8         57.73         96.17        56.28 o                         
   5   8   8         81.48        218.81        93.26 o                         
   6   8   8        175.13        401.18       186.95 o                         
   7   8   8        659.59        801.68       240.29 o                         
   8   8   8        611.34        558.72       208.18 o                         
   9   8   8         17.84        537.51       269.82 o                         
  10   8   8        291.14        279.90       153.30 o                         
  11   8   8          6.23        -90.82        91.86 o                         
  12   8   8         17.66        216.20       110.95 o                         
  13   8   8         44.90        -72.41       287.25 o                         
   1   9   8        183.41        409.28       171.31 o                         
   2   9   8        384.12        270.25       113.14 o                         
   3   9   8        332.25        336.95       118.38 o                         
   4   9   8        718.91        600.94       139.82 o                         
   5   9   8        928.05       1084.22       342.42 o                         
   6   9   8        445.17        516.09       211.16 o                         
   7   9   8        530.91       1283.89       543.15 o                         
   8   9   8          1.61        338.07       188.46 o                         
   9   9   8       1654.19       2304.78       418.14 o                         
  10   9   8        702.77        647.55       167.07 o                         
  11   9   8        827.57       1050.66       228.19 o                         
   0  10   8        319.18        443.28       241.18 o                         
   1  10   8        814.67       1038.44       262.62 o                         
   2  10   8        840.43        927.64       221.42 o                         
   3  10   8        245.96        171.14        88.60 o                         
   4  10   8        526.66        498.28       201.79 o                         
   5  10   8        345.16        186.07       120.12 o                         
   6  10   8        657.52        658.80       228.78 o                         
   7  10   8        479.53        823.99       245.10 o                         
   8  10   8        515.33        500.05       220.20 o                         
   9  10   8        166.28        218.14       266.01 o                         
   1  11   8       1701.41       1807.93       318.39 o                         
   2  11   8         58.52        176.54       123.72 o                         
   3  11   8        713.81        803.28       295.31 o                         
   4  11   8         20.98        231.29       266.52 o                         
   5  11   8       1146.79       1268.77       476.20 o                         
   6  11   8         17.93       -139.01       139.01 o                         
   7  11   8        938.09        836.66       292.84 o                         
   0  12   8        201.27        350.50       403.65 o                         
   1  12   8          1.55        -96.29       111.85 o                         
   2  12   8        241.64        342.75       206.69 o                         
   3  12   8        573.15        409.63       329.30 o                         
   4  12   8          2.09        182.98       232.02 o                         
   5  12   8        180.34        304.21       340.42 o                         
   1  13   8        158.58         80.67       262.88 o                         
   2  13   8        157.76        -83.97       235.78 o                         
   3  13   8          6.69       -229.22       229.22 o                         
   1   1   9      83375.83      82561.94       673.72 o                         
   2   1   9       3652.94       3754.57       111.74 o                         
   3   1   9        766.01        752.95        44.73 o                         
   4   1   9        447.79        632.53        51.80 o                         
   5   1   9       3668.38       3760.93       115.58 o                         
   6   1   9       6808.83       7081.27       164.80 o                         
   7   1   9       4294.15       4390.92       142.76 o                         
   8   1   9        638.99        596.61        52.90 o                         
   9   1   9         83.62         90.65        37.54 o                         
  10   1   9        397.34        444.25        40.35 o                         
  11   1   9       1970.34       2266.68       279.77 o                         
  12   1   9         10.57         41.40        89.33 o                         
  13   1   9       1459.28       1513.76       249.42 o                         
  14   1   9        323.37        272.80       105.13 o                         
  15   1   9        464.59        197.60       171.17 o                         
   0   2   9       9260.90       8881.23       388.58 o                         
   1   2   9       4545.51       4906.42       206.49 o                         
   2   2   9       4138.28       4313.29       173.84 o                         
   3   2   9       1642.30       1710.59       102.90 o                         
   4   2   9         21.06        147.82        37.98 o                         
   5   2   9        505.11        507.33        53.17 o                         
   6   2   9       2645.65       2730.90        97.48 o                         
   7   2   9        485.29        555.93        56.13 o                         
   8   2   9        127.57        243.75        48.95 o                         
   9   2   9          9.31         -0.27        60.86 o                         
  10   2   9        135.02        248.87        57.80 o                         
  11   2   9        880.64        668.43       205.96 o                         
  12   2   9        213.76        297.87       150.28 o                         
  13   2   9        103.99        205.57       104.91 o                         
  14   2   9        511.00        452.44       170.55 o                         
  15   2   9         11.21        -12.62       116.54 o                         
   1   3   9      63358.29      65140.79       834.28 o                         
   2   3   9      20009.06      20684.58       413.28 o                         
   3   3   9      29209.33      28979.17       493.30 o                         
   4   3   9       4427.77       4566.28       198.28 o                         
   5   3   9      14826.07      14031.30       284.87 o                         
   6   3   9       1253.10       1317.75        94.20 o                         
   7   3   9       1814.02       1690.58       103.87 o                         
   8   3   9        120.98        112.92        33.84 o                         
   9   3   9        197.34        343.87        55.87 o                         
  10   3   9       1815.79       1689.95       181.42 o                         
  11   3   9        139.97        189.76       105.93 o                         
  12   3   9        272.17        486.12       186.57 o                         
  13   3   9        367.06        579.59       165.13 o                         
  14   3   9        245.93        410.01       203.18 o                         
  15   3   9        530.32        253.25       174.55 o                         
   0   4   9       9368.75       8790.65       379.02 o                         
   1   4   9       1235.67       1405.20       112.89 o                         
   2   4   9       2721.12       2482.14       182.85 o                         
   3   4   9        151.99        280.69        70.97 o                         
   4   4   9        636.59        532.14        79.33 o                         
   5   4   9       1567.21       1655.13       134.10 o                         
   6   4   9        909.22       1017.48        99.02 o                         
   7   4   9       2002.14       2087.90       133.80 o                         
   8   4   9       2542.35       2509.91       147.17 o                         
   9   4   9        158.28        148.74        38.46 o                         
  10   4   9        216.77        343.14       111.26 o                         
  11   4   9          6.82        144.80        81.72 o                         
  12   4   9         99.70        464.62       119.65 o                         
  13   4   9        600.01        491.10       144.74 o                         
  14   4   9        320.78        182.25       121.40 o                         
  15   4   9          1.37        -77.73        94.08 o                         
   1   5   9      10541.81      11301.50       580.86 o                         
   2   5   9        177.12        255.34        76.71 o                         
   3   5   9       4051.09       3604.88       227.42 o                         
   4   5   9         10.17         25.51        63.92 o                         
   5   5   9        146.17        103.36        35.14 o                         
   6   5   9        959.64        981.21        60.70 o                         
   7   5   9        572.17        412.76        98.31 o                         
   8   5   9       2815.93       2791.54       208.84 o                         
   9   5   9        262.96        260.00       133.23 o                         
  10   5   9         23.39         67.59        93.23 o                         
  11   5   9       1841.36       1871.91       234.93 o                         
  12   5   9          3.82        117.17        78.16 o                         
  13   5   9       1555.34       1448.26       190.25 o                         
  14   5   9        140.40        442.82       151.91 o                         
  15   5   9       1052.00       1189.28       329.55 o                         
  16   5   9         10.08       -102.46       144.59 o                         
   0   6   9        201.55        262.12       135.70 o                         
   1   6   9         94.18        -49.79       106.03 o                         
   2   6   9        191.60         81.66        69.41 o                         
   3   6   9         43.33         -6.29        55.95 o                         
   4   6   9        423.31        390.04        76.93 o                         
   5   6   9         52.55         28.19        52.79 o                         
   6   6   9         20.28         75.10        47.98 o                         
   7   6   9        128.84        122.54        69.04 o                         
   8   6   9        482.55        169.66       175.42 o                         
   9   6   9       1762.13       1797.73       238.38 o                         
  10   6   9       1924.55       2178.02       254.37 o                         
  11   6   9         20.00        -79.77        79.77 o                         
  12   6   9          1.12        139.39        89.19 o                         
  13   6   9        294.23        352.58       108.09 o                         
  14   6   9         51.19        169.08       158.21 o                         
  15   6   9         37.51         21.85       121.32 o                         
   1   7   9       1484.43       1567.96       173.65 o                         
   2   7   9       2411.52       2572.74       378.74 o                         
   3   7   9       4160.03       4599.09       292.70 o                         
   4   7   9        635.64        614.92        96.72 o                         
   5   7   9       3985.66       3926.72       234.40 o                         
   6   7   9         51.90         36.85        73.80 o                         
   7   7   9        304.77        201.79       150.05 o                         
   8   7   9        616.04        704.01       222.33 o                         
   9   7   9         88.70        120.46        96.19 o                         
  10   7   9         72.34          9.66       104.30 o                         
  11   7   9        224.46        141.53       133.31 o                         
  12   7   9         19.23        117.75       102.79 o                         
  13   7   9          7.61        220.85       110.71 o                         
  14   7   9         28.71        -88.29       142.09 o                         
   0   8   9          6.01         35.46       129.58 o                         
   1   8   9         48.41        254.79       104.60 o                         
   2   8   9        103.23        126.57        99.18 o                         
   3   8   9        162.70        263.98        89.91 o                         
   4   8   9         64.25        140.17        67.52 o                         
   5   8   9         41.16        -37.20        72.26 o                         
   6   8   9       1531.92       1165.86       337.06 o                         
   7   8   9          2.04        248.70       167.77 o                         
   8   8   9        350.20        671.40       310.77 o                         
   9   8   9         66.17        174.10       220.66 o                         
  10   8   9        196.48        209.40       112.98 o                         
  11   8   9         45.24        -69.88       118.11 o                         
  12   8   9        214.69        289.01       250.90 o                         
   1   9   9        357.16        629.01       202.15 o                         
   2   9   9        485.59        373.40       175.11 o                         
   3   9   9        333.53        517.89       169.47 o                         
   4   9   9         67.42        111.14        62.25 o                         
   5   9   9        309.74        806.04       348.86 o                         
   6   9   9         31.14         23.60       160.46 o                         
   7   9   9       1983.17       1607.98       364.10 o                         
   8   9   9          2.87         90.49       158.23 o                         
   9   9   9       1125.92       1162.79       631.75 o                         
  10   9   9          5.07         99.19       104.89 o                         
  11   9   9        479.88        998.59       270.56 o                         
   0  10   9       2930.79       3522.02       594.43 o                         
   1  10   9        579.40        293.09       121.40 o                         
   2  10   9          2.81        298.90       147.53 o                         
   3  10   9         51.30       -105.91       113.80 o                         
   4  10   9        205.34        262.04       262.03 o                         
   5  10   9       1081.35       1296.66       453.69 o                         
   6  10   9        618.99        541.36       287.19 o                         
   7  10   9         14.43       -142.24       142.24 o                         
   8  10   9        556.04        742.77       232.82 o                         
   9  10   9         29.65        415.44       247.98 o                         
   1  11   9         45.48        414.58       432.32 o                         
   2  11   9         92.10         10.30       182.75 o                         
   3  11   9        661.08       1548.26       471.01 o                         
   4  11   9        376.24        561.95       265.84 o                         
   5  11   9        393.61        792.51       357.13 o                         
   6  11   9         10.28        -44.66       191.53 o                         
   7  11   9         29.28        -79.48       213.52 o                         
   0  12   9        402.43        467.09       263.65 o                         
   1  12   9          0.32        -82.20       104.01 o                         
   2  12   9        260.81        720.76       352.49 o                         
   3  12   9        106.43        143.93       247.91 o                         
   4  12   9        364.84        309.74       266.55 o                         
   5  12   9          9.76         90.26       254.39 o                         
   1  13   9         20.68        500.56       269.40 o                         
   2  13   9         21.67       -159.37       188.24 o                         
   3  13   9          0.32        234.12       226.73 o                         
   0   0  10      11289.88       9800.54       270.62 o                         
   1   0  10      28555.16      26402.37       548.15 o                         
   2   0  10       2944.06       2812.93       124.11 o                         
   3   0  10        467.37        654.79        66.83 o                         
   4   0  10        708.57        775.69        57.89 o                         
   5   0  10      28479.86      28676.88       353.48 o                         
   6   0  10       3548.03       3607.87       139.22 o                         
   7   0  10          3.43        115.95        54.31 o                         
   8   0  10      21099.88      21327.13       436.44 o                         
   9   0  10        360.62        371.62        64.81 o                         
  10   0  10        434.13        436.03        53.08 o                         
  11   0  10        177.68        198.45        90.70 o                         
  12   0  10       2446.46       1876.80       303.30 o                         
  13   0  10        246.36        275.06        97.42 o                         
  14   0  10       1036.87       1069.52       233.73 o                         
  15   0  10         48.97        -26.56       143.17 o                         
   1   1  10       5176.35       5023.49       178.18 o                         
   2   1  10       4047.15       3990.79       118.78 o                         
   3   1  10       1885.80       2013.00        73.97 o                         
   4   1  10       1897.70       1832.49        82.78 o                         
   5   1  10        461.55        572.55        48.38 o                         
   6   1  10       1854.14       2067.65       101.32 o                         
   7   1  10       3163.07       3179.42       133.68 o                         
   8   1  10        655.52        661.11        62.62 o                         
   9   1  10        797.29        839.47        67.42 o                         
  10   1  10        803.29        782.86        55.64 o                         
  11   1  10        213.61        145.38        95.10 o                         
  12   1  10         78.27         85.97        93.06 o                         
  13   1  10         64.56        144.51       108.48 o                         
  14   1  10        601.23        811.09       151.39 o                         
  15   1  10         59.92        214.02       234.07 o                         
   0   2  10       8375.24       8333.34       388.27 o                         
   1   2  10        271.76        231.55        54.01 o                         
   2   2  10       4678.23       4162.35       196.64 o                         
   3   2  10       1121.51       1108.71        85.05 o                         
   4   2  10      30897.47      29550.20       341.17 o                         
   5   2  10      25637.71      26329.34       338.67 o                         
   6   2  10       8619.67       8935.53       180.97 o                         
   7   2  10          9.24         17.42        25.85 o                         
   8   2  10       5045.77       4699.70       185.09 o                         
   9   2  10       1342.62       1401.55       126.86 o                         
  10   2  10       1761.28       1665.23        99.33 o                         
  11   2  10        744.58        988.63       242.67 o                         
  12   2  10        280.69        382.86       172.66 o                         
  13   2  10        251.38        143.33       121.77 o                         
  14   2  10        610.86        125.64       261.69 o                         
  15   2  10          1.17        -88.34       139.20 o                         
   1   3  10        207.56        282.24        61.14 o                         
   2   3  10       1182.40       1519.22       121.97 o                         
   3   3  10        779.66        796.40        88.06 o                         
   4   3  10       1422.98       1404.12       116.59 o                         
   5   3  10          1.76        156.82        48.14 o                         
   6   3  10         54.35         85.24        32.74 o                         
   7   3  10       2036.09       2310.24       123.78 o                         
   8   3  10        205.82        232.67        43.95 o                         
   9   3  10       5260.16       5089.90       188.63 o                         
  10   3  10         31.86         52.86        74.45 o                         
  11   3  10       4321.32       4365.46       475.71 o                         
  12   3  10        623.16        591.32       201.40 o                         
  13   3  10          0.59         87.73        85.59 o                         
  14   3  10        274.28        268.85       156.76 o                         
  15   3  10          0.33         90.83       101.76 o                         
   0   4  10       5801.31       5325.21       301.90 o                         
   1   4  10       3519.19       3773.11       181.34 o                         
   2   4  10       5526.50       5409.29       267.89 o                         
   3   4  10       2585.82       3054.72       203.64 o                         
   4   4  10      14031.08      14810.77       558.86 o                         
   5   4  10         16.33         35.65        42.36 o                         
   6   4  10       3285.92       3128.11       154.38 o                         
   7   4  10        261.98        337.88        55.16 o                         
   8   4  10        195.46        133.15        44.33 o                         
   9   4  10        493.09        449.21        66.96 o                         
  10   4  10       3722.60       3375.70       297.29 o                         
  11   4  10        237.58        253.94        89.91 o                         
  12   4  10       2035.38       2003.42       221.38 o                         
  13   4  10        102.07        247.75       104.99 o                         
  14   4  10        119.93         -6.45       126.16 o                         
  15   4  10         84.73         14.65       169.22 o                         
   1   5  10       4894.56       5243.96       435.46 o                         
   2   5  10       9145.28       9187.59       537.86 o                         
   3   5  10        659.69        733.84       124.18 o                         
   4   5  10        894.44        958.80       147.62 o                         
   5   5  10        159.15        198.58        52.07 o                         
   6   5  10        642.85        639.81        69.96 o                         
   7   5  10       3202.46       2907.38       264.03 o                         
   8   5  10          8.20         52.86        61.87 o                         
   9   5  10         38.14         49.85        48.27 o                         
  10   5  10        342.92        390.37       148.47 o                         
  11   5  10         26.76        297.96       132.85 o                         
  12   5  10        100.02        103.85        93.47 o                         
  13   5  10         19.29        242.28       125.71 o                         
  14   5  10         87.67        248.34       128.49 o                         
  15   5  10        308.19        461.01       460.24 o                         
  16   5  10         18.02        248.13       152.01 o                         
   0   6  10       9030.57       8749.78       809.48 o                         
   1   6  10        546.76       1288.58       941.62 o                         
   2   6  10       1950.52       1694.47       252.18 o                         
   3   6  10         24.06        -88.93       243.89 o                         
   4   6  10        965.53       1076.69       129.84 o                         
   5   6  10        448.25        506.65        90.03 o                         
   6   6  10       1633.44       1959.57       134.58 o                         
   7   6  10       1651.18       1634.78       172.84 o                         
   8   6  10         17.26         14.82        77.20 o                         
   9   6  10         34.64         77.93        79.68 o                         
  10   6  10        631.16        970.70       186.68 o                         
  11   6  10          0.31         84.60        85.36 o                         
  12   6  10        354.09        209.54       100.39 o                         
  13   6  10          1.97        117.61       104.42 o                         
  14   6  10        801.74        782.82       619.70 o                         
  15   6  10         27.63       -222.55       222.55 o                         
   1   7  10       1165.79       1055.70       173.19 o                         
   2   7  10        712.37        729.04       150.64 o                         
   3   7  10        688.50        702.92       138.55 o                         
   4   7  10         70.08        132.41        62.70 o                         
   5   7  10         58.40         32.92        84.20 o                         
   6   7  10       1029.81        933.14       136.19 o                         
   7   7  10        747.37        660.55       132.04 o                         
   8   7  10        340.93        357.64       187.19 o                         
   9   7  10        655.88        681.30       149.22 o                         
  10   7  10          7.52        283.05       123.58 o                         
  11   7  10        942.99       1142.98       207.89 o                         
  12   7  10          3.22       -112.70       112.70 o                         
  13   7  10         13.03         47.74       102.24 o                         
  14   7  10         87.96        -72.68       179.50 o                         
   0   8  10       1633.30       1764.14       297.15 o                         
   1   8  10        275.67        239.90       114.71 o                         
   2   8  10       1913.57       1707.93       202.25 o                         
   3   8  10       3870.88       3900.83       291.74 o                         
   4   8  10        656.14        503.38       110.70 o                         
   5   8  10         88.16         93.25        71.10 o                         
   6   8  10       3754.93       3826.57       473.28 o                         
   7   8  10        151.17        394.84       236.79 o                         
   8   8  10       2510.84       2725.42       863.77 o                         
   9   8  10        285.89        127.48       364.87 o                         
  10   8  10        107.87        336.19       145.03 o                         
  11   8  10        688.35        839.62       188.62 o                         
  12   8  10        157.65        200.83       189.16 o                         
   1   9  10        147.34        157.09        82.59 o                         
   2   9  10        119.24        262.50       102.07 o                         
   3   9  10         40.28         15.16        71.77 o                         
   4   9  10         12.25         57.51       147.52 o                         
   5   9  10        858.11       1091.59       417.89 o                         
   6   9  10        997.61        548.75       413.70 o                         
   7   9  10          2.05        151.60       295.62 o                         
   8   9  10       1447.35       1744.10       395.40 o                         
   9   9  10        161.04        215.80       205.44 o                         
  10   9  10        130.98        204.63       122.35 o                         
  11   9  10        351.22        892.01       294.23 o                         
   0  10  10        951.70       1172.90       356.83 o                         
   1  10  10          1.69        103.31       156.77 o                         
   2  10  10       1509.64       1567.38       413.05 o                         
   3  10  10        339.83        322.34       127.19 o                         
   4  10  10        200.92        413.38       380.44 o                         
   5  10  10         13.29         70.42       232.39 o                         
   6  10  10        298.03        858.20       426.76 o                         
   7  10  10         38.32        897.07       430.54 o                         
   8  10  10         26.42        435.12       382.86 o                         
   9  10  10        150.43        -30.58       253.88 o                         
   1  11  10       2188.68       2314.66       369.96 o                         
   2  11  10        172.75         27.09       134.44 o                         
   3  11  10       1372.13        883.23       427.34 o                         
   4  11  10         27.66       -174.06       230.42 o                         
   5  11  10        184.08        415.18       287.02 o                         
   6  11  10         54.37        -16.52       170.80 o                         
   7  11  10         42.26        343.78       307.61 o                         
   0  12  10          7.72         24.21       146.07 o                         
   1  12  10         27.26         71.37       289.76 o                         
   2  12  10        196.93        510.09       325.95 o                         
   3  12  10         84.16        151.87       228.28 o                         
   4  12  10         36.89        101.38       212.90 o                         
   5  12  10        398.33        216.83       227.68 o                         
   1  13  10         24.85        -31.52       184.79 o                         
   2  13  10         15.13        130.95       195.47 o                         
   1   1  11      36315.59      37486.91       440.92 o                         
   2   1  11       2773.42       2604.06        99.43 o                         
   3   1  11       6758.12       6444.85       178.63 o                         
   4   1  11       2152.92       2388.66        94.87 o                         
   5   1  11       2196.99       2049.74       100.58 o                         
   6   1  11        315.99        318.71        42.11 o                         
   7   1  11       1199.50       1059.94        80.74 o                         
   8   1  11       1180.36       1210.93        81.13 o                         
   9   1  11       8002.00       7699.70       207.06 o                         
  10   1  11        881.08        734.26        61.15 o                         
  11   1  11        674.26        537.63       164.31 o                         
  12   1  11        111.96        112.01        96.09 o                         
  13   1  11       1093.61       1044.18       213.77 o                         
  14   1  11        104.38        134.52        70.50 o                         
  15   1  11        561.55        739.27       380.77 o                         
   0   2  11       6538.63       7409.71       385.30 o                         
   1   2  11       3234.93       3750.86       194.57 o                         
   2   2  11         52.13        101.77        40.38 o                         
   3   2  11         35.26         41.67        29.53 o                         
   4   2  11        353.56        408.42        52.35 o                         
   5   2  11         18.74        120.23        40.52 o                         
   6   2  11        122.91        174.81        32.78 o                         
   7   2  11        109.33        136.47        29.19 o                         
   8   2  11        200.69        227.03        47.86 o                         
   9   2  11       1608.74       1453.64       132.82 o                         
  10   2  11        156.75        315.19        50.20 o                         
  11   2  11        102.18        623.71       193.77 o                         
  12   2  11       1594.03       1905.22       326.85 o                         
  13   2  11        571.64        638.95       285.26 o                         
  14   2  11         53.65        322.26       146.67 o                         
  15   2  11         11.75         24.57       244.70 o                         
   1   3  11       9475.67       9557.37       330.89 o                         
   2   3  11      11541.59      10957.56       314.69 o                         
   3   3  11         35.69        126.56        52.31 o                         
   4   3  11       6684.88       7161.64       284.80 o                         
   5   3  11        500.50        445.47        61.39 o                         
   6   3  11         26.15         91.56        34.32 o                         
   7   3  11       5982.83       5986.99       198.74 o                         
   8   3  11        453.37        460.62        59.17 o                         
   9   3  11       6001.71       6568.29       285.88 o                         
  10   3  11        312.39        380.75        72.28 o                         
  11   3  11        244.93        529.18       196.31 o                         
  12   3  11        170.58        154.67       130.58 o                         
  13   3  11       1230.62       1083.95       268.05 o                         
  14   3  11        472.44        397.66       147.54 o                         
  15   3  11        194.97        164.20       112.33 o                         
   0   4  11      39277.92      39679.13      1011.26 o                         
   1   4  11         22.95        168.47        93.24 o                         
   2   4  11       3479.80       3571.02       316.21 o                         
   3   4  11        750.09        709.01       152.21 o                         
   4   4  11          4.81        239.37       128.44 o                         
   5   4  11         21.36         51.50        79.53 o                         
   6   4  11       3255.80       3251.37       202.74 o                         
   7   4  11       1051.66       1010.03       117.66 o                         
   8   4  11       2612.23       2628.15       210.58 o                         
   9   4  11         45.14        132.36        60.01 o                         
  10   4  11        428.22        482.97       164.96 o                         
  11   4  11          9.93        113.08        80.61 o                         
  12   4  11         31.00        240.93       114.73 o                         
  13   4  11         72.97          8.52        85.76 o                         
  14   4  11          0.70        172.85       102.21 o                         
  15   4  11        173.63        317.01       172.08 o                         
   1   5  11        849.41        740.80       161.26 o                         
   2   5  11        713.25       1591.76       779.16 o                         
   3   5  11         35.39         47.12        90.33 o                         
   4   5  11        270.31        235.46        96.25 o                         
   5   5  11        971.87       1521.78       223.58 o                         
   6   5  11        161.49         89.45        37.27 o                         
   7   5  11       2143.35       2144.86       234.45 o                         
   8   5  11         11.44         17.73        51.99 o                         
   9   5  11        229.97        291.64        81.07 o                         
  10   5  11        271.31        212.48        89.85 o                         
  11   5  11       3408.89       3834.31       401.69 o                         
  12   5  11         15.47         93.58        88.29 o                         
  13   5  11       2535.10       2646.57       275.81 o                         
  14   5  11        763.71        458.02       170.19 o                         
  15   5  11        284.75        259.02       151.19 o                         
   0   6  11       6312.39       6241.61       700.46 o                         
   1   6  11       1183.16        934.63       206.22 o                         
   2   6  11         87.68        163.28       142.36 o                         
   3   6  11       1219.97       1430.08       378.69 o                         
   4   6  11       3117.68       3049.97       243.99 o                         
   5   6  11        953.55        856.72       131.05 o                         
   6   6  11       5985.58       5985.84       266.61 o                         
   7   6  11        839.31        932.40       166.61 o                         
   8   6  11          3.72         98.82        81.14 o                         
   9   6  11        369.24        208.21       108.44 o                         
  10   6  11        795.36        787.02       184.80 o                         
  11   6  11         11.84        189.56       128.95 o                         
  12   6  11         29.62        168.04       124.25 o                         
  13   6  11         40.57        106.06        97.07 o                         
  14   6  11        188.55        393.53       199.42 o                         
  15   6  11         31.74        311.94       259.38 o                         
   1   7  11       2561.06       1964.06       302.81 o                         
   2   7  11         49.79         90.91        66.36 o                         
   3   7  11         38.66        105.72        85.07 o                         
   4   7  11       1355.62       1527.23       198.40 o                         
   5   7  11        504.77        472.67       109.90 o                         
   6   7  11       1489.86       1180.75       135.76 o                         
   7   7  11        913.95        926.27       190.38 o                         
   8   7  11        496.97        855.39       242.65 o                         
   9   7  11        136.24        225.69        91.89 o                         
  10   7  11          2.06         92.33       106.60 o                         
  11   7  11        618.06       1039.58       247.25 o                         
  12   7  11        340.66        271.13       125.79 o                         
  13   7  11         26.94       -101.91       101.91 o                         
  14   7  11         22.99        121.50       158.74 o                         
   0   8  11       3892.61       3960.59       422.16 o                         
   1   8  11         44.15         17.04        78.64 o                         
   2   8  11          7.88        154.30        86.22 o                         
   3   8  11          3.56         25.82        71.92 o                         
   4   8  11       1560.97       1438.95       178.94 o                         
   5   8  11        165.44         82.43        91.29 o                         
   6   8  11        883.21        706.23       228.65 o                         
   7   8  11        836.14        799.93       238.17 o                         
   8   8  11         98.91        830.42       573.34 o                         
   9   8  11        274.06        258.91       165.18 o                         
  10   8  11       1034.73       1096.40       248.98 o                         
  11   8  11        330.27        354.72       131.41 o                         
  12   8  11        433.21        427.79       224.04 o                         
   1   9  11        977.31       1131.55       189.20 o                         
   2   9  11       1560.97       1504.83       197.99 o                         
   3   9  11        193.36        202.84        93.08 o                         
   4   9  11        169.02         65.43        62.52 o                         
   5   9  11        608.90        302.14       200.18 o                         
   6   9  11          6.52        337.63       298.57 o                         
   7   9  11       2366.51       1863.51       518.19 o                         
   8   9  11        518.39       1166.78       439.45 o                         
   9   9  11        165.04        122.82       250.17 o                         
  10   9  11         12.36        174.87       144.15 o                         
  11   9  11       1380.88       1474.04       454.35 o                         
   0  10  11       2407.47       2077.28       478.42 o                         
   1  10  11        451.61        378.57       199.79 o                         
   2  10  11       1207.42       1881.74       327.16 o                         
   3  10  11        229.86        141.86       127.53 o                         
   4  10  11       1360.06       1912.84       519.64 o                         
   5  10  11        287.48        373.42       267.02 o                         
   6  10  11        263.67        676.72       413.15 o                         
   7  10  11          0.94        584.66       360.93 o                         
   8  10  11        728.52        524.89       352.75 o                         
   9  10  11         30.77         37.69       155.70 o                         
   1  11  11        373.80        598.85       263.05 o                         
   2  11  11        167.37        134.08       107.00 o                         
   3  11  11        159.62        224.36       331.98 o                         
   4  11  11          3.94         88.19       142.59 o                         
   5  11  11        220.38        531.18       324.72 o                         
   6  11  11          9.49         42.96       206.69 o                         
   7  11  11        491.55        368.04       301.66 o                         
   0  12  11        249.61        468.73       252.98 o                         
   1  12  11          0.79        -31.14        91.82 o                         
   2  12  11        504.53        890.34       366.60 o                         
   3  12  11         11.09         49.07       141.65 o                         
   4  12  11        524.12        157.66       253.16 o                         
   5  12  11          0.03         10.98       164.06 o                         
   1  13  11         44.93       -291.51       291.51 o                         
   2  13  11         18.76         91.92       190.02 o                         
   0   0  12       2509.24       2614.81       155.55 o                         
   1   0  12       3508.75       3007.20       133.63 o                         
   2   0  12        126.10        227.40        71.72 o                         
   3   0  12      17411.17      16730.81       299.45 o                         
   4   0  12        283.69        150.32        30.28 o                         
   5   0  12      17863.58      18398.29       303.03 o                         
   6   0  12      25482.24      25532.64       379.15 o                         
   7   0  12       1674.54       1673.48       116.69 o                         
   8   0  12      10662.39      10836.79       298.42 o                         
   9   0  12       1789.99       1888.18       167.60 o                         
  10   0  12        288.17        237.18        53.58 o                         
  11   0  12        442.78        530.81       157.02 o                         
  12   0  12       4981.48       5052.09       490.87 o                         
  13   0  12        770.00        915.39       221.67 o                         
  14   0  12       1085.22       1278.30       446.73 o                         
  15   0  12        119.21         21.75       195.10 o                         
   1   1  12         38.28        166.77        73.59 o                         
   2   1  12       7456.55       7590.64       188.63 o                         
   3   1  12        124.90        168.54        40.35 o                         
   4   1  12       2025.49       2352.01       112.81 o                         
   5   1  12       3485.90       3559.57       135.16 o                         
   6   1  12       2231.34       2394.91       114.29 o                         
   7   1  12        554.07        745.23        71.62 o                         
   8   1  12        599.12        713.32        61.63 o                         
   9   1  12       1644.09       1816.15       107.05 o                         
  10   1  12       1941.13       1932.45       104.48 o                         
  11   1  12          4.55         73.46        89.87 o                         
  12   1  12        656.97        519.55       298.70 o                         
  13   1  12         54.23        182.11       104.63 o                         
  14   1  12        499.84        515.50       167.63 o                         
  15   1  12         20.32        -89.86       164.70 o                         
   0   2  12      24669.45      25382.54      1220.99 o                         
   1   2  12         57.06         27.55        38.05 o                         
   2   2  12        236.54        205.07        57.04 o                         
   3   2  12       2435.26       2611.88       134.54 o                         
   4   2  12       1626.94       1643.73        84.48 o                         
   5   2  12        252.21        374.00        44.60 o                         
   6   2  12       6255.37       6098.58       165.09 o                         
   7   2  12        702.85        787.70        70.54 o                         
   8   2  12       2064.37       2135.92       130.79 o                         
   9   2  12        139.93         85.06        53.89 o                         
  10   2  12       3201.77       3195.54       151.49 o                         
  11   2  12        307.43        361.51       374.01 o                         
  12   2  12       6272.60       5797.00       559.99 o                         
  13   2  12         13.75        168.74       154.84 o                         
  14   2  12       1284.12       1176.24       282.85 o                         
  15   2  12         63.03        311.43       345.59 o                         
   1   3  12       4256.59       4048.35       225.90 o                         
   2   3  12       5027.01       5135.99       223.07 o                         
   3   3  12        141.25        128.19        46.93 o                         
   4   3  12      14686.92      15590.28       432.69 o                         
   5   3  12       4211.71       4614.62       158.29 o                         
   6   3  12        397.13        423.61        57.45 o                         
   7   3  12        906.97        878.74        64.17 o                         
   8   3  12         99.06         87.54        30.07 o                         
   9   3  12       1150.58       1062.08       127.35 o                         
  10   3  12          4.52         48.98        50.72 o                         
  11   3  12       1618.63       1425.37       275.29 o                         
  12   3  12        359.61        280.62       150.21 o                         
  13   3  12         28.00        111.96       125.26 o                         
  14   3  12        110.88        272.60       102.69 o                         
  15   3  12        219.23        628.15       260.12 o                         
   0   4  12      20555.98      21499.12      1107.87 o                         
   1   4  12       5082.26       6550.91       431.01 o                         
   2   4  12       4132.49       4713.12       379.22 o                         
   3   4  12       6343.40       6737.11       430.69 o                         
   4   4  12       3166.90       3272.42       452.10 o                         
   5   4  12         31.98        178.74        97.51 o                         
   6   4  12       7866.42       7782.45       308.24 o                         
   7   4  12       3820.29       3825.53       216.53 o                         
   8   4  12         28.05         30.08        53.70 o                         
   9   4  12       1942.62       1610.53       156.57 o                         
  10   4  12       1448.95       1602.06       160.61 o                         
  11   4  12        150.16        252.94        99.21 o                         
  12   4  12       2053.74       2255.00       266.82 o                         
  13   4  12         60.97         92.87       134.02 o                         
  14   4  12        933.26        961.98       211.39 o                         
  15   4  12          1.02         86.38       242.64 o                         
   1   5  12       2395.60       2731.42       310.10 o                         
   2   5  12       2306.06       2326.02       306.50 o                         
   3   5  12        395.52        582.47       166.41 o                         
   4   5  12       3423.57       3859.80       355.52 o                         
   5   5  12         67.05         18.55        66.23 o                         
   6   5  12        445.05        397.63        73.98 o                         
   7   5  12       4829.37       4717.47       402.03 o                         
   8   5  12       1238.97       1243.76       157.48 o                         
   9   5  12       1039.32        874.34       133.14 o                         
  10   5  12          2.70         38.50       111.82 o                         
  11   5  12         61.91        233.53       136.47 o                         
  12   5  12         20.35        305.30       103.08 o                         
  13   5  12          5.69        247.14       110.05 o                         
  14   5  12        685.42        664.73       172.58 o                         
  15   5  12         18.24        427.81       336.37 o                         
   0   6  12        953.04       1291.19       343.41 o                         
   1   6  12          3.02        113.92        94.43 o                         
   2   6  12         33.47        271.77       188.82 o                         
   3   6  12         11.60        -10.85        81.88 o                         
   4   6  12       5686.21       5193.31       458.64 o                         
   5   6  12        443.78        535.07       115.66 o                         
   6   6  12        874.49        802.54       118.11 o                         
   7   6  12        311.17        296.21       132.50 o                         
   8   6  12         10.77         89.43        96.22 o                         
   9   6  12         90.63         63.46        70.73 o                         
  10   6  12       2499.65       2707.35       407.10 o                         
  11   6  12        863.33        804.20       206.63 o                         
  12   6  12        533.07        457.84       153.69 o                         
  13   6  12         51.73         20.88        86.76 o                         
  14   6  12        757.64        816.98       258.78 o                         
   1   7  12        326.04        263.99       143.57 o                         
   2   7  12          6.28         95.76       215.79 o                         
   3   7  12        156.86        146.55        67.62 o                         
   4   7  12       5354.31       5020.49       336.69 o                         
   5   7  12        467.05        633.32       124.31 o                         
   6   7  12         87.82        -93.51        93.51 o                         
   7   7  12       3368.64       3211.84       384.79 o                         
   8   7  12        227.06        382.53       144.45 o                         
   9   7  12         53.53        135.46       108.04 o                         
  10   7  12        125.92        118.41       124.10 o                         
  11   7  12        379.56        811.82       211.70 o                         
  12   7  12        103.71        253.75       129.10 o                         
  13   7  12         21.40         50.81       119.03 o                         
  14   7  12        700.40       1285.37       454.75 o                         
   0   8  12         49.44        199.96       141.14 o                         
   1   8  12        555.81        685.63       141.06 o                         
   2   8  12       1957.55       2040.25       248.14 o                         
   3   8  12        125.26        239.22       108.07 o                         
   4   8  12         23.59        225.90       106.76 o                         
   5   8  12          2.25         45.88        54.72 o                         
   6   8  12        451.39        373.18       142.50 o                         
   7   8  12          8.31        223.14       117.02 o                         
   8   8  12       5598.04       6145.48       929.94 o                         
   9   8  12          4.69        279.22       273.83 o                         
  10   8  12       1300.33       1458.53       311.45 o                         
  11   8  12        124.95        304.05       176.09 o                         
  12   8  12         50.87        100.99       142.05 o                         
   1   9  12       3140.53       2840.73       267.74 o                         
   2   9  12          5.85        256.38       116.18 o                         
   3   9  12        252.30        324.43       107.42 o                         
   4   9  12         13.58        124.90        88.08 o                         
   5   9  12         57.65         51.50        99.65 o                         
   6   9  12         12.20        363.06       305.15 o                         
   7   9  12        130.39        335.37       373.69 o                         
   8   9  12         27.41        343.86       304.32 o                         
   9   9  12        494.74        780.62       432.29 o                         
  10   9  12         26.43         38.68       116.71 o                         
  11   9  12         99.55        -51.72       163.52 o                         
   0  10  12        297.39        740.97       265.19 o                         
   1  10  12        362.61        368.26       130.78 o                         
   2  10  12        653.67        811.02       305.16 o                         
   3  10  12         10.12         68.13       195.63 o                         
   4  10  12       1852.75       2746.36       609.34 o                         
   5  10  12          8.84        399.22       291.47 o                         
   6  10  12        206.40        650.31       327.45 o                         
   7  10  12        490.76        605.87       358.63 o                         
   8  10  12        327.87        301.61       285.97 o                         
   9  10  12          4.43        -74.66       211.91 o                         
   1  11  12        409.13        512.74       186.03 o                         
   2  11  12        111.37        161.82       129.24 o                         
   3  11  12       1199.23       1388.81       480.09 o                         
   4  11  12        213.62        323.12       264.56 o                         
   5  11  12        642.14        629.59       365.62 o                         
   6  11  12          4.86        200.46       214.30 o                         
   7  11  12        112.84        519.08       417.25 o                         
   0  12  12        225.84        583.35       320.65 o                         
   1  12  12         65.91        -94.81       108.83 o                         
   2  12  12         72.77         62.26       247.43 o                         
   3  12  12        132.13          1.94       202.88 o                         
   4  12  12         11.62        -46.22       203.81 o                         
   5  12  12         67.16        332.86       259.93 o                         
   1  13  12         10.82         34.99       207.70 o                         
   2  13  12         12.80        201.35       214.40 o                         
   1   1  13      24678.81      23992.62       345.17 o                         
   2   1  13       1418.16       1462.18        88.19 o                         
   3   1  13       3334.07       3531.45       136.91 o                         
   4   1  13       1897.34       2389.38       123.74 o                         
   5   1  13      15600.15      15727.17       281.64 o                         
   6   1  13       1229.84       1046.19        83.75 o                         
   7   1  13       2532.63       2335.71       123.75 o                         
   8   1  13       3937.48       3564.31       135.35 o                         
   9   1  13       1376.05       1433.10       100.48 o                         
  10   1  13        612.86        653.82        67.21 o                         
  11   1  13        687.09        960.61       174.32 o                         
  12   1  13        698.89        754.86       166.72 o                         
  13   1  13       1137.64       1051.28       258.43 o                         
  14   1  13         27.68        166.29       163.64 o                         
  15   1  13        148.81       -167.15       280.95 o                         
   0   2  13       8888.47      10101.03       481.79 o                         
   1   2  13       5579.58       5838.54       258.94 o                         
   2   2  13        755.28        781.93        86.74 o                         
   3   2  13        295.11        256.36        58.37 o                         
   4   2  13       1193.08       1599.17        84.38 o                         
   5   2  13        344.58        345.37        46.92 o                         
   6   2  13       1776.88       2120.17       126.31 o                         
   7   2  13         98.52        123.30        49.95 o                         
   8   2  13        188.33        223.76        46.35 o                         
   9   2  13       1391.64       1210.08       128.17 o                         
  10   2  13          9.80        117.85        51.21 o                         
  11   2  13        957.13        714.10       313.61 o                         
  12   2  13        339.74        704.26       222.90 o                         
  13   2  13        193.55        144.30        95.41 o                         
  14   2  13        295.59        446.63       178.43 o                         
  15   2  13         33.26        -20.61       233.24 o                         
   1   3  13      22940.96      23248.15       541.39 o                         
   2   3  13       6531.22       7124.70       268.56 o                         
   3   3  13       4884.42       4806.62       249.84 o                         
   4   3  13       2949.25       3039.04       198.95 o                         
   5   3  13      11693.72      11586.05       275.34 o                         
   6   3  13       1183.46       1280.63        97.72 o                         
   7   3  13       2466.71       2410.03       109.33 o                         
   8   3  13        150.63        179.69        43.29 o                         
   9   3  13       3080.90       2990.26       201.34 o                         
  10   3  13        749.82        748.35        96.54 o                         
  11   3  13       1252.61       1291.53       364.10 o                         
  12   3  13         66.01         73.67       138.50 o                         
  13   3  13        460.67        623.78       207.98 o                         
  14   3  13         27.50         48.50       109.95 o                         
  15   3  13        497.90        372.27       250.85 o                         
   0   4  13       8440.10       8840.87       740.12 o                         
   1   4  13       2151.25       2045.85       243.52 o                         
   2   4  13      16579.10      18295.06       730.25 o                         
   3   4  13      17179.94      18356.55       725.97 o                         
   4   4  13       2144.22       2233.55       256.89 o                         
   5   4  13         71.03        134.83       196.21 o                         
   6   4  13       2463.82       2649.67       221.45 o                         
   7   4  13        519.58        486.16        71.73 o                         
   8   4  13         60.01         53.21        42.01 o                         
   9   4  13        427.78        660.85       109.81 o                         
  10   4  13        629.93        742.06       125.85 o                         
  11   4  13        681.10       1113.30       182.29 o                         
  12   4  13         10.66        155.23       131.15 o                         
  13   4  13          8.99       -151.51       151.51 o                         
  14   4  13         92.39        170.70       109.95 o                         
  15   4  13        174.89        288.15       163.52 o                         
   1   5  13       3761.68       3379.84       349.15 o                         
   2   5  13       3025.30       2677.90       324.30 o                         
   3   5  13       6658.11       7652.78       517.30 o                         
   4   5  13        178.41        346.74       128.20 o                         
   5   5  13       3828.02       3800.92       358.01 o                         
   6   5  13       6030.05       6349.24       465.70 o                         
   7   5  13        104.07        178.39       113.64 o                         
   8   5  13        141.18        176.07        72.40 o                         
   9   5  13        727.20        761.45       129.17 o                         
  10   5  13       1085.27       1233.16       153.56 o                         
  11   5  13       1020.60       1139.06       222.54 o                         
  12   5  13        215.44        406.01       132.79 o                         
  13   5  13        360.86        516.53       124.26 o                         
  14   5  13         68.86          4.82        90.82 o                         
  15   5  13        409.60        519.15       264.42 o                         
   0   6  13       1370.44        807.53       249.13 o                         
   1   6  13       1431.76       1430.80       399.96 o                         
   2   6  13        738.71        822.63       191.38 o                         
   3   6  13        236.93        182.69       100.59 o                         
   4   6  13       1984.83       2260.15       301.63 o                         
   5   6  13       2554.70       2035.87       304.83 o                         
   6   6  13       1024.99        954.40       134.90 o                         
   7   6  13         93.05        -87.31       120.84 o                         
   8   6  13         30.27        133.17       103.59 o                         
   9   6  13        305.45        357.41        87.40 o                         
  10   6  13       1652.29       1826.49       338.34 o                         
  11   6  13          2.20        -98.17        98.17 o                         
  12   6  13         53.63        116.47       130.70 o                         
  13   6  13          0.14         80.03       117.12 o                         
  14   6  13        208.32        146.69       260.34 o                         
   1   7  13       1382.71       1566.39       282.57 o                         
   2   7  13       1834.99       2263.56       332.51 o                         
   3   7  13        205.41        609.42       179.08 o                         
   4   7  13        169.68        172.65        91.57 o                         
   5   7  13        196.55        216.74        84.68 o                         
   6   7  13       1928.26       2348.72       380.77 o                         
   7   7  13       3301.54       3212.63       381.97 o                         
   8   7  13         13.92        115.40        81.42 o                         
   9   7  13        524.04        709.75       165.93 o                         
  10   7  13        324.62        443.84       147.12 o                         
  11   7  13        104.26        305.41       160.81 o                         
  12   7  13         41.22        225.31       116.98 o                         
  13   7  13        165.94        100.46       143.78 o                         
  14   7  13         10.23        180.10       230.55 o                         
   0   8  13        127.83        455.20       358.90 o                         
   1   8  13        217.02        263.02       165.63 o                         
   2   8  13         93.32        236.41       158.92 o                         
   3   8  13        514.45        528.40       136.20 o                         
   4   8  13         13.42         73.58        66.99 o                         
   5   8  13        272.17        170.02        81.24 o                         
   6   8  13        179.31        359.43       183.95 o                         
   7   8  13        188.02       -151.59       151.59 o                         
   8   8  13         38.95        192.86       379.43 o                         
   9   8  13          7.00        247.68       214.46 o                         
  10   8  13        194.51        308.80       132.70 o                         
  11   8  13         60.95        -29.43       206.24 o                         
  12   8  13        268.43         64.55       108.76 o                         
   1   9  13       1116.01       1499.80       217.95 o                         
   2   9  13        260.17        343.52       155.75 o                         
   3   9  13       1700.75       1734.29       213.78 o                         
   4   9  13         77.33         47.12        67.61 o                         
   5   9  13        417.88        626.90       199.28 o                         
   6   9  13        162.00        188.91       116.64 o                         
   7   9  13       1368.37       1433.36       454.91 o                         
   8   9  13         10.08        404.30       342.52 o                         
   9   9  13         41.67        458.43       339.91 o                         
  10   9  13        289.54        -42.93       107.52 o                         
   0  10  13       3674.79       3853.16       493.03 o                         
   1  10  13         66.71        287.22       121.56 o                         
   2  10  13        202.09        224.74       138.49 o                         
   3  10  13        684.02        458.99       215.14 o                         
   4  10  13        185.18        432.66       421.09 o                         
   5  10  13         23.52       -217.48       217.48 o                         
   6  10  13        334.38        324.22       302.48 o                         
   7  10  13         82.55        -20.00       187.88 o                         
   8  10  13        355.75        678.26       377.76 o                         
   1  11  13        131.88        363.56       234.44 o                         
   2  11  13        243.54         44.74       128.37 o                         
   3  11  13         18.52       1031.90       396.69 o                         
   4  11  13          2.35        326.71       312.38 o                         
   5  11  13        107.38        473.06       328.74 o                         
   6  11  13         10.55         55.87       189.94 o                         
   7  11  13        523.46        901.76       437.85 o                         
   0  12  13         11.01        151.33       191.03 o                         
   1  12  13         27.28        -43.29        94.45 o                         
   2  12  13        168.05        303.63       236.37 o                         
   3  12  13        193.59        108.63       146.26 o                         
   4  12  13         64.73         84.03       198.71 o                         
   1  13  13         27.18         62.74       185.79 o                         
   2  13  13         27.86        569.92       347.06 o                         
   0   0  14       3140.97       2767.01       171.09 o                         
   1   0  14      11458.00      11890.60       283.18 o                         
   2   0  14      24075.76      24143.09       662.72 o                         
   3   0  14       2491.63       2464.82       121.09 o                         
   4   0  14       2210.59       2292.66       127.79 o                         
   5   0  14        843.50        876.75        73.64 o                         
   6   0  14        123.77        170.38        39.86 o                         
   7   0  14       2513.79       2654.51       151.04 o                         
   8   0  14       1290.71       1477.26       117.57 o                         
   9   0  14        571.14        410.48        73.05 o                         
  10   0  14        345.21        411.30        68.95 o                         
  11   0  14        477.28        429.89       134.21 o                         
  12   0  14        246.22         48.47       119.32 o                         
  13   0  14          4.98        693.14       396.96 o                         
  14   0  14          6.05        -48.44       132.99 o                         
  15   0  14          4.34          0.36       175.46 o                         
   1   1  14       8033.01       8218.81       212.08 o                         
   2   1  14        399.95        408.85        48.94 o                         
   3   1  14       4451.60       4546.26       160.34 o                         
   4   1  14        196.33        271.41        54.44 o                         
   5   1  14       3580.94       3893.86       166.30 o                         
   6   1  14          0.02         -7.29        25.16 o                         
   7   1  14        111.58        185.13        43.30 o                         
   8   1  14         69.39         91.81        30.63 o                         
   9   1  14        150.25        316.29        62.81 o                         
  10   1  14        224.12        211.24        43.23 o                         
  11   1  14        746.76        919.38       182.09 o                         
  12   1  14          0.84         67.42        95.88 o                         
  13   1  14         36.29         17.63       132.54 o                         
  14   1  14         48.22        -51.64       126.88 o                         
  15   1  14          2.33        240.65       306.01 o                         
   0   2  14        475.69        287.31       102.51 o                         
   1   2  14         21.60        101.85        58.73 o                         
   2   2  14        168.82        111.07        43.32 o                         
   3   2  14        259.44        193.69        56.73 o                         
   4   2  14      14906.82      14849.03       248.46 o                         
   5   2  14      11427.34      11755.68       249.16 o                         
   6   2  14       2039.29       2070.66       126.47 o                         
   7   2  14          6.08         70.35        31.70 o                         
   8   2  14         15.53         14.11        45.69 o                         
   9   2  14        112.79         12.14        48.75 o                         
  10   2  14         18.12         86.84        37.08 o                         
  11   2  14        165.72        434.45       166.68 o                         
  12   2  14       2588.34       2328.40       360.12 o                         
  13   2  14       1174.59       1283.33       283.84 o                         
  14   2  14        484.33        133.48       177.99 o                         
  15   2  14         67.70        142.02       270.62 o                         
   1   3  14       2281.36       2720.89       195.57 o                         
   2   3  14         81.72         97.68        42.05 o                         
   3   3  14        902.12       1259.14       132.61 o                         
   4   3  14        407.96        387.17        87.85 o                         
   5   3  14        383.84        403.75        64.40 o                         
   6   3  14       2028.09       2123.10       129.61 o                         
   7   3  14       2142.96       2343.28       117.28 o                         
   8   3  14       2603.47       2485.44       116.79 o                         
   9   3  14         35.82        112.56        65.15 o                         
  10   3  14          0.42        -12.88        43.65 o                         
  11   3  14        100.15        264.06       126.72 o                         
  12   3  14         66.10        -26.72       102.24 o                         
  13   3  14        461.54        697.24       244.03 o                         
  14   3  14          7.41       -101.59       153.90 o                         
  15   3  14        153.80        414.51       308.47 o                         
   0   4  14      65412.51      70208.16      2022.73 o                         
   1   4  14       4049.53       4004.43       407.40 o                         
   2   4  14       7991.73       7941.02       488.58 o                         
   3   4  14       2764.55       2599.95       284.87 o                         
   4   4  14       1010.03       1321.29       275.58 o                         
   5   4  14        431.13        445.72       138.00 o                         
   6   4  14       4051.64       3953.77       216.30 o                         
   7   4  14        192.56        226.81        61.92 o                         
   8   4  14        244.33        188.88        63.46 o                         
   9   4  14         21.21         83.71        69.30 o                         
  10   4  14          6.78         89.18        51.14 o                         
  11   4  14        959.43        933.08       180.61 o                         
  12   4  14        131.24        126.92       104.20 o                         
  13   4  14        167.74        212.51       141.49 o                         
  14   4  14        578.22        815.60       402.06 o                         
  15   4  14          9.06        175.80       198.49 o                         
   1   5  14       1447.32       1814.57       266.71 o                         
   2   5  14          7.53        -31.55        77.08 o                         
   3   5  14       1169.54       1207.32       218.66 o                         
   4   5  14       7802.11       8230.18       536.07 o                         
   5   5  14       5138.97       5147.32       425.49 o                         
   6   5  14        416.64        431.78       148.22 o                         
   7   5  14       3408.42       3122.07       301.12 o                         
   8   5  14        525.11        403.06       114.09 o                         
   9   5  14        380.06        346.30       103.78 o                         
  10   5  14        560.83        667.21       117.30 o                         
  11   5  14        163.50        105.84       199.63 o                         
  12   5  14        152.72        438.82       137.02 o                         
  13   5  14        219.65        144.75        96.83 o                         
  14   5  14          1.93       -243.68       270.70 o                         
  15   5  14         49.62        166.47       233.18 o                         
   0   6  14        709.92        829.25       272.40 o                         
   1   6  14       2619.48       2668.74       356.45 o                         
   2   6  14       1301.81       1489.80       248.93 o                         
   3   6  14        503.20        801.98       194.63 o                         
   4   6  14       1424.89       1146.50       232.54 o                         
   5   6  14         74.07         71.75       106.58 o                         
   6   6  14         45.98        106.29        78.37 o                         
   7   6  14          1.00         24.13       102.75 o                         
   8   6  14         67.36         70.29        68.73 o                         
   9   6  14        102.52         41.49        98.98 o                         
  10   6  14       1068.18        788.67       144.67 o                         
  11   6  14         94.63        267.96       122.96 o                         
  12   6  14        363.85        205.02       136.29 o                         
  13   6  14        106.71          7.38        77.62 o                         
  14   6  14        431.95          5.55       188.78 o                         
   1   7  14        580.31        684.70       199.08 o                         
   2   7  14        234.87        275.92       156.47 o                         
   3   7  14        345.84        163.11        93.66 o                         
   4   7  14        781.11        619.84       200.80 o                         
   5   7  14       1617.11       1643.53       199.63 o                         
   6   7  14       2014.58       2103.39       315.47 o                         
   7   7  14        778.29        718.22       206.14 o                         
   8   7  14        617.33        441.67       230.92 o                         
   9   7  14       1344.11       1497.18       198.19 o                         
  10   7  14        105.24        251.79       129.41 o                         
  11   7  14        324.80        508.51       192.62 o                         
  12   7  14        686.93        319.15       211.71 o                         
  13   7  14        425.73        933.45       444.52 o                         
   0   8  14       2649.10       3232.70       591.95 o                         
   1   8  14        335.83        342.17       167.16 o                         
   2   8  14       3010.93       3274.11       319.40 o                         
   3   8  14        139.16         91.39        61.72 o                         
   4   8  14       2452.09       2611.16       270.09 o                         
   5   8  14         40.92        -34.41        56.79 o                         
   6   8  14        965.22       1104.31       436.45 o                         
   7   8  14        688.94        723.80       209.44 o                         
   8   8  14        396.61        358.64       142.26 o                         
   9   8  14        252.19        460.48       212.13 o                         
  10   8  14        159.35       -132.34       132.34 o                         
  11   8  14          9.05       -102.43       102.43 o                         
  12   8  14         39.78        177.13       153.35 o                         
   1   9  14       1691.35       1859.05       236.27 o                         
   2   9  14       1577.56       1449.46       237.88 o                         
   3   9  14        411.53        623.28       181.37 o                         
   4   9  14         22.82         59.69        67.71 o                         
   5   9  14       2761.22       2638.08       342.69 o                         
   6   9  14        290.03        311.16       138.22 o                         
   7   9  14        304.42       1147.63       456.55 o                         
   8   9  14        167.43        672.15       387.69 o                         
   9   9  14        261.64        674.10       372.91 o                         
  10   9  14         18.89         -4.89       165.78 o                         
   0  10  14       1091.21       1635.51       342.70 o                         
   1  10  14        217.78        258.27       152.40 o                         
   2  10  14        611.23        733.12       161.31 o                         
   3  10  14        266.23         86.55        92.99 o                         
   4  10  14          8.40         35.45       127.16 o                         
   5  10  14         82.26        -36.42       250.99 o                         
   6  10  14        245.13        254.74       229.42 o                         
   7  10  14        114.47       -104.77       149.08 o                         
   8  10  14        219.85        271.39       304.35 o                         
   1  11  14        886.41       1188.09       272.19 o                         
   2  11  14         85.01        -79.56       112.26 o                         
   3  11  14        232.28       -225.53       225.53 o                         
   4  11  14        281.13        316.88       297.83 o                         
   5  11  14         62.90        -18.61       210.38 o                         
   6  11  14          6.50        -95.64       216.16 o                         
   0  12  14        194.09        106.44       119.61 o                         
   1  12  14         13.99        183.09       449.20 o                         
   2  12  14         14.13       -211.15       211.15 o                         
   3  12  14         39.60        401.05       281.92 o                         
   4  12  14          9.65        509.31       330.05 o                         
   1  13  14        270.08        281.40       253.60 o                         
   2  13  14          1.22        402.81       348.68 o                         
   1   1  15        464.95        481.26        37.61 o                         
   2   1  15        697.67        634.61        61.35 o                         
   3   1  15      11150.47      10932.13       246.91 o                         
   4   1  15       1289.25       1295.48        84.02 o                         
   5   1  15        318.16        363.82        57.00 o                         
   6   1  15       1158.33       1230.02        93.48 o                         
   7   1  15       3832.50       3767.22       151.04 o                         
   8   1  15        551.12        513.03        63.75 o                         
   9   1  15      12518.44      12305.13       303.22 o                         
  10   1  15       1882.02       1791.55       140.56 o                         
  11   1  15         85.57        111.95        98.61 o                         
  12   1  15        235.88        320.68       118.10 o                         
  13   1  15        254.00         93.26       150.13 o                         
  14   1  15        284.68        385.34       178.69 o                         
  15   1  15        426.26        323.12       232.01 o                         
   0   2  15       2392.01       2078.29       344.72 o                         
   1   2  15       2211.82       2345.38       152.02 o                         
   2   2  15       4985.03       5909.21       242.38 o                         
   3   2  15         45.00         52.09        37.68 o                         
   4   2  15       3909.48       4147.81       138.09 o                         
   5   2  15        213.51        262.53        45.08 o                         
   6   2  15        894.25        991.98        88.83 o                         
   7   2  15        743.41        782.58        85.47 o                         
   8   2  15        250.82        136.68        47.11 o                         
   9   2  15         24.12          4.61        46.59 o                         
  10   2  15        234.31        235.17        83.24 o                         
  11   2  15        322.93        278.51       130.93 o                         
  12   2  15        834.21       1052.44       242.98 o                         
  13   2  15          2.66        -47.52       163.80 o                         
  14   2  15          1.46        108.57       183.76 o                         
   1   3  15       4841.01       5156.30       391.32 o                         
   2   3  15         11.30        151.27        87.32 o                         
   3   3  15       1156.45       1101.07       190.09 o                         
   4   3  15       3634.99       3028.31       298.70 o                         
   5   3  15       2168.36       1965.59       137.04 o                         
   6   3  15        849.32        801.36        88.78 o                         
   7   3  15       2639.27       2820.66       168.67 o                         
   8   3  15       2959.59       2882.75       173.92 o                         
   9   3  15       3178.88       3411.62       225.34 o                         
  10   3  15        135.75        268.53        68.32 o                         
  11   3  15       1203.37       1533.94       293.44 o                         
  12   3  15          9.89        -85.47       111.33 o                         
  13   3  15       1920.95       1984.01       348.69 o                         
  14   3  15        287.33        319.97       261.55 o                         
  15   3  15       1261.62       1341.91       441.56 o                         
   0   4  15       3505.90       4518.33       560.71 o                         
   1   4  15       1241.54       1324.31       214.05 o                         
   2   4  15       2304.22       1887.92       262.13 o                         
   3   4  15        178.76        210.55       109.59 o                         
   4   4  15        741.88        849.71       173.87 o                         
   5   4  15        513.71        663.50       169.36 o                         
   6   4  15       6599.56       7003.45       287.22 o                         
   7   4  15        438.89        396.44        75.51 o                         
   8   4  15        132.91        169.09        62.37 o                         
   9   4  15       3258.28       3007.13       220.08 o                         
  10   4  15         53.84        120.07        64.42 o                         
  11   4  15        155.12        165.53       112.67 o                         
  12   4  15        728.47        861.24       236.34 o                         
  13   4  15         17.07        253.25       275.13 o                         
  14   4  15          6.51        161.44       126.25 o                         
  15   4  15         22.33       -196.10       228.03 o                         
   1   5  15      16679.21      17279.66       791.10 o                         
   2   5  15        258.49        182.16       129.28 o                         
   3   5  15       1541.37       1543.89       415.41 o                         
   4   5  15        554.62        534.81       158.67 o                         
   5   5  15        954.93       1151.91       230.96 o                         
   6   5  15        268.87        119.65       172.29 o                         
   7   5  15        285.51        339.74        98.75 o                         
   8   5  15         51.26         92.89        73.62 o                         
   9   5  15         58.60        187.09        84.67 o                         
  10   5  15        322.81        230.16        77.89 o                         
  11   5  15        456.47        356.56       139.46 o                         
  12   5  15        117.42         87.54       104.74 o                         
  13   5  15        245.86         -6.22        97.34 o                         
  14   5  15        234.67       -120.94       251.14 o                         
  15   5  15        387.65        893.32       386.97 o                         
   0   6  15         10.02         70.73       179.63 o                         
   1   6  15       1343.54       1037.69       213.07 o                         
   2   6  15        207.99        276.97       226.74 o                         
   3   6  15        277.04        169.83       108.41 o                         
   4   6  15         22.87        103.62       108.08 o                         
   5   6  15       2215.47       2131.93       315.06 o                         
   6   6  15       8050.10       7544.14       560.40 o                         
   7   6  15         14.73        -77.86        97.03 o                         
   8   6  15        709.22        786.58       136.52 o                         
   9   6  15        140.05        241.88       123.42 o                         
  10   6  15        870.79        681.62       147.87 o                         
  11   6  15         31.22        153.27       160.34 o                         
  12   6  15         62.44        220.71       128.29 o                         
  13   6  15        297.71        152.30       128.18 o                         
  14   6  15         14.54       -158.12       275.13 o                         
   1   7  15         18.73        -90.53       303.80 o                         
   2   7  15       1089.40        903.90       229.62 o                         
   3   7  15        111.58         58.38       159.63 o                         
   4   7  15        414.56        130.32       186.69 o                         
   5   7  15       1244.19       1450.70       183.18 o                         
   6   7  15         46.91         83.20       159.73 o                         
   7   7  15       3235.32       3491.46       412.45 o                         
   8   7  15        135.11        121.95       158.29 o                         
   9   7  15        759.00        589.00       129.76 o                         
  10   7  15         61.89        225.19       156.01 o                         
  11   7  15        845.87        946.94       207.48 o                         
  12   7  15          6.32        174.42        96.07 o                         
   0   8  15        232.32         72.56       242.58 o                         
   1   8  15        892.68       1097.30       257.88 o                         
   2   8  15         79.70         84.63       140.82 o                         
   3   8  15        380.63        565.06       144.24 o                         
   4   8  15        614.84        737.02       189.30 o                         
   5   8  15        322.12        131.98        77.22 o                         
   6   8  15       1431.28       1745.22       325.35 o                         
   7   8  15         25.22         37.29        81.47 o                         
   8   8  15        125.02         95.69       111.02 o                         
   9   8  15          3.74        137.13       128.95 o                         
  10   8  15        486.31        528.29       176.98 o                         
  11   8  15          1.57         70.01       117.09 o                         
  12   8  15        442.04        159.84       199.14 o                         
   1   9  15        512.93        586.87       168.78 o                         
   2   9  15        496.80        696.26       156.43 o                         
   3   9  15        857.54       1060.39       202.84 o                         
   4   9  15         45.97        125.20        98.95 o                         
   5   9  15       2140.86       2324.29       328.75 o                         
   6   9  15          3.57         60.66       129.41 o                         
   7   9  15       1156.82       1724.17       276.51 o                         
   8   9  15          1.92        279.93       290.95 o                         
   9   9  15         82.02       -147.92       187.24 o                         
  10   9  15        172.34        174.88       116.41 o                         
   0  10  15        551.29        474.35       347.83 o                         
   1  10  15        159.35        128.48        91.34 o                         
   2  10  15       1381.49       1346.41       208.51 o                         
   3  10  15         80.76        160.64        82.24 o                         
   4  10  15       1026.25        760.01       202.29 o                         
   5  10  15         75.05         75.01       105.31 o                         
   6  10  15        133.79       -112.05       233.10 o                         
   7  10  15         69.86        353.18       285.13 o                         
   8  10  15         16.50        -48.34       190.80 o                         
   1  11  15        573.99        394.27       148.86 o                         
   2  11  15          8.29        164.79       139.50 o                         
   3  11  15          0.70        -63.70       190.53 o                         
   4  11  15         54.40       -125.63       196.45 o                         
   5  11  15         28.29        416.18       302.52 o                         
   6  11  15         78.66        283.57       221.63 o                         
   0  12  15        174.79        189.76       205.46 o                         
   1  12  15         88.88        318.79       180.43 o                         
   2  12  15        200.90       1091.08       376.72 o                         
   3  12  15          0.87       -248.34       248.34 o                         
   4  12  15        508.79        666.61       449.65 o                         
   1  13  15          9.58        371.30       301.09 o                         
   0   0  16       2008.40       2051.78       128.52 o                         
   1   0  16       1124.77       1185.19        99.94 o                         
   2   0  16        542.45        587.84        91.54 o                         
   3   0  16         81.55         26.99        29.31 o                         
   4   0  16      20300.16      20391.98       411.79 o                         
   5   0  16         46.14         94.03        43.25 o                         
   6   0  16       5865.53       5361.74       181.28 o                         
   7   0  16       3547.40       3616.64       176.05 o                         
   8   0  16      10208.84       9768.62       305.10 o                         
   9   0  16        312.38        182.74        45.86 o                         
  10   0  16       1659.78       1634.42       145.78 o                         
  11   0  16        685.74        441.95       143.40 o                         
  12   0  16       2948.23       3795.00       716.05 o                         
  13   0  16        400.51        180.69       194.59 o                         
  14   0  16        562.49        420.15       289.98 o                         
  15   0  16        170.72         80.84       191.78 o                         
   1   1  16       1116.91       1119.68        55.37 o                         
   2   1  16       4028.64       4081.79       145.72 o                         
   3   1  16       2585.27       3224.01       138.76 o                         
   4   1  16        580.46        647.32        75.47 o                         
   5   1  16        156.13        250.64        52.24 o                         
   6   1  16       4445.65       4347.08       186.46 o                         
   7   1  16       1334.56       1387.19        97.57 o                         
   8   1  16        284.55        220.60        39.93 o                         
   9   1  16        125.33        304.42        58.91 o                         
  10   1  16        577.70        598.65        70.87 o                         
  11   1  16         45.22        120.60       140.87 o                         
  12   1  16          4.29         67.28        79.34 o                         
  13   1  16        213.79        649.82       226.18 o                         
  14   1  16        103.17        256.04       149.16 o                         
   0   2  16         36.35         91.41        94.20 o                         
   1   2  16       2209.11       2183.79       147.93 o                         
   2   2  16       1001.51        904.07       106.71 o                         
   3   2  16        563.60        805.54        70.45 o                         
   4   2  16       2123.12       2388.49       101.76 o                         
   5   2  16        263.80        377.92        51.13 o                         
   6   2  16       6060.33       5952.64       260.15 o                         
   7   2  16          0.06         97.01        41.03 o                         
   8   2  16       7026.02       7437.14       433.42 o                         
   9   2  16        732.94        825.06       121.10 o                         
  10   2  16       6892.69       6754.01       252.44 o                         
  11   2  16          1.31        -26.10        77.43 o                         
  12   2  16       7297.66       6887.21       672.75 o                         
  13   2  16          1.48        133.62       261.45 o                         
  14   2  16        464.86        566.34       316.89 o                         
   1   3  16       7745.29       8734.91       503.33 o                         
   2   3  16         19.07         49.67        79.27 o                         
   3   3  16       1499.40       2057.83       245.63 o                         
   4   3  16       6273.60       5628.51       404.79 o                         
   5   3  16        403.64        530.71        73.22 o                         
   6   3  16        501.17        580.56        73.87 o                         
   7   3  16        683.49        693.48        88.79 o                         
   8   3  16        877.37       1053.63       129.91 o                         
   9   3  16        242.35        294.60        82.31 o                         
  10   3  16        440.67        525.47       101.18 o                         
  11   3  16         81.52        100.06       151.00 o                         
  12   3  16        309.22        292.22       173.77 o                         
  13   3  16         56.34        344.29       311.64 o                         
  14   3  16        352.37         12.19       191.94 o                         
   0   4  16       6637.61       6822.26       658.20 o                         
   1   4  16       4797.09       3860.92       356.83 o                         
   2   4  16        233.77        191.51       205.21 o                         
   3   4  16        325.83        568.18       157.21 o                         
   4   4  16       6812.32       6695.02       482.77 o                         
   5   4  16        409.59        399.38       123.86 o                         
   6   4  16       5748.30       6085.70       267.72 o                         
   7   4  16         12.96        -24.85        44.91 o                         
   8   4  16       2799.95       3110.05       218.85 o                         
   9   4  16         86.87        190.87        78.55 o                         
  10   4  16       3144.96       3493.06       246.48 o                         
  11   4  16        195.22        204.38        82.39 o                         
  12   4  16       1246.26       1509.54       525.87 o                         
  13   4  16         30.85        444.66       313.18 o                         
  14   4  16        495.28       1046.50       518.84 o                         
  15   4  16          9.46         66.77       143.13 o                         
   1   5  16          3.62         86.23       325.09 o                         
   2   5  16        451.07        665.82       172.09 o                         
   3   5  16       7485.58       6789.29       671.93 o                         
   4   5  16       1192.49       1262.55       218.56 o                         
   5   5  16       1199.78        918.23       281.56 o                         
   6   5  16       1359.33       1517.28       300.43 o                         
   7   5  16       2145.10       2101.51       204.18 o                         
   8   5  16       2895.91       3007.01       249.13 o                         
   9   5  16         15.15        148.25       103.52 o                         
  10   5  16        198.25        193.31        87.85 o                         
  11   5  16        145.45        -12.44       146.70 o                         
  12   5  16         83.16        162.88       123.71 o                         
  13   5  16          0.75        193.84       314.61 o                         
  14   5  16        160.12        -91.91       188.35 o                         
   0   6  16        181.56        251.55       277.18 o                         
   1   6  16        475.49        252.34       259.92 o                         
   2   6  16       1106.33       1048.14       228.88 o                         
   3   6  16         89.40         23.70       106.05 o                         
   4   6  16         81.15        300.28       116.87 o                         
   5   6  16        474.44        555.71       185.08 o                         
   6   6  16       3113.70       3863.61       502.64 o                         
   7   6  16         67.94          1.62        69.17 o                         
   8   6  16       2190.26       2783.30       259.02 o                         
   9   6  16        231.81        326.60       166.14 o                         
  10   6  16       1395.02       1705.05       191.78 o                         
  11   6  16        495.11        667.93       184.02 o                         
  12   6  16        629.77        635.09       198.99 o                         
  13   6  16         42.02        243.39       130.83 o                         
   1   7  16          1.52        133.65       111.90 o                         
   2   7  16         24.43        -50.24       117.90 o                         
   3   7  16         30.13        148.55       134.94 o                         
   4   7  16        301.71        426.13       175.04 o                         
   5   7  16        275.82        121.58       259.72 o                         
   6   7  16        260.60        467.18       160.39 o                         
   7   7  16         46.48         89.03       108.91 o                         
   8   7  16          8.35        149.95       140.67 o                         
   9   7  16        498.47        670.86       151.24 o                         
  10   7  16        615.42        639.39       148.75 o                         
  11   7  16         10.89         41.33       149.89 o                         
  12   7  16          2.20        -32.07       100.57 o                         
   0   8  16        314.05        398.40       251.42 o                         
   1   8  16        582.53        712.08       209.41 o                         
   2   8  16       1923.79       2023.14       333.12 o                         
   3   8  16        103.37          3.49       137.40 o                         
   4   8  16        941.70        721.53       160.96 o                         
   5   8  16        125.08        133.09       147.06 o                         
   6   8  16        511.46        443.34       532.91 o                         
   7   8  16         13.69         35.07       159.27 o                         
   8   8  16        313.03        480.79       351.22 o                         
   9   8  16         67.38         -8.49        98.74 o                         
  10   8  16        439.32        724.80       186.06 o                         
  11   8  16        278.24        370.74       301.81 o                         
   1   9  16       4095.44       4019.04       387.23 o                         
   2   9  16          7.54        100.65        89.78 o                         
   3   9  16          2.17        158.43       124.04 o                         
   4   9  16        266.35        275.95       122.43 o                         
   5   9  16        480.51        849.68       294.36 o                         
   6   9  16        140.75       -137.21       137.21 o                         
   7   9  16         52.90        469.14       170.16 o                         
   8   9  16        163.37        552.07       234.97 o                         
   9   9  16         24.07         -6.61       232.82 o                         
  10   9  16        165.94         87.95       301.41 o                         
   0  10  16         89.19        332.07       184.95 o                         
   1  10  16          6.05          4.99        78.09 o                         
   2  10  16        553.04        411.65       151.19 o                         
   3  10  16        170.33        251.80        93.27 o                         
   4  10  16          7.41        215.26       156.32 o                         
   5  10  16          8.73        118.22       104.37 o                         
   6  10  16        591.96        777.47       246.49 o                         
   7  10  16        114.47        179.35       199.93 o                         
   8  10  16         27.50       -125.06       143.35 o                         
   1  11  16          1.99        -25.64        70.26 o                         
   2  11  16         15.42        171.81        99.47 o                         
   3  11  16         18.13        592.85       312.55 o                         
   4  11  16         18.84       -126.72       154.86 o                         
   5  11  16         22.40       -140.95       151.16 o                         
   6  11  16        154.13        143.67       278.24 o                         
   0  12  16        355.60        380.60       242.91 o                         
   1  12  16         18.82          9.77       137.02 o                         
   2  12  16         13.67        -57.15       215.15 o                         
   3  12  16        172.93        138.45       154.99 o                         
   4  12  16          5.63         31.37       324.93 o                         
   1  13  16        363.37        165.10       273.79 o                         
   1   1  17       5166.59       5065.19       114.25 o                         
   2   1  17        328.81        278.28        37.70 o                         
   3   1  17        300.90        285.20        37.62 o                         
   4   1  17       1696.66       1759.93       120.21 o                         
   5   1  17       2200.84       1930.80       134.10 o                         
   6   1  17       2202.55       2245.41       135.44 o                         
   7   1  17       2593.75       2707.15       131.92 o                         
   8   1  17        515.90        517.62        64.11 o                         
   9   1  17        846.67        892.64        97.70 o                         
  10   1  17       1401.39       1206.02       102.01 o                         
  11   1  17         85.13        205.99        90.23 o                         
  12   1  17         41.76        -26.54       443.87 o                         
  13   1  17        631.22        434.85       559.31 o                         
  14   1  17         26.44         50.36       206.86 o                         
   0   2  17       1133.75        639.88       259.09 o                         
   1   2  17        330.67        437.26       110.83 o                         
   2   2  17       4970.62       5023.69       257.81 o                         
   3   2  17        927.42        902.11        95.80 o                         
   4   2  17        378.57        277.99        59.58 o                         
   5   2  17       1242.59       1412.88       127.60 o                         
   6   2  17        109.91        155.24        65.24 o                         
   7   2  17        742.40        547.24        94.11 o                         
   8   2  17         13.42          8.14        38.25 o                         
   9   2  17        930.73        876.91       124.26 o                         
  10   2  17        316.97        323.56        60.14 o                         
  11   2  17        380.55        608.31       175.91 o                         
  12   2  17         91.51        500.71       189.64 o                         
  13   2  17        132.45        298.02       150.42 o                         
  14   2  17         11.02        -28.39       128.64 o                         
   1   3  17       9912.84      10700.05       565.38 o                         
   2   3  17       4309.53       4969.67       395.54 o                         
   3   3  17        793.00        914.19       168.38 o                         
   4   3  17       2251.04       1819.36       247.99 o                         
   5   3  17        182.69        190.39        49.47 o                         
   6   3  17         13.88         33.60        43.77 o                         
   7   3  17         96.21         79.94        46.30 o                         
   8   3  17       1107.49       1123.74       133.89 o                         
   9   3  17        288.04        434.13        89.35 o                         
  10   3  17        668.61        637.30       112.11 o                         
  11   3  17       3516.99       3716.87       429.44 o                         
  12   3  17        165.52        179.80       155.32 o                         
  13   3  17       1779.08       1721.23       552.65 o                         
  14   3  17          7.00        135.51       218.26 o                         
   0   4  17       1965.05       1904.62       374.04 o                         
   1   4  17       1290.34       1434.14       221.54 o                         
   2   4  17       6722.01       6485.08       474.29 o                         
   3   4  17          1.37         67.86       117.99 o                         
   4   4  17        660.34        601.40       218.05 o                         
   5   4  17        250.37        480.15       134.52 o                         
   6   4  17       1118.63       1107.42       119.62 o                         
   7   4  17        517.13        379.15        87.85 o                         
   8   4  17        395.14        318.38        78.17 o                         
   9   4  17          5.53         78.49        51.68 o                         
  10   4  17        933.80       1233.33       155.89 o                         
  11   4  17        246.04        147.66        85.28 o                         
  12   4  17        119.13        234.77       475.90 o                         
  13   4  17          0.40       -147.72       173.40 o                         
  15   4  17         76.99         51.03       213.93 o                         
   1   5  17       5732.70       5545.53       464.33 o                         
   2   5  17         14.35         75.66       106.13 o                         
   3   5  17       1491.63       1734.24       271.01 o                         
   4   5  17       1200.69        994.21       202.68 o                         
   5   5  17       1930.14       2083.29       287.73 o                         
   6   5  17         29.78         24.39       237.68 o                         
   7   5  17        256.88        338.89       105.86 o                         
   8   5  17        138.95        126.43        78.69 o                         
   9   5  17        259.40        320.97       101.62 o                         
  10   5  17         59.99         42.78        63.57 o                         
  11   5  17        119.56        268.36       127.46 o                         
  12   5  17        182.23        109.54        89.45 o                         
  13   5  17          4.37       -126.23       247.48 o                         
  14   5  17         11.35        188.75       238.57 o                         
   0   6  17       3695.20       4164.15       615.84 o                         
   1   6  17         15.37         41.87        80.45 o                         
   2   6  17       1224.79       1697.22       315.00 o                         
   3   6  17       3400.59       3629.73       400.70 o                         
   4   6  17       1628.69       1780.00       277.88 o                         
   5   6  17       7662.48       7201.37       557.84 o                         
   6   6  17       1931.58       1838.71       302.45 o                         
   7   6  17       1129.78       1081.16       224.85 o                         
   8   6  17       2938.11       2929.23       265.19 o                         
   9   6  17       2238.14       1674.54       202.03 o                         
  10   6  17        579.78        615.85       137.00 o                         
  11   6  17         84.19        294.71       110.29 o                         
  12   6  17          4.50       -101.01       101.01 o                         
  13   6  17         14.19         43.69       107.30 o                         
   1   7  17        257.81        505.00       286.29 o                         
   2   7  17       1162.33       1124.98       227.80 o                         
   3   7  17       1086.62       1238.90       332.47 o                         
   4   7  17         39.75         99.30       109.86 o                         
   5   7  17          6.11         43.70       278.51 o                         
   6   7  17        153.11        371.18       158.78 o                         
   7   7  17        955.11       1139.44       333.08 o                         
   8   7  17        223.55        239.57       227.39 o                         
   9   7  17       2156.69       2143.93       240.24 o                         
  10   7  17        780.57        677.48       147.73 o                         
  11   7  17        922.80       1238.31       258.96 o                         
  12   7  17         55.23        132.29       117.02 o                         
   0   8  17        405.49       1901.85       448.60 o                         
   1   8  17       2077.29       2263.29       406.43 o                         
   2   8  17        407.82        141.31       184.58 o                         
   3   8  17          2.03        -34.05       139.70 o                         
   4   8  17       1539.81       1379.61       211.03 o                         
   5   8  17        430.87        538.17       279.63 o                         
   6   8  17        715.05        544.77       190.36 o                         
   7   8  17        100.29        297.32       258.99 o                         
   8   8  17        154.60        154.16       117.75 o                         
   9   8  17         36.52        110.26        85.80 o                         
  10   8  17        464.21        822.61       279.50 o                         
  11   8  17          3.49        -71.85        98.69 o                         
   1   9  17         18.81        431.94       165.99 o                         
   2   9  17        555.19        456.05       126.25 o                         
   3   9  17       1242.21       1057.54       205.49 o                         
   4   9  17          7.87         36.32        93.06 o                         
   5   9  17        471.87        645.78       192.84 o                         
   6   9  17        323.32        252.05       337.25 o                         
   7   9  17        612.44        620.13       172.30 o                         
   8   9  17        131.34        197.26       115.11 o                         
   9   9  17        133.39       -182.66       182.66 o                         
  10   9  17         19.42         74.55       290.04 o                         
   0  10  17        628.63        898.99       271.23 o                         
   1  10  17         74.79         81.34        81.09 o                         
   2  10  17        485.90        442.66       148.16 o                         
   3  10  17          6.38        113.35       105.54 o                         
   4  10  17        574.62        558.90       194.92 o                         
   5  10  17        250.37        355.60       145.24 o                         
   6  10  17        454.63        389.56       261.32 o                         
   7  10  17          0.04       -116.24       193.35 o                         
   8  10  17        111.59        234.59       168.12 o                         
   1  11  17         36.89         79.20        86.05 o                         
   2  11  17         25.59        -43.70       103.69 o                         
   3  11  17        111.43         -4.54       149.77 o                         
   4  11  17         10.24       -196.70       196.70 o                         
   5  11  17         51.97       -340.12       340.12 o                         
   6  11  17         66.94       -103.25       181.09 o                         
   0  12  17        540.79        812.98       345.11 o                         
   1  12  17          0.97        236.53       138.90 o                         
   2  12  17         46.83        -74.65       147.66 o                         
   3  12  17        141.32        251.20       211.19 o                         
   1  13  17         29.05        -65.74       176.64 o                         
   0   0  18      24415.10      23182.30       647.00 o                         
   1   0  18          0.11         27.07        37.38 o                         
   2   0  18       6848.78       6019.22       271.46 o                         
   3   0  18        141.08        118.32        74.72 o                         
   4   0  18       5524.62       5069.11       314.85 o                         
   5   0  18       3098.21       3277.03       183.22 o                         
   6   0  18       1450.69       1375.00       126.27 o                         
   7   0  18        748.66        694.10       109.57 o                         
   8   0  18       1211.88       1162.76       156.01 o                         
   9   0  18       1919.14       1898.54       201.05 o                         
  10   0  18        136.56         52.53        70.65 o                         
  11   0  18       4547.41       4545.62       771.61 o                         
  12   0  18         14.07        159.30       210.42 o                         
  13   0  18        302.97        295.70       261.60 o                         
  14   0  18        334.18        544.71       361.19 o                         
   1   1  18        497.20        534.06        39.15 o                         
   2   1  18       7495.71       7224.09       170.79 o                         
   3   1  18        363.59        463.98        67.55 o                         
   4   1  18         69.98        241.57        50.19 o                         
   5   1  18       2027.28       2054.26       138.31 o                         
   6   1  18        389.48        502.50        68.30 o                         
   7   1  18        616.05        849.95        81.75 o                         
   8   1  18        240.71        264.61        48.79 o                         
   9   1  18         81.07        157.13        62.43 o                         
  10   1  18        355.83        348.12        58.53 o                         
  11   1  18       1382.82       1480.60       280.38 o                         
  12   1  18        347.60        278.97       134.70 o                         
  13   1  18          0.28         12.39       157.19 o                         
  14   1  18        893.17        396.13       288.94 o                         
   0   2  18       6707.42       6929.34       301.31 o                         
   1   2  18      19340.99      19738.00       483.14 o                         
   2   2  18       3520.80       3527.21       218.68 o                         
   3   2  18      18241.47      19172.77       401.27 o                         
   4   2  18       5020.41       4856.62       220.95 o                         
   5   2  18         28.11          1.70        44.84 o                         
   6   2  18       3256.38       3473.75       207.59 o                         
   7   2  18       3220.16       3513.73       284.97 o                         
   8   2  18         44.45         58.07        75.77 o                         
   9   2  18       1315.45       1245.45       127.58 o                         
  10   2  18         14.25         54.32        37.23 o                         
  11   2  18         50.14         92.20       154.68 o                         
  12   2  18       2042.19       1643.76       521.26 o                         
  13   2  18        177.73        379.43       319.22 o                         
  14   2  18        546.47        973.44       427.88 o                         
   1   3  18       1282.84       1575.34       239.15 o                         
   2   3  18        404.41        597.28       260.40 o                         
   3   3  18        450.98        739.65       209.30 o                         
   4   3  18       1048.70       1306.21       221.90 o                         
   5   3  18        141.30        161.92        48.30 o                         
   6   3  18        333.13        355.64        79.07 o                         
   7   3  18        597.35        624.89        82.29 o                         
   8   3  18          2.91         78.25        54.62 o                         
   9   3  18          7.53         98.69        47.39 o                         
  10   3  18        108.07        161.77       119.35 o                         
  11   3  18        153.22        460.27       188.55 o                         
  12   3  18         30.18         51.63       262.74 o                         
  13   3  18        227.32        196.04       299.29 o                         
  14   3  18         12.58        608.09       365.05 o                         
   0   4  18      12082.23      12116.74       938.73 o                         
   1   4  18       2669.53       2496.14       295.43 o                         
   2   4  18       4599.73       4616.06       416.09 o                         
   3   4  18        304.24        138.83       132.93 o                         
   4   4  18       5316.86       5198.33       429.29 o                         
   5   4  18        148.30        118.07       101.03 o                         
   6   4  18        459.07        436.02        75.88 o                         
   7   4  18       2437.65       2824.90       211.94 o                         
   8   4  18       1091.26       1041.01       138.77 o                         
   9   4  18        187.08        164.47        74.84 o                         
  10   4  18        221.56        259.75        93.50 o                         
  11   4  18          4.95         46.22        76.91 o                         
  12   4  18       1088.48       1622.26       501.47 o                         
  13   4  18          8.41        112.82       247.01 o                         
   1   5  18        121.76        165.25       189.18 o                         
   2   5  18         30.92        160.88       114.34 o                         
   3   5  18        291.77        588.82       171.98 o                         
   4   5  18        753.04        689.09       200.38 o                         
   5   5  18        147.14         55.26        77.52 o                         
   6   5  18       1763.72       1777.80       282.68 o                         
   7   5  18       6278.33       6030.37       351.70 o                         
   8   5  18        958.11        884.35       132.16 o                         
   9   5  18          1.28         39.48        69.67 o                         
  10   5  18         58.32         10.20       115.35 o                         
  11   5  18        602.42        711.55       196.85 o                         
  12   5  18         73.15        260.30       124.96 o                         
  13   5  18          3.21       -186.21       263.56 o                         
   0   6  18       1903.07       3110.09       555.47 o                         
   1   6  18          1.28         36.78       119.59 o                         
   2   6  18       4545.16       4288.90       444.55 o                         
   3   6  18        676.44        569.28       202.27 o                         
   4   6  18        269.18        259.63       129.71 o                         
   5   6  18        130.16         80.21       146.75 o                         
   6   6  18        347.48        487.17       156.53 o                         
   7   6  18         80.47         82.73       194.87 o                         
   8   6  18       1700.93       1629.30       196.54 o                         
   9   6  18          0.95         48.68        91.43 o                         
  10   6  18        387.46        320.25        90.52 o                         
  11   6  18         56.24        -93.58       192.53 o                         
  12   6  18          5.79        303.21       129.58 o                         
  13   6  18         25.39       -114.58       158.90 o                         
   1   7  18       1746.04       1762.70       351.67 o                         
   2   7  18        251.66        226.61       214.02 o                         
   3   7  18        720.13        801.32       227.78 o                         
   4   7  18         68.72         28.84        91.82 o                         
   5   7  18        279.66        433.91       172.33 o                         
   6   7  18          1.79         44.67       234.22 o                         
   7   7  18       2888.10       3272.18       406.48 o                         
   8   7  18         50.92         57.27        87.36 o                         
   9   7  18       1219.42       1309.52       196.30 o                         
  10   7  18         12.07         60.09        91.37 o                         
  11   7  18        157.38        122.37       138.94 o                         
  12   7  18        113.82         47.19       119.12 o                         
   0   8  18        323.57         65.30       205.04 o                         
   1   8  18        337.57        379.05       184.59 o                         
   2   8  18       1586.12       1742.70       317.34 o                         
   3   8  18        103.79        217.68       114.77 o                         
   4   8  18       2721.42       2873.43       418.90 o                         
   5   8  18       1106.32        879.65       237.08 o                         
   6   8  18        214.28        186.53       125.46 o                         
   7   8  18        369.48        723.91       207.44 o                         
   8   8  18        223.69        240.83       133.06 o                         
   9   8  18          1.28         56.79        80.61 o                         
  10   8  18        807.81        905.60       193.95 o                         
  11   8  18         69.15         -3.28       115.44 o                         
   1   9  18        598.68       1078.33       299.20 o                         
   2   9  18          0.61        -35.45        96.13 o                         
   3   9  18       1677.22       1633.44       247.37 o                         
   4   9  18          0.33        251.95       142.52 o                         
   5   9  18        786.54        540.96       196.17 o                         
   6   9  18        369.36        541.44       207.66 o                         
   7   9  18        235.38        265.79       110.19 o                         
   8   9  18         17.24        -46.54       155.75 o                         
   9   9  18          6.57        353.68       219.65 o                         
  10   9  18        150.76         46.51       165.79 o                         
   0  10  18        368.45        676.56       239.74 o                         
   1  10  18        706.20        569.97       149.56 o                         
   2  10  18        759.38        632.69       160.40 o                         
   3  10  18        209.69        136.45        94.64 o                         
   4  10  18         10.12         24.60       122.37 o                         
   5  10  18         40.93         52.49        94.43 o                         
   6  10  18        171.48        237.28       136.67 o                         
   7  10  18        113.27         47.18       101.29 o                         
   1  11  18        195.77        212.08       131.13 o                         
   2  11  18          0.13         19.83       117.88 o                         
   3  11  18        157.57        122.54       122.16 o                         
   4  11  18        130.01        205.36       134.03 o                         
   5  11  18         48.38       -224.59       236.67 o                         
   0  12  18        198.71        231.91       259.95 o                         
   1  12  18          3.92        277.51       417.53 o                         
   2  12  18         79.71        215.91       146.30 o                         
   3  12  18         18.60        116.82       183.07 o                         
   1  13  18        173.24        196.99       200.91 o                         
   1   1  19       8260.85       7540.06       167.53 o                         
   2   1  19         22.48         33.57        20.04 o                         
   3   1  19      25196.33      24572.10       331.56 o                         
   4   1  19       1813.94       1983.49       128.55 o                         
   5   1  19        995.08       1058.33        79.57 o                         
   6   1  19       1239.67       1433.60       109.07 o                         
   7   1  19       4002.90       3802.70       159.57 o                         
   8   1  19        101.95        110.58        43.55 o                         
   9   1  19      12273.63      11294.21       315.24 o                         
  10   1  19       1660.73       1567.44       120.10 o                         
  11   1  19         21.63         86.63        95.55 o                         
  12   1  19         84.12        144.19       166.01 o                         
  13   1  19        162.71        343.96       201.31 o                         
  14   1  19         84.62        282.43       281.95 o                         
   0   2  19      11905.58      13229.38       434.66 o                         
   1   2  19        517.36        693.30       101.53 o                         
   2   2  19        750.45        739.67        74.24 o                         
   3   2  19        226.94        360.31        63.43 o                         
   4   2  19       1179.73       1077.26       107.98 o                         
   5   2  19         48.72         43.24        43.40 o                         
   6   2  19       1382.41       1532.77       142.90 o                         
   7   2  19        876.32        788.82       142.37 o                         
   8   2  19          4.40         60.62        50.47 o                         
   9   2  19       1592.20       1631.47       130.47 o                         
  10   2  19         74.86         47.75        48.26 o                         
  11   2  19         18.45        -44.05        94.66 o                         
  12   2  19         83.84        354.15       284.75 o                         
  13   2  19         86.69       -121.32       236.75 o                         
  14   2  19          7.00        263.45       291.30 o                         
   1   3  19        914.91       1158.39       213.82 o                         
   2   3  19        201.82         43.22       101.00 o                         
   3   3  19      16159.20      15744.76       712.82 o                         
   4   3  19       1946.91       2026.07       155.97 o                         
   5   3  19      11642.17      11219.50       287.94 o                         
   6   3  19        491.96        576.03        79.20 o                         
   7   3  19       1065.74       1128.79       131.19 o                         
   8   3  19        214.23        179.83        75.12 o                         
   9   3  19       1760.42       1792.89       176.37 o                         
  10   3  19         68.70        104.41        62.95 o                         
  11   3  19       1828.87       1914.33       304.85 o                         
  12   3  19        133.65        -98.69       200.11 o                         
  13   3  19        258.82        968.44       442.42 o                         
   0   4  19       1835.13       2194.33       428.23 o                         
   1   4  19          6.33         35.79        84.38 o                         
   2   4  19        190.77        291.35       211.46 o                         
   3   4  19        231.87        102.24       135.01 o                         
   4   4  19       3377.37       3418.15       360.23 o                         
   5   4  19         33.70         44.12       112.24 o                         
   6   4  19        228.13        242.88        82.74 o                         
   7   4  19        113.12        168.27        71.08 o                         
   8   4  19       1328.77       1253.10       143.21 o                         
   9   4  19        124.24         43.97        62.36 o                         
  10   4  19         53.93        113.26       102.62 o                         
  11   4  19          0.01        119.12        84.21 o                         
  12   4  19         60.61        561.21       362.48 o                         
  13   4  19         29.35        372.69       290.03 o                         
   1   5  19      13970.11      14626.29       772.52 o                         
   2   5  19        173.46        167.78       102.89 o                         
   3   5  19        396.53        226.12       117.65 o                         
   4   5  19       3577.77       3747.77       394.45 o                         
   5   5  19        866.89       1017.12       205.24 o                         
   6   5  19       2544.59       2788.68       342.31 o                         
   7   5  19       3545.82       3488.16       280.30 o                         
   8   5  19         58.54         12.31        72.57 o                         
   9   5  19       2231.57       2509.40       220.38 o                         
  10   5  19        290.41        318.45        89.80 o                         
  11   5  19        255.09        370.30       181.47 o                         
  12   5  19          9.64        181.21       116.63 o                         
  13   5  19         59.05         95.14       217.20 o                         
   0   6  19       1957.57       2142.89       486.62 o                         
   1   6  19       1069.97        891.32       221.72 o                         
   2   6  19        385.31        283.85       148.12 o                         
   3   6  19        411.33        304.82       161.45 o                         
   4   6  19         77.67         30.20        84.43 o                         
   5   6  19       1689.64       1608.74       283.03 o                         
   6   6  19       1352.41       1054.69       224.10 o                         
   7   6  19       1459.31       1152.80       235.12 o                         
   8   6  19          8.77        129.19        92.26 o                         
   9   6  19        260.49        244.36        86.54 o                         
  10   6  19        751.65        712.54       131.24 o                         
  11   6  19         34.26         82.29        89.20 o                         
  12   6  19         22.40         76.93       110.35 o                         
  13   6  19          0.06         84.62       140.10 o                         
   1   7  19       2494.09       2517.22       375.75 o                         
   2   7  19          1.96        -55.79       135.51 o                         
   3   7  19       1390.41       1307.06       268.13 o                         
   4   7  19         22.75         90.27       191.22 o                         
   5   7  19        955.01       1036.28       244.55 o                         
   6   7  19        340.21        275.72       275.66 o                         
   7   7  19       2537.02       2223.88       367.40 o                         
   8   7  19         48.42        -11.94        83.75 o                         
   9   7  19        247.47        363.23       123.73 o                         
  10   7  19        306.54        231.46        83.20 o                         
  11   7  19        576.11        835.52       203.02 o                         
  12   7  19         24.44         -4.48       121.91 o                         
   0   8  19       2225.35       2038.02       487.45 o                         
   1   8  19        501.34        541.61       192.40 o                         
   2   8  19         99.59        -19.57       130.86 o                         
   3   8  19        164.92        117.80       107.37 o                         
   4   8  19        936.20        997.87       267.20 o                         
   5   8  19         76.30         56.56       168.76 o                         
   6   8  19        106.24         51.11       105.13 o                         
   7   8  19          9.51        -33.63        85.93 o                         
   8   8  19         46.02         72.71       114.80 o                         
   9   8  19         22.49         42.54        98.94 o                         
  10   8  19        187.92        176.50       106.68 o                         
  11   8  19         30.47         46.97       151.34 o                         
   1   9  19       2213.24       2307.00       403.60 o                         
   2   9  19         48.94        103.34       165.23 o                         
   3   9  19         73.13        361.84       176.67 o                         
   4   9  19          6.52         61.83       134.37 o                         
   5   9  19        115.95        211.55       159.25 o                         
   6   9  19         45.98        307.98       166.81 o                         
   7   9  19        477.74        496.47       219.60 o                         
   8   9  19          0.58        -66.13       251.47 o                         
   9   9  19        161.59        144.22        86.02 o                         
  10   9  19         14.98        117.63       121.94 o                         
   0  10  19        221.13        434.18       201.08 o                         
   1  10  19         44.95         36.64        87.01 o                         
   2  10  19         67.41        292.89       127.70 o                         
   3  10  19          0.79       -111.40       111.40 o                         
   4  10  19        317.29        343.82       186.08 o                         
   5  10  19        157.93         93.14       118.11 o                         
   6  10  19         63.02         -2.17       148.22 o                         
   7  10  19         71.36        192.04       138.21 o                         
   1  11  19        639.94        747.00       166.78 o                         
   2  11  19         23.99        116.62       154.37 o                         
   3  11  19         32.40       -111.54       111.54 o                         
   4  11  19          6.54       -103.93       186.66 o                         
   5  11  19         26.69       -111.61       135.73 o                         
   0  12  19        526.32        350.56       279.83 o                         
   1  12  19         59.30       1776.29       514.60 o                         
   2  12  19        234.08        435.44       210.57 o                         
   3  12  19        110.42       -342.21       342.21 o                         
   0   0  20       3405.39       2848.59       449.94 o                         
   1   0  20        354.43        349.68        75.85 o                         
   2   0  20        514.84        589.47        97.15 o                         
   3   0  20        591.26        574.01       117.75 o                         
   4   0  20       4421.97       4022.66       295.51 o                         
   5   0  20       4306.95       4148.99       304.71 o                         
   6   0  20       3416.52       3260.72       273.06 o                         
   7   0  20       7905.52       7724.79       417.49 o                         
   8   0  20       4791.28       4330.89       321.09 o                         
   9   0  20        723.06        456.50       123.61 o                         
  10   0  20       1945.07       1730.92       198.76 o                         
  11   0  20        925.34        882.98       367.27 o                         
  12   0  20        617.47        881.19       348.56 o                         
  13   0  20         63.94        304.46       253.37 o                         
  14   0  20       2265.64       1903.03       581.42 o                         
   1   1  20       1992.82       2172.22       116.78 o                         
   2   1  20       3896.10       3760.78       124.13 o                         
   3   1  20       1234.42       1344.96        87.99 o                         
   4   1  20        191.50        202.99        48.63 o                         
   5   1  20        281.05        316.37        60.88 o                         
   6   1  20       1490.64       1533.87       100.82 o                         
   7   1  20        581.89        591.11        72.87 o                         
   8   1  20        311.63        303.56        55.35 o                         
   9   1  20        506.98        571.77        76.80 o                         
  10   1  20          3.13         29.87        40.09 o                         
  11   1  20        430.81        523.37       203.49 o                         
  12   1  20        180.96        164.71       150.94 o                         
  13   1  20         78.07        277.46       201.43 o                         
  14   1  20          0.01        -66.67       167.99 o                         
   0   2  20         11.95         84.27        54.77 o                         
   1   2  20       4424.87       4022.65       151.51 o                         
   2   2  20        383.62        332.91        43.55 o                         
   3   2  20       1011.73        900.77        90.34 o                         
   4   2  20        914.74        910.72       101.39 o                         
   5   2  20         40.28         86.23        51.53 o                         
   6   2  20       3540.85       3273.88       207.30 o                         
   7   2  20        416.15        484.30       181.24 o                         
   8   2  20       2148.51       2263.13       189.67 o                         
   9   2  20        662.44        740.76        92.66 o                         
  10   2  20        383.54        555.56        82.95 o                         
  11   2  20        118.76       -237.88       245.74 o                         
  12   2  20       2169.63       1444.36       473.86 o                         
  13   2  20         29.72         38.55       197.11 o                         
  14   2  20        953.58       1331.76       469.56 o                         
   1   3  20       1752.91       1981.10       275.08 o                         
   2   3  20         71.27         87.98       209.22 o                         
   3   3  20        389.82        716.13       140.18 o                         
   4   3  20       3108.51       2843.52       182.23 o                         
   5   3  20        376.75        534.74        68.21 o                         
   6   3  20         75.18        118.97        38.19 o                         
   7   3  20        191.52        336.27        82.03 o                         
   8   3  20       1414.58       1574.54       162.52 o                         
   9   3  20        142.00        195.45        73.37 o                         
  10   3  20          2.61         68.03        55.01 o                         
  11   3  20        678.52        562.66       342.09 o                         
  12   3  20         49.96       -112.48       199.92 o                         
  13   3  20          5.22        126.53       253.64 o                         
   0   4  20        221.93         20.49        89.52 o                         
   1   4  20        463.00        690.94       186.90 o                         
   2   4  20         91.93        263.10       139.70 o                         
   3   4  20       5229.55       5038.85       446.13 o                         
   4   4  20       5875.03       5817.37       466.88 o                         
   5   4  20        266.81        218.83        73.87 o                         
   6   4  20        163.82        255.44        79.88 o                         
   7   4  20        584.73        540.85        99.38 o                         
   8   4  20         67.45         85.19        55.56 o                         
   9   4  20        771.21        969.05       131.56 o                         
  10   4  20       1629.07       1592.66       191.04 o                         
  11   4  20        190.29        108.04       167.71 o                         
  12   4  20       2341.58       2258.21       600.38 o                         
  13   4  20        311.24        529.07       341.40 o                         
   1   5  20        584.16        704.44       198.23 o                         
   2   5  20        557.13        671.55       208.51 o                         
   3   5  20        189.51         81.88       108.06 o                         
   4   5  20        946.55        985.55       231.76 o                         
   5   5  20        417.55        365.12       192.76 o                         
   6   5  20       1351.39       1074.93       230.72 o                         
   7   5  20       6589.38       6374.63       369.65 o                         
   8   5  20         39.79        117.84        81.93 o                         
   9   5  20         76.79        161.27        91.10 o                         
  10   5  20        132.64        301.65        91.61 o                         
  11   5  20        355.58        688.46       201.06 o                         
  12   5  20          7.12        -25.90        89.57 o                         
   0   6  20        787.21        862.23       345.15 o                         
   1   6  20       2789.64       3075.10       481.11 o                         
   2   6  20       3192.05       3576.95       423.89 o                         
   3   6  20        309.77        157.19       202.08 o                         
   4   6  20         43.89        237.25       134.57 o                         
   5   6  20       3203.30       3688.77       425.22 o                         
   6   6  20        944.78       1142.92       230.94 o                         
   7   6  20         48.00         58.74        72.99 o                         
   8   6  20       2457.08       2218.98       239.80 o                         
   9   6  20          6.97        -43.99        57.32 o                         
  10   6  20        632.65        745.82       126.47 o                         
  11   6  20         66.78         71.64        95.39 o                         
  12   6  20         86.21        313.82       145.38 o                         
  13   6  20         34.21        234.73       176.72 o                         
   1   7  20       3865.78       3871.29       460.63 o                         
   2   7  20       2307.04       2531.74       372.11 o                         
   3   7  20          2.88        127.21       160.36 o                         
   4   7  20          9.80         77.93       103.85 o                         
   5   7  20        697.08        512.17       266.51 o                         
   6   7  20         25.71        319.78       161.61 o                         
   7   7  20       2620.75       3294.57       419.08 o                         
   8   7  20        151.17        115.47        69.30 o                         
   9   7  20        431.78        626.41       139.32 o                         
  10   7  20         18.91        226.80       108.05 o                         
  11   7  20        105.32         63.42       121.84 o                         
  12   7  20         27.40        -96.26       100.55 o                         
   0   8  20         80.96        641.20       374.52 o                         
   1   8  20        278.61        262.81       133.24 o                         
   2   8  20          2.34         71.37       102.48 o                         
   3   8  20          0.51          4.14       283.41 o                         
   4   8  20        339.81        275.72       239.06 o                         
   5   8  20          0.64        -99.05       114.05 o                         
   6   8  20        568.37        642.51       212.67 o                         
   7   8  20        662.70        860.24       249.31 o                         
   8   8  20        369.00        635.75       216.13 o                         
   9   8  20         11.42         81.93        71.20 o                         
  10   8  20       1168.91       1055.79       220.99 o                         
  11   8  20       1116.60       1055.10       445.63 o                         
   1   9  20        114.99        451.44       218.81 o                         
   2   9  20         98.16        238.76       291.10 o                         
   3   9  20       1243.62       1586.99       713.04 o                         
   4   9  20        725.75        802.32       247.12 o                         
   5   9  20        217.05        128.56       122.04 o                         
   6   9  20        103.04         68.12       300.59 o                         
   7   9  20        369.05        299.66       149.92 o                         
   8   9  20         13.40        187.52       127.07 o                         
   9   9  20         16.80         -5.63       136.71 o                         
  10   9  20         10.07        -73.34       184.53 o                         
   0  10  20         42.51        267.60       197.81 o                         
   1  10  20         39.93         20.10        95.47 o                         
   2  10  20        237.68        317.85       144.62 o                         
   3  10  20        315.73        345.51       157.06 o                         
   4  10  20         12.38        730.61       284.68 o                         
   5  10  20         93.33        199.46       142.47 o                         
   6  10  20        265.21        361.45       153.90 o                         
   7  10  20         95.77         85.14       134.98 o                         
   8  10  20         66.98        114.62       140.79 o                         
   1  11  20        354.28        337.49       124.85 o                         
   2  11  20        239.43        122.20       144.41 o                         
   3  11  20        851.42        975.04       224.43 o                         
   4  11  20         86.08        238.90       234.05 o                         
   5  11  20        192.69        228.20       203.18 o                         
   6  11  20         13.92        284.67       206.35 o                         
   0  12  20         40.69          2.72       254.28 o                         
   1  12  20          4.89        166.37       276.13 o                         
   2  12  20        141.41        683.41       413.36 o                         
   3  12  20         10.01          9.90       212.02 o                         
   1   1  21        996.93        969.61        85.90 o                         
   2   1  21       4869.84       5172.82       147.68 o                         
   3   1  21        458.27        442.08        49.24 o                         
   4   1  21       1869.08       1680.59       120.50 o                         
   5   1  21       1124.41       1051.95       102.51 o                         
   6   1  21        162.67        166.31        33.09 o                         
   7   1  21       2362.57       2419.43       132.10 o                         
   8   1  21        573.85        558.09        70.12 o                         
   9   1  21       2787.93       2763.67       158.08 o                         
  10   1  21         85.63         72.73        58.09 o                         
  11   1  21        506.20        860.69       244.01 o                         
  12   1  21        184.78        379.32       213.96 o                         
  13   1  21        969.76        950.68       283.68 o                         
  14   1  21         12.91         12.17       163.84 o                         
   0   2  21       1708.32       1893.96       175.27 o                         
   1   2  21       1598.35       1744.35       114.44 o                         
   2   2  21       1224.49       1161.07        79.35 o                         
   3   2  21         32.87         80.83        44.43 o                         
   4   2  21       3479.32       3483.97       193.01 o                         
   5   2  21         16.91         -0.58        50.69 o                         
   6   2  21        181.61        289.68       113.92 o                         
   7   2  21         19.75        219.39       110.77 o                         
   8   2  21         36.19         48.91        65.15 o                         
   9   2  21        206.24        163.45        45.73 o                         
  10   2  21       1230.19       1005.87       117.85 o                         
  11   2  21         20.57         -1.25       132.82 o                         
  12   2  21          0.36        415.99       329.10 o                         
  13   2  21         15.41       -234.07       234.07 o                         
   1   3  21       3876.43       3709.38       376.64 o                         
   2   3  21         49.38         76.11       147.33 o                         
   3   3  21        368.02        224.47        76.39 o                         
   4   3  21        536.89        450.03        87.76 o                         
   5   3  21        442.69        525.60       129.94 o                         
   6   3  21       3108.69       3337.64       217.76 o                         
   7   3  21        687.13        663.81       125.44 o                         
   8   3  21       1399.10       1229.99       147.31 o                         
   9   3  21        399.42        251.33        78.30 o                         
  10   3  21         31.87         28.78        58.31 o                         
  11   3  21       1613.70       2286.11       612.46 o                         
  12   3  21        206.23        155.20       242.10 o                         
  13   3  21        455.57        530.10       270.82 o                         
   0   4  21        222.92        169.37       166.67 o                         
   1   4  21        168.20        138.28       108.61 o                         
   2   4  21       1808.85       1694.70       275.71 o                         
   3   4  21        766.02        740.24       191.43 o                         
   4   4  21        640.11        906.60       222.15 o                         
   5   4  21       3316.39       3231.51       238.66 o                         
   6   4  21        673.94        740.54       114.45 o                         
   7   4  21         95.88        216.65        78.19 o                         
   8   4  21        340.45        444.56       136.22 o                         
   9   4  21          0.00         92.78        72.50 o                         
  10   4  21       1118.42       1054.47       144.08 o                         
  11   4  21        301.98       -259.35       259.35 o                         
  12   4  21          9.60         -3.67       237.62 o                         
  13   4  21        597.87        823.85       397.66 o                         
   1   5  21        119.67        238.94       135.31 o                         
   2   5  21       1116.98        939.36       223.71 o                         
   3   5  21          9.41          6.12        92.81 o                         
   4   5  21        269.61        244.59       148.59 o                         
   5   5  21       1957.39       2147.33       322.18 o                         
   6   5  21         22.49        -70.16        70.16 o                         
   7   5  21       3041.24       3401.46       265.55 o                         
   8   5  21         48.52         26.71        84.72 o                         
   9   5  21       1340.14       1399.14       171.76 o                         
  10   5  21          3.55        266.01        81.47 o                         
  11   5  21       1279.35       1625.09       285.70 o                         
  12   5  21         16.07        279.52       325.01 o                         
   0   6  21       2412.00       2607.91       517.60 o                         
   1   6  21       2751.63       3594.47       425.65 o                         
   2   6  21       2876.34       3249.46       433.18 o                         
   3   6  21        766.16        424.55       375.68 o                         
   4   6  21       1459.19       1444.02       287.08 o                         
   5   6  21       3003.32       3409.08       422.55 o                         
   6   6  21         72.99        339.06       168.59 o                         
   7   6  21         72.59         69.48        70.58 o                         
   8   6  21        425.44        239.01        99.95 o                         
   9   6  21          4.72         61.97        89.67 o                         
  10   6  21         77.81        209.97        96.36 o                         
  11   6  21          1.00        169.18       145.02 o                         
  12   6  21         68.34        183.97       119.04 o                         
   1   7  21        288.29         21.05       171.14 o                         
   2   7  21       1040.27       1433.57       311.63 o                         
   3   7  21       5559.95       4918.62       515.31 o                         
   4   7  21         71.29         40.62       147.40 o                         
   5   7  21        299.02        168.34        96.33 o                         
   6   7  21        529.41        548.89       178.98 o                         
   7   7  21        175.38        488.62       213.63 o                         
   8   7  21         25.58        121.18        97.05 o                         
   9   7  21        794.11        906.60       168.25 o                         
  10   7  21         54.79         55.37       100.17 o                         
  11   7  21        669.56        478.63       163.43 o                         
  12   7  21          0.68         53.01       148.17 o                         
   0   8  21       3366.87       3237.40       643.62 o                         
   1   8  21         65.85        -68.05       113.60 o                         
   2   8  21       1010.75       1497.65       311.84 o                         
   3   8  21         95.89         57.86       214.14 o                         
   4   8  21       1195.53       1308.53       301.48 o                         
   5   8  21        397.89        611.01       239.14 o                         
   6   8  21        303.43        308.45       167.28 o                         
   7   8  21          7.68        -77.27       106.49 o                         
   8   8  21       1097.94       1412.34       320.24 o                         
   9   8  21        238.22        350.08       118.84 o                         
  10   8  21        321.89        382.24       161.56 o                         
  11   8  21          0.04         10.56       392.77 o                         
   1   9  21         34.84        274.24       229.18 o                         
   2   9  21         11.39        -19.95       102.59 o                         
   3   9  21        210.53        631.86       284.22 o                         
   4   9  21         13.81         15.53       158.66 o                         
   5   9  21         13.29        -44.69       430.74 o                         
   6   9  21        104.37         56.91       215.42 o                         
   7   9  21        268.90        448.01       211.64 o                         
   8   9  21         20.34        -28.30       419.83 o                         
   9   9  21        334.78        146.41        97.69 o                         
  10   9  21         15.92        -79.70       100.22 o                         
   0  10  21         18.76        480.94       336.57 o                         
   1  10  21        361.04        295.54       124.67 o                         
   2  10  21        113.09        403.61       162.00 o                         
   3  10  21        118.35        226.60       135.48 o                         
   4  10  21        464.91        746.54       256.99 o                         
   5  10  21         26.84         79.36       111.41 o                         
   6  10  21        317.34        257.12       159.67 o                         
   7  10  21         66.87         73.16       184.24 o                         
   8  10  21         26.53        139.74       322.02 o                         
   1  11  21         96.77        184.96       153.82 o                         
   2  11  21          2.92        224.08       202.86 o                         
   3  11  21         53.00        341.62       164.27 o                         
   4  11  21        112.06         20.10       226.72 o                         
   5  11  21        314.38        426.84       175.21 o                         
   6  11  21         10.52        407.76       308.23 o                         
   0  12  21       1155.68        985.83       401.42 o                         
   1  12  21          2.86        336.82       290.83 o                         
   2  12  21          6.09          6.85       164.44 o                         
   0   0  22      35164.12      34845.97      1568.14 o                         
   1   0  22         63.40        165.95        90.92 o                         
   2   0  22        243.07        149.53        68.21 o                         
   3   0  22       1796.47       2059.19       217.79 o                         
   4   0  22      14710.83      14233.92       567.58 o                         
   5   0  22        162.05        251.39       105.96 o                         
   6   0  22       4668.10       4712.70       340.96 o                         
   7   0  22       4911.52       5123.28       358.23 o                         
   8   0  22       1031.95        912.52       159.46 o                         
   9   0  22         59.76        137.92        92.96 o                         
  10   0  22       2713.71       2042.87       233.64 o                         
  11   0  22       3273.90       3217.44       665.93 o                         
  12   0  22       1357.53       1605.69       472.95 o                         
  13   0  22        196.76        228.21       247.71 o                         
   1   1  22        207.43        432.13        62.07 o                         
   2   1  22       5066.03       5070.25       158.01 o                         
   3   1  22         52.66         96.30        35.96 o                         
   4   1  22          9.02         59.08        36.03 o                         
   5   1  22        129.46        167.70        53.49 o                         
   6   1  22        589.92        591.00        84.60 o                         
   7   1  22       1863.81       1780.23       107.54 o                         
   8   1  22         55.57         73.30        55.24 o                         
   9   1  22         27.90         83.57        74.67 o                         
  10   1  22        545.54        354.63        64.83 o                         
  11   1  22        371.32        109.46       112.17 o                         
  12   1  22          0.45         83.71       136.34 o                         
  13   1  22         30.22         79.96       251.79 o                         
   0   2  22      13433.10      13607.82       458.18 o                         
   1   2  22       3944.00       3835.67       171.10 o                         
   2   2  22       7223.71       6984.44       164.04 o                         
   3   2  22        896.78       1004.23        97.54 o                         
   4   2  22       3728.26       3737.86       200.44 o                         
   5   2  22        212.96        230.88        51.24 o                         
   6   2  22       2272.20       2443.31       258.60 o                         
   7   2  22       1956.47       2018.16       171.37 o                         
   8   2  22        726.16        699.06       104.52 o                         
   9   2  22         13.43         43.98        64.85 o                         
  10   2  22        870.60        944.56       125.17 o                         
  11   2  22        499.24        274.36       163.13 o                         
  12   2  22       1071.93       1049.25       427.40 o                         
  13   2  22         46.70        242.78       292.07 o                         
   1   3  22        409.94        593.46       195.94 o                         
   2   3  22          3.12         -7.67        64.52 o                         
   3   3  22        545.62        471.49       121.98 o                         
   4   3  22        287.36        303.10        66.98 o                         
   5   3  22        133.26         98.40        52.86 o                         
   6   3  22        935.86        830.41       114.99 o                         
   7   3  22         27.69         70.17        63.29 o                         
   8   3  22        514.30        606.89       111.72 o                         
   9   3  22        273.26        266.23        82.29 o                         
  10   3  22        855.01        719.69       154.79 o                         
  11   3  22        162.95        456.83       313.24 o                         
  12   3  22         59.12        789.24       410.49 o                         
  13   3  22         50.14        318.45       388.42 o                         
   0   4  22          6.61        147.08       173.64 o                         
   1   4  22        378.24        428.31       175.93 o                         
   2   4  22        703.84        904.52       199.80 o                         
   3   4  22        589.59        572.88       173.93 o                         
   4   4  22       7243.09       7007.37       534.31 o                         
   5   4  22        487.79        519.94        95.98 o                         
   6   4  22        713.66        651.31       107.99 o                         
   7   4  22        966.87       1279.56       153.55 o                         
   8   4  22       1303.49       1442.07       164.36 o                         
   9   4  22        103.73        121.81        67.69 o                         
  10   4  22       1596.23       1504.42       177.54 o                         
  11   4  22          3.91         84.32       251.42 o                         
  12   4  22        958.84        692.49       377.64 o                         
  13   4  22        167.55        515.49       312.15 o                         
   1   5  22        117.42        252.29       169.88 o                         
   2   5  22       1033.39        883.07       215.51 o                         
   3   5  22         84.60         92.20       120.65 o                         
   4   5  22        362.62        351.30       138.61 o                         
   5   5  22       1002.38       1071.05       387.93 o                         
   6   5  22       2170.59       2424.90       238.10 o                         
   7   5  22         76.90        163.89        94.12 o                         
   8   5  22        764.74        719.67       131.17 o                         
   9   5  22        205.16        183.05        79.74 o                         
  10   5  22         48.55        -17.83        69.33 o                         
  11   5  22         76.30        146.83       113.76 o                         
  12   5  22        312.94        223.97       193.88 o                         
   0   6  22        186.19        308.68       269.32 o                         
   1   6  22        741.98        642.88       208.46 o                         
   2   6  22       8523.98       7673.29       630.56 o                         
   3   6  22        142.03        214.17       263.00 o                         
   4   6  22       1996.00       1695.79       313.06 o                         
   5   6  22         24.26        -87.99        91.89 o                         
   6   6  22       2058.04       1816.33       319.79 o                         
   7   6  22         35.16         39.71        74.15 o                         
   8   6  22       1633.98       1597.07       187.01 o                         
   9   6  22          7.46         30.47        88.29 o                         
  10   6  22        147.66        258.06       111.32 o                         
  11   6  22         79.45         50.36        91.29 o                         
  12   6  22         88.29        108.62       250.89 o                         
   1   7  22       1267.97       1238.47       284.44 o                         
   2   7  22       1681.02       1531.86       312.51 o                         
   3   7  22       1137.77       1807.30       353.00 o                         
   4   7  22         44.22         67.89       260.72 o                         
   5   7  22        423.58        335.54       167.46 o                         
   6   7  22         73.01        -37.07        88.34 o                         
   7   7  22          2.10        -17.98        98.26 o                         
   8   7  22         84.84         49.23       105.53 o                         
   9   7  22         79.79         65.61        98.93 o                         
  10   7  22        103.41        114.35        74.47 o                         
  11   7  22         13.77       -122.67       122.67 o                         
  12   7  22        453.98        208.94       173.89 o                         
   0   8  22       1456.43       1666.40       478.34 o                         
   1   8  22        104.28         82.93       139.35 o                         
   2   8  22        579.55        920.98       285.66 o                         
   3   8  22        639.39        670.52       556.69 o                         
   4   8  22         16.65        -93.70        93.70 o                         
   5   8  22       1163.81        974.24       265.48 o                         
   6   8  22         44.93        345.20       288.31 o                         
   7   8  22          0.19        184.59       176.91 o                         
   8   8  22         83.58        177.94       178.07 o                         
   9   8  22        122.84         15.63       104.72 o                         
  10   8  22        312.79        349.77       128.16 o                         
  11   8  22        130.22       -183.47       183.47 o                         
   1   9  22         71.70        190.50       192.69 o                         
   2   9  22          2.26       -155.32       155.32 o                         
   3   9  22        135.62        338.21       319.80 o                         
   4   9  22        103.36        -37.81       118.30 o                         
   5   9  22         42.75       -138.71       146.36 o                         
   6   9  22          2.08       -167.89       167.89 o                         
   7   9  22        458.68        574.55       237.76 o                         
   8   9  22        184.55        111.97       104.00 o                         
   9   9  22        309.01        219.42       125.59 o                         
  10   9  22         50.68         27.02       146.51 o                         
   0  10  22          1.56        -42.75       167.15 o                         
   1  10  22         24.27         27.20       256.68 o                         
   2  10  22        678.52        611.85       175.38 o                         
   3  10  22         14.95        -59.37       103.10 o                         
   4  10  22         20.73        202.88       144.67 o                         
   5  10  22         22.77       -114.98       132.05 o                         
   6  10  22        342.84        -54.33       126.19 o                         
   7  10  22         87.03         32.70       151.03 o                         
   8  10  22         15.29       -115.81       115.81 o                         
   9  10  22        112.12        -58.39       290.62 o                         
   1  11  22        122.34        -37.40       111.70 o                         
   2  11  22          0.01       -161.57       216.13 o                         
   3  11  22        341.77        469.02       190.02 o                         
   4  11  22         49.29        -57.81        98.17 o                         
   5  11  22        165.89        124.36       252.49 o                         
   0  12  22        146.13        530.78       352.17 o                         
   1  12  22         35.04       -169.20       207.71 o                         
   2  12  22        117.52        341.65       300.61 o                         
   1   1  23       6708.47       7098.38       261.75 o                         
   2   1  23       2591.80       2808.36       163.82 o                         
   3   1  23       8966.50       8292.03       202.55 o                         
   4   1  23       3220.47       3375.41       179.89 o                         
   5   1  23        272.38        197.18        51.01 o                         
   6   1  23       1331.86       1192.93       115.71 o                         
   7   1  23        214.06        267.59        61.43 o                         
   8   1  23        707.62        715.92       101.85 o                         
   9   1  23       3999.51       3922.28       233.08 o                         
  10   1  23          1.32         30.54        76.89 o                         
  11   1  23          3.40        181.46       140.89 o                         
  12   1  23         13.15        100.77       147.78 o                         
  13   1  23        571.78        350.59       289.70 o                         
   0   2  23       2711.09       2667.43       211.75 o                         
   1   2  23       1086.47       1053.79        77.18 o                         
   2   2  23        255.40        296.08        42.44 o                         
   3   2  23         39.73        143.23        49.57 o                         
   4   2  23         25.37        112.29        49.70 o                         
   5   2  23        607.45        638.79        92.86 o                         
   6   2  23       2428.53       2460.74       259.76 o                         
   7   2  23        150.52        235.30        58.97 o                         
   8   2  23         70.18         50.01        73.26 o                         
   9   2  23        249.64        421.29        94.88 o                         
  10   2  23        228.60        135.27        52.34 o                         
  11   2  23         28.01        222.16       166.00 o                         
  12   2  23          2.43        380.06       295.53 o                         
  13   2  23          0.37         23.68       144.45 o                         
   1   3  23       4983.15       5103.67       334.90 o                         
   2   3  23        461.71        696.18       139.69 o                         
   3   3  23       5721.54       5418.36       241.27 o                         
   4   3  23         21.57         48.93        58.00 o                         
   5   3  23        922.73        999.89       120.95 o                         
   6   3  23        675.57        692.06       108.30 o                         
   7   3  23        140.20        227.32        70.33 o                         
   8   3  23        572.64        598.43       151.68 o                         
   9   3  23        173.46        324.40       114.23 o                         
  10   3  23         59.06         14.32        78.08 o                         
  11   3  23         11.92        408.24       331.91 o                         
  12   3  23        275.93        274.42       202.07 o                         
  13   3  23          3.23       -154.95       208.43 o                         
   0   4  23       2907.33       2360.89       468.02 o                         
   1   4  23        913.39        880.18       238.47 o                         
   2   4  23         19.84        -60.85       103.88 o                         
   3   4  23        509.84        517.11       303.73 o                         
   4   4  23         22.32        322.48       117.85 o                         
   5   4  23       1984.10       2035.64       176.54 o                         
   6   4  23       3599.56       3655.59       240.21 o                         
   7   4  23          0.11        177.24        85.30 o                         
   8   4  23         13.06        220.56        98.38 o                         
   9   4  23        427.27        546.22       112.50 o                         
  10   4  23        183.29        -27.56        71.96 o                         
  11   4  23        131.75        353.70       310.23 o                         
  12   4  23         85.92       -258.95       258.95 o                         
   1   5  23       3798.66       3559.93       481.92 o                         
   2   5  23        741.29        757.09       211.10 o                         
   3   5  23        338.33        386.97       165.91 o                         
   4   5  23       1336.00       1495.32       342.72 o                         
   5   5  23         42.17        101.13        86.85 o                         
   6   5  23         28.35         20.95        62.61 o                         
   7   5  23        577.91        465.83        82.78 o                         
   8   5  23         95.58         -1.24        78.94 o                         
   9   5  23        745.97        986.43       146.48 o                         
  10   5  23         21.50        -78.35        78.35 o                         
  11   5  23        697.16        558.59       173.72 o                         
  12   5  23        114.84        391.15       310.97 o                         
   0   6  23        804.16        872.22       329.69 o                         
   1   6  23        237.81        417.23       186.47 o                         
   2   6  23       1193.75       1295.29       285.53 o                         
   3   6  23         56.31         55.29       133.87 o                         
   4   6  23          0.69        -94.04        94.04 o                         
   5   6  23         67.37         57.22       120.13 o                         
   6   6  23        533.12        352.07       201.82 o                         
   7   6  23          0.39         44.66        74.34 o                         
   8   6  23        221.29        233.91       111.93 o                         
   9   6  23         76.66        -67.38        71.40 o                         
  10   6  23        133.42        306.19       114.24 o                         
  11   6  23         21.99         55.03       195.22 o                         
  12   6  23        515.76        478.86       218.61 o                         
   1   7  23       1795.68       2337.01       389.17 o                         
   2   7  23       2359.19       2247.68       366.14 o                         
   3   7  23       2942.70       3738.45       475.95 o                         
   4   7  23        245.94        108.61       130.25 o                         
   5   7  23       1029.18       1185.68       268.83 o                         
   6   7  23        170.08        139.51       134.72 o                         
   7   7  23        573.78        655.15       214.65 o                         
   8   7  23        303.46        232.40       136.40 o                         
   9   7  23         63.16         44.10        71.53 o                         
  10   7  23         28.41        237.36        99.31 o                         
  11   7  23        188.61        -51.10       114.32 o                         
  12   7  23        103.53        399.05       215.33 o                         
   0   8  23         27.47         35.00       137.92 o                         
   1   8  23        107.22        -43.57       120.27 o                         
   2   8  23        677.88        496.63       239.30 o                         
   3   8  23        260.55        383.66       156.91 o                         
   4   8  23        483.47        426.85       200.92 o                         
   5   8  23         26.78         87.52       173.59 o                         
   6   8  23       1668.92       1698.16       326.91 o                         
   7   8  23         76.78        322.35       214.57 o                         
   8   8  23        496.38        262.28       119.93 o                         
   9   8  23          8.74         66.79        90.87 o                         
  10   8  23        249.18        273.47       148.37 o                         
  11   8  23         60.13         57.32       123.54 o                         
   1   9  23        109.54        127.90       182.82 o                         
   2   9  23         12.23         28.90       112.35 o                         
   3   9  23         77.77         54.85       135.79 o                         
   4   9  23         27.63        -74.57       264.50 o                         
   5   9  23        132.30         -8.03       166.52 o                         
   6   9  23        183.57         94.29       143.43 o                         
   7   9  23        120.39        238.66       329.47 o                         
   8   9  23         54.82        447.26       306.37 o                         
   9   9  23         86.66        150.37       124.12 o                         
  10   9  23         67.74       -202.44       202.44 o                         
   0  10  23         75.74        228.02       241.79 o                         
   1  10  23        111.29        180.65       203.09 o                         
   2  10  23         54.95         37.84       400.83 o                         
   3  10  23          7.80         89.90       148.54 o                         
   4  10  23        693.34        802.34       270.08 o                         
   5  10  23          0.33        206.40       324.96 o                         
   6  10  23        128.22         -3.64       148.14 o                         
   7  10  23        166.72        316.91       197.99 o                         
   8  10  23          1.70       -116.88       121.86 o                         
   9  10  23          7.12         41.42       151.28 o                         
   1  11  23         81.61        299.91       112.28 o                         
   2  11  23        105.18        104.35       186.53 o                         
   3  11  23        119.97        296.72       217.46 o                         
   4  11  23         74.48         96.70       200.48 o                         
   0  12  23        706.64        843.55       369.18 o                         
   1  12  23         16.30       -369.86       369.86 o                         
   2  12  23         32.52       -298.89       298.89 o                         
   0   0  24        593.39        909.11       278.76 o                         
   1   0  24         52.81        125.04       227.59 o                         
   2   0  24       2153.73       2313.62       230.19 o                         
   3   0  24       5550.11       5709.70       370.94 o                         
   4   0  24       4571.86       4796.06       349.34 o                         
   5   0  24       2615.19       2458.26       260.20 o                         
   6   0  24         90.87        124.98        99.23 o                         
   7   0  24          7.18        -64.42       122.36 o                         
   8   0  24        424.23        431.17       119.10 o                         
   9   0  24        175.44         15.80        72.11 o                         
  10   0  24       4067.92       3769.87       335.67 o                         
  11   0  24          0.15         91.45       235.49 o                         
  12   0  24       1121.64        790.77       346.22 o                         
  13   0  24       1070.38       1173.56       405.76 o                         
   1   1  24       3885.74       4170.25       205.55 o                         
   2   1  24        433.16        470.20        80.48 o                         
   3   1  24         74.82        143.82        41.43 o                         
   4   1  24          6.23         85.03        40.97 o                         
   5   1  24        122.62         97.54        50.86 o                         
   6   1  24         57.54         89.01        44.96 o                         
   7   1  24        927.18        956.17       124.29 o                         
   8   1  24         91.67        138.39        55.60 o                         
   9   1  24        102.82        216.69        60.37 o                         
  10   1  24       1134.94       1100.42       126.77 o                         
  11   1  24         15.65         22.85       116.07 o                         
  12   1  24          2.09        246.92       245.34 o                         
  13   1  24         49.64        569.42       314.41 o                         
   0   2  24        440.15        510.43        98.59 o                         
   1   2  24       1248.35       1165.28        66.89 o                         
   2   2  24        833.27        864.01        63.14 o                         
   3   2  24       2418.03       2376.93       136.62 o                         
   4   2  24       4272.67       4277.63       214.21 o                         
   5   2  24        527.80        437.56        82.67 o                         
   6   2  24        445.14        508.39       124.34 o                         
   7   2  24         66.07         36.04        57.14 o                         
   8   2  24        914.72        959.24       142.62 o                         
   9   2  24        678.26        589.54       109.36 o                         
  10   2  24         54.51        157.47        65.95 o                         
  11   2  24        353.81        200.98       139.82 o                         
  12   2  24        182.80        327.64       300.41 o                         
  13   2  24         87.17        -24.05       220.06 o                         
   1   3  24        118.84        112.64        55.84 o                         
   2   3  24        148.83        152.72        58.34 o                         
   3   3  24         44.93        132.70        37.40 o                         
   4   3  24       1463.85       1523.47       140.95 o                         
   5   3  24       3636.18       3721.93       226.60 o                         
   6   3  24       1556.72       1625.08       160.09 o                         
   7   3  24        369.05        457.20        93.94 o                         
   8   3  24       1866.21       1547.31       219.40 o                         
   9   3  24        363.29        322.32       148.14 o                         
  10   3  24         20.29        104.67        59.65 o                         
  11   3  24         34.40       -140.08       140.08 o                         
  12   3  24        228.11        169.21       224.44 o                         
  13   3  24         45.64        375.25       297.20 o                         
   0   4  24        163.10         69.97       181.98 o                         
   1   4  24        183.74         76.00       192.08 o                         
   2   4  24        204.62        168.72       255.18 o                         
   3   4  24        164.29        187.48       157.14 o                         
   4   4  24       1149.40       1094.00       190.86 o                         
   5   4  24        928.82       1017.64       130.83 o                         
   6   4  24       1899.22       2034.59       189.64 o                         
   7   4  24         40.64         65.27        76.51 o                         
   8   4  24       5542.41       5235.47       314.10 o                         
   9   4  24        457.69        556.09       110.95 o                         
  10   4  24        139.47        200.12       100.78 o                         
  11   4  24         12.74         82.69       249.27 o                         
  12   4  24        558.74        751.22       420.98 o                         
   1   5  24       1353.77       1897.44       315.83 o                         
   2   5  24       1044.55        790.61       399.97 o                         
   3   5  24        172.76        301.71       189.25 o                         
   4   5  24       3388.17       3154.74       412.33 o                         
   5   5  24        766.80        928.32       229.25 o                         
   6   5  24        152.32        178.54        86.64 o                         
   7   5  24        417.34        569.90       113.71 o                         
   8   5  24        337.51        284.67        90.37 o                         
   9   5  24         49.52        171.55        81.21 o                         
  10   5  24        168.18        282.07        88.37 o                         
  11   5  24         90.99         26.45       108.26 o                         
  12   5  24         25.29        -75.47       178.79 o                         
   0   6  24        317.17       1005.44       385.37 o                         
   1   6  24        655.49        812.08       222.44 o                         
   2   6  24       3552.95       3374.19       429.11 o                         
   3   6  24        586.30        833.73       226.97 o                         
   4   6  24       2174.58       2269.12       358.21 o                         
   5   6  24          3.00        -26.95        85.11 o                         
   6   6  24        375.44        527.47       282.88 o                         
   7   6  24         42.34        140.10        79.23 o                         
   8   6  24        336.71        461.15       119.09 o                         
   9   6  24        107.06        100.74        70.28 o                         
  10   6  24        502.99        576.98       144.96 o                         
  11   6  24          0.81         74.42       109.31 o                         
  12   6  24        470.73        104.83       122.31 o                         
   1   7  24       4212.44       5145.31       557.76 o                         
   2   7  24       1402.47       1757.26       347.00 o                         
   3   7  24       1391.71       1556.70       338.23 o                         
   4   7  24        537.18        663.53       209.54 o                         
   5   7  24       2022.09       1510.27       299.29 o                         
   6   7  24        551.22        404.73       247.78 o                         
   7   7  24         20.78         39.17       103.56 o                         
   8   7  24        223.82        305.55       137.89 o                         
   9   7  24         48.43         61.56        75.00 o                         
  10   7  24          0.58         93.27        78.21 o                         
  11   7  24        130.15         34.06       102.95 o                         
  12   7  24         97.72        239.20       219.60 o                         
   0   8  24          7.89        116.35       201.11 o                         
   1   8  24          6.30       -193.28       306.08 o                         
   2   8  24        734.68        560.74       231.28 o                         
   3   8  24        182.72        442.13       188.13 o                         
   4   8  24        784.84        807.80       246.49 o                         
   5   8  24         10.23        187.48       148.87 o                         
   6   8  24        149.42         88.73       128.97 o                         
   7   8  24         35.87        114.17       152.94 o                         
   8   8  24        171.50        255.10       104.44 o                         
   9   8  24        131.48         87.64       137.25 o                         
  10   8  24        428.34        644.66       184.13 o                         
  11   8  24        117.08        287.82       180.36 o                         
   1   9  24          7.95        -39.11       100.47 o                         
   2   9  24         89.24        155.35       149.78 o                         
   3   9  24        300.12        141.11       136.21 o                         
   4   9  24        163.85        294.06       257.65 o                         
   5   9  24        335.65        475.04       253.53 o                         
   6   9  24         23.50        650.22       232.37 o                         
   7   9  24        775.08        783.13       253.31 o                         
   8   9  24          1.05         60.68       152.45 o                         
   9   9  24        992.89        747.96       167.37 o                         
  10   9  24         33.42        218.68       241.62 o                         
   0  10  24        628.31        885.76       434.45 o                         
   1  10  24        224.47        167.81       415.53 o                         
   2  10  24         64.21        -43.96       108.32 o                         
   3  10  24         36.86        313.39       164.87 o                         
   4  10  24         13.72        187.52       187.68 o                         
   5  10  24         80.34         25.58       133.13 o                         
   6  10  24        149.23        161.21       283.48 o                         
   7  10  24        109.36        197.35       386.89 o                         
   8  10  24         38.48       -111.12       167.04 o                         
   9  10  24          2.90       -251.03       251.03 o                         
   1  11  24        366.18        419.59       185.86 o                         
   2  11  24          9.58         48.01       192.66 o                         
   3  11  24        391.76        932.36       416.05 o                         
   0  12  24        154.91        212.86       203.93 o                         
   1  12  24         20.90       -323.99       323.99 o                         
   1   1  25       2013.84       1999.52       144.70 o                         
   2   1  25        111.38        207.66        59.16 o                         
   3   1  25       1397.72       1153.88       107.03 o                         
   4   1  25       1697.12       1622.79       128.16 o                         
   5   1  25       4681.50       4739.82       207.02 o                         
   6   1  25        275.54        225.32        72.75 o                         
   7   1  25        823.50        999.13       121.98 o                         
   8   1  25        180.77        285.97        89.83 o                         
   9   1  25       6476.99       6412.03       309.74 o                         
  10   1  25          1.32        118.42        60.45 o                         
  11   1  25       1559.47       2018.49       381.45 o                         
  12   1  25          2.68        367.48       256.54 o                         
  13   1  25       1367.84       1466.96       496.81 o                         
   0   2  25         67.80        210.09        78.40 o                         
   1   2  25        124.50        108.36        32.89 o                         
   2   2  25        811.31        771.83        59.05 o                         
   3   2  25        507.30        367.16        73.55 o                         
   4   2  25       1859.42       1878.85       102.79 o                         
   5   2  25        217.33        101.40        46.40 o                         
   6   2  25        107.34        181.57       116.23 o                         
   7   2  25        658.83        630.31        90.12 o                         
   8   2  25        274.02        312.34        86.65 o                         
   9   2  25         86.13        109.33        63.60 o                         
  10   2  25        158.93        144.55        83.26 o                         
  11   2  25        757.56       1397.37       460.05 o                         
  12   2  25        249.96        483.72       356.92 o                         
  13   2  25         24.38       -135.66       201.70 o                         
   1   3  25        944.26        850.62        93.78 o                         
   2   3  25        699.41        758.94       102.92 o                         
   3   3  25        908.10        878.92        77.24 o                         
   4   3  25       1892.99       1921.32       157.45 o                         
   5   3  25       1900.66       2057.37       170.56 o                         
   6   3  25        428.14        433.32       102.68 o                         
   7   3  25       1711.41       1718.92       245.46 o                         
   8   3  25          0.26        -63.70        82.56 o                         
   9   3  25       4494.03       4271.27       374.37 o                         
  10   3  25        288.78        331.53        78.63 o                         
  11   3  25        581.65        762.51       400.46 o                         
  12   3  25         42.41        117.79       267.30 o                         
   0   4  25       1395.36        725.94       266.40 o                         
   1   4  25         38.56          4.07       127.77 o                         
   2   4  25       1124.80       1008.18       213.35 o                         
   3   4  25       4151.06       4309.31       348.63 o                         
   4   4  25          1.09         46.70        52.30 o                         
   5   4  25        302.94        299.17        73.01 o                         
   6   4  25        612.79        767.76       124.80 o                         
   7   4  25       1302.53       1492.10       165.00 o                         
   8   4  25         14.21         51.43        71.82 o                         
   9   4  25         78.42        119.21        63.37 o                         
  10   4  25        717.93        763.73       191.88 o                         
  11   4  25        420.04       1035.02       456.56 o                         
  12   4  25         39.45        -27.95       175.43 o                         
   1   5  25        117.69        249.19       166.45 o                         
   2   5  25       1767.45       1494.68       270.71 o                         
   3   5  25       2337.26       2157.33       333.68 o                         
   4   5  25        252.02        134.20       120.73 o                         
   5   5  25       2804.95       2796.69       216.13 o                         
   6   5  25        462.89        403.88        94.78 o                         
   7   5  25       1865.95       1858.32       190.99 o                         
   8   5  25         31.51        114.67       109.34 o                         
   9   5  25       1412.00       1683.66       203.88 o                         
  10   5  25          1.18        127.77        66.12 o                         
  11   5  25       1649.60       1477.82       520.65 o                         
   0   6  25       1004.58       1632.19       439.00 o                         
   1   6  25       2569.96       2373.54       371.68 o                         
   2   6  25       4860.40       4699.19       512.15 o                         
   3   6  25         30.94        159.54       175.09 o                         
   4   6  25       1204.87       1560.80       333.28 o                         
   5   6  25        118.15        153.61       171.48 o                         
   6   6  25        864.57        844.80       144.93 o                         
   7   6  25          1.39          9.01        63.99 o                         
   8   6  25         63.28         -1.95        61.52 o                         
   9   6  25        130.19        -80.28        80.28 o                         
  10   6  25         10.41         67.92        94.64 o                         
  11   6  25        283.21        516.58       183.63 o                         
  12   6  25         63.11         68.61       112.82 o                         
   1   7  25       1803.09       2054.61       376.76 o                         
   2   7  25        325.41        423.91       355.02 o                         
   3   7  25        615.65        417.66       175.64 o                         
   4   7  25        395.55        404.01       153.88 o                         
   5   7  25        102.30        326.17       207.22 o                         
   6   7  25        216.19        353.97       161.08 o                         
   7   7  25       1994.78       2057.02       242.53 o                         
   8   7  25         78.27        128.21        80.23 o                         
   9   7  25        305.21        206.86        80.05 o                         
  10   7  25        173.13        204.75        98.39 o                         
  11   7  25        169.44        629.41       229.22 o                         
  12   7  25         36.21         44.20       128.89 o                         
   0   8  25          2.09        -81.38       132.03 o                         
   1   8  25         43.49        153.20       218.66 o                         
   2   8  25       1312.10       1951.11       378.74 o                         
   3   8  25        390.62        -56.70       157.33 o                         
   4   8  25         68.12         20.47       114.86 o                         
   5   8  25        422.46        454.50       195.67 o                         
   6   8  25          2.87          1.93       115.34 o                         
   7   8  25         40.26        206.15       154.15 o                         
   8   8  25        291.30        361.74       111.68 o                         
   9   8  25          2.07         65.41        64.52 o                         
  10   8  25         90.86        425.62       137.20 o                         
  11   8  25         18.59        -73.92       168.88 o                         
   1   9  25         38.65        237.12       181.19 o                         
   2   9  25          0.62          0.17       210.34 o                         
   3   9  25        122.21        627.08       265.98 o                         
   4   9  25        226.52        329.30       183.16 o                         
   5   9  25         35.51        499.93       237.81 o                         
   6   9  25          2.53        179.62       538.30 o                         
   7   9  25        294.76        436.03       201.80 o                         
   8   9  25        135.40        178.79       100.23 o                         
   9   9  25        101.27        282.30       104.63 o                         
  10   9  25        407.16       -254.24       254.24 o                         
   0  10  25        203.74        361.92       265.79 o                         
   1  10  25         23.06        289.94       207.69 o                         
   2  10  25         24.82        177.48       333.49 o                         
   3  10  25        128.40         49.35       104.20 o                         
   4  10  25        245.00        -50.60       133.04 o                         
   5  10  25         38.84         49.44       153.18 o                         
   6  10  25        114.25        156.80       123.92 o                         
   7  10  25         50.20        188.17       175.51 o                         
   8  10  25         57.53        562.91       426.57 o                         
   1  11  25        122.88         78.89       161.04 o                         
   1  12  25         17.17       -310.54       310.54 o                         
   0   0  26       3071.84       3444.52       544.35 o                         
   1   0  26       5136.92       6161.05       512.18 o                         
   2   0  26        214.38         55.74       119.63 o                         
   3   0  26       3560.51       4073.26       322.13 o                         
   4   0  26       3982.49       3470.60       304.73 o                         
   5   0  26        138.74        117.20        77.48 o                         
   6   0  26       5261.47       5473.14       402.46 o                         
   7   0  26       6082.54       5842.42       413.94 o                         
   8   0  26         48.20         36.30        72.58 o                         
   9   0  26        880.90        635.48       145.49 o                         
  10   0  26        612.57        563.16       139.10 o                         
  11   0  26        153.85        307.00       292.66 o                         
  12   0  26       4314.38       4510.97       826.78 o                         
  13   0  26        173.12         37.58       242.13 o                         
   1   1  26        335.31        427.40        68.43 o                         
   2   1  26        262.19        285.37        69.08 o                         
   3   1  26         61.17        274.21       134.03 o                         
   4   1  26        302.08        274.73       102.00 o                         
   5   1  26       1650.95       1695.71       182.63 o                         
   6   1  26         78.46        125.46        45.87 o                         
   7   1  26        225.53        332.38       102.76 o                         
   8   1  26          5.18        113.32        61.80 o                         
   9   1  26          7.83        268.23        76.39 o                         
  10   1  26       1092.13        916.68       122.02 o                         
  11   1  26        130.13        218.25       221.26 o                         
  12   1  26          9.05        850.41       400.49 o                         
  13   1  26         15.03        279.78       294.89 o                         
   0   2  26      10833.28      10393.26       532.65 o                         
   1   2  26         47.87         62.15        34.21 o                         
   2   2  26       3059.97       2819.20        97.13 o                         
   3   2  26        217.27        238.76        53.93 o                         
   4   2  26        566.57        483.02        62.72 o                         
   5   2  26          0.12        -24.03        34.23 o                         
   6   2  26        957.62        899.74       175.79 o                         
   7   2  26        309.08        187.28       121.34 o                         
   8   2  26         82.31        239.12        94.34 o                         
   9   2  26       1591.11       1398.83       168.69 o                         
  10   2  26        547.92        635.48       115.84 o                         
  11   2  26        661.60        631.81       363.62 o                         
  12   2  26        972.85       1387.72       488.51 o                         
   1   3  26        596.97        515.73        81.21 o                         
   2   3  26        166.93        204.39        42.63 o                         
   3   3  26        286.53        321.25        48.28 o                         
   4   3  26       1803.68       1718.60       148.42 o                         
   5   3  26        492.95        569.70        95.70 o                         
   6   3  26        716.88        778.78       114.74 o                         
   7   3  26       2066.91       1719.93       248.38 o                         
   8   3  26         18.26         51.33        71.73 o                         
   9   3  26        428.03        744.29       168.81 o                         
  10   3  26        202.61        143.74        64.60 o                         
  11   3  26          5.91        349.36       329.15 o                         
  12   3  26         58.42        611.89       350.89 o                         
   0   4  26         41.41        156.26       228.88 o                         
   1   4  26          0.42         66.73       219.32 o                         
   2   4  26       1327.07       1387.24       207.10 o                         
   3   4  26       1137.15       1292.80       211.63 o                         
   4   4  26        105.08         89.98        52.75 o                         
   5   4  26        764.01        878.16       129.62 o                         
   6   4  26        945.72       1176.34       149.45 o                         
   7   4  26         14.52          0.50        54.85 o                         
   8   4  26       3178.49       3452.44       261.51 o                         
   9   4  26        156.46        416.95       148.55 o                         
  10   4  26        154.99         85.89       150.15 o                         
  11   4  26         49.34        -59.42       235.17 o                         
  12   4  26        282.89        610.76       419.68 o                         
   1   5  26         41.08        173.16       172.04 o                         
   2   5  26         96.22         75.45       117.92 o                         
   3   5  26         93.82        518.60       222.21 o                         
   4   5  26         78.66        -53.29       304.00 o                         
   5   5  26         35.06        178.27        62.57 o                         
   6   5  26        296.38        254.71        61.56 o                         
   7   5  26         53.62        127.12        64.44 o                         
   8   5  26        179.10        193.35        91.05 o                         
   9   5  26        341.33        355.67       101.40 o                         
  10   5  26         73.94        119.17        93.89 o                         
  11   5  26        272.23        155.91       225.20 o                         
   0   6  26        530.40        641.37       291.14 o                         
   1   6  26        208.83        489.30       203.94 o                         
   2   6  26       1594.16       1837.06       366.55 o                         
   3   6  26          6.91         78.30       141.34 o                         
   4   6  26       2289.35       1916.52       342.18 o                         
   5   6  26        281.84         61.00       240.50 o                         
   6   6  26        215.69        274.32       109.70 o                         
   7   6  26        174.06        181.35        88.86 o                         
   8   6  26        365.82        372.33        85.90 o                         
   9   6  26         44.67         85.95        67.34 o                         
  10   6  26        875.18       1034.82       187.69 o                         
  11   6  26          2.55         45.05        93.83 o                         
   1   7  26         64.65         51.13       113.30 o                         
   2   7  26         11.43        124.95       167.51 o                         
   3   7  26       1403.80       1382.79       569.34 o                         
   4   7  26         45.72        355.56       189.11 o                         
   5   7  26        111.12        442.18       190.02 o                         
   6   7  26        410.48        255.55       153.52 o                         
   7   7  26        648.28        729.55       153.14 o                         
   8   7  26        146.70        183.23       119.73 o                         
   9   7  26         13.86         37.69        72.85 o                         
  10   7  26         61.33        184.76       107.07 o                         
  11   7  26        465.07        330.00       166.77 o                         
  12   7  26        170.77         87.61       176.68 o                         
   0   8  26        550.72        792.09       332.63 o                         
   1   8  26        116.86        313.16       181.81 o                         
   2   8  26        897.32       1055.54       284.31 o                         
   3   8  26        114.50        427.33       175.62 o                         
   4   8  26         96.73        449.92       231.68 o                         
   5   8  26        279.07       -115.28       232.54 o                         
   6   8  26         43.40        182.81       171.23 o                         
   7   8  26          0.27        -12.72       128.96 o                         
   8   8  26        225.18        275.18       124.72 o                         
   9   8  26         21.96       -127.23       170.12 o                         
  10   8  26       1008.43        631.23       175.20 o                         
  11   8  26         42.29        -66.76       289.36 o                         
   1   9  26        579.45       1206.05       331.76 o                         
   2   9  26        117.99        238.26       193.54 o                         
   3   9  26          2.29        470.86       229.02 o                         
   4   9  26         62.86        440.84       229.80 o                         
   5   9  26         28.39        225.64       160.83 o                         
   6   9  26          1.55        284.57       173.97 o                         
   7   9  26        780.07        815.58       271.03 o                         
   8   9  26        109.96        141.25       114.21 o                         
   9   9  26        707.29        761.88       178.21 o                         
   0  10  26        356.64        625.57       331.41 o                         
   1  10  26         21.05        -61.56       110.38 o                         
   2  10  26         20.00         57.04       264.24 o                         
   3  10  26         22.74        122.45       345.81 o                         
   4  10  26        488.47        361.24       212.33 o                         
   5  10  26        131.03        290.86       188.93 o                         
   6  10  26          3.55       -202.23       202.23 o                         
   7  10  26         19.78         25.68       189.13 o                         
   1   1  27        805.60        801.26        91.81 o                         
   2   1  27       1890.71       1927.39       156.46 o                         
   3   1  27       6663.34       6941.03       430.29 o                         
   4   1  27        316.59        394.95        86.94 o                         
   5   1  27       2014.40       2197.66       206.86 o                         
   6   1  27        290.35        190.68        65.44 o                         
   7   1  27        823.05        455.53       104.13 o                         
   8   1  27       2098.99       2126.46       198.27 o                         
   9   1  27       1273.00       1158.53       145.86 o                         
  10   1  27        592.11        348.94        97.66 o                         
  11   1  27          3.40        173.13       170.32 o                         
  12   1  27         84.74        588.21       350.01 o                         
   0   2  27        650.42        878.02       136.21 o                         
   1   2  27         59.95          7.68        48.87 o                         
   2   2  27         11.39         65.32        41.55 o                         
   3   2  27        421.31        522.69        62.64 o                         
   4   2  27       1723.00       1660.46       180.61 o                         
   5   2  27          6.05         -5.56        56.26 o                         
   6   2  27        394.28        275.95       140.23 o                         
   7   2  27         26.20        -88.63        88.63 o                         
   8   2  27         90.75        115.38        69.58 o                         
   9   2  27        486.07        659.68       120.87 o                         
  10   2  27       1081.04        942.77       140.12 o                         
  11   2  27        154.58        189.62       248.51 o                         
  12   2  27         24.68        216.98       252.82 o                         
   1   3  27        767.21        814.48        99.79 o                         
   2   3  27       4049.27       4145.59       158.14 o                         
   3   3  27        545.03        569.53        69.63 o                         
   4   3  27          1.42        -16.41        50.62 o                         
   5   3  27         78.86         71.26        44.66 o                         
   6   3  27       1446.06       1162.08       201.43 o                         
   7   3  27        726.62        618.52       150.66 o                         
   8   3  27         25.84         31.89        81.59 o                         
   9   3  27       2159.28       1987.22       267.65 o                         
  10   3  27          6.63        -10.49        70.31 o                         
  11   3  27         32.35        204.99       168.22 o                         
  12   3  27         53.05        -93.64       152.97 o                         
   0   4  27       1107.63       1035.64       301.42 o                         
   1   4  27        268.64        317.06       150.35 o                         
   2   4  27         12.55        198.77       112.22 o                         
   3   4  27        196.28        267.12        98.24 o                         
   4   4  27         53.26        150.12        73.83 o                         
   5   4  27        183.78        222.35        71.44 o                         
   6   4  27        208.06        226.67        80.74 o                         
   7   4  27         87.10        162.42        57.70 o                         
   8   4  27        780.87        757.92       131.88 o                         
   9   4  27         30.92         26.25       105.96 o                         
  10   4  27        689.58        803.88       175.39 o                         
  11   4  27         45.68         62.18       155.52 o                         
  12   4  27         45.39        241.93       289.47 o                         
   1   5  27        192.57        133.57       142.52 o                         
   2   5  27          6.83         33.48       116.66 o                         
   3   5  27       2721.50       2949.66       401.29 o                         
   4   5  27         11.29         36.98        80.43 o                         
   5   5  27        764.22        648.88       111.13 o                         
   6   5  27        804.34        715.90       114.46 o                         
   7   5  27       1023.15       1014.03       142.09 o                         
   8   5  27        808.10        989.51       149.99 o                         
   9   5  27         47.87         53.11        81.10 o                         
  10   5  27         26.89         93.56        79.27 o                         
  11   5  27        453.72        777.26       398.48 o                         
   0   6  27       2512.31       3201.89       626.64 o                         
   1   6  27        220.55        621.05       249.70 o                         
   2   6  27       1478.66       1831.15       337.56 o                         
   3   6  27       1490.40       1944.53       344.36 o                         
   4   6  27        265.18        438.62       194.36 o                         
   5   6  27        258.02        250.60       222.25 o                         
   6   6  27        287.16        311.63        93.73 o                         
   7   6  27          1.18         83.36        70.07 o                         
   8   6  27        142.40        195.09        81.24 o                         
   9   6  27         29.55        -16.27        76.41 o                         
  10   6  27          4.08        -60.86        81.04 o                         
  11   6  27         89.70         59.04       113.57 o                         
   1   7  27       1643.37       1771.01       346.86 o                         
   2   7  27         16.36        112.30       237.02 o                         
   3   7  27        399.91        493.68       199.00 o                         
   4   7  27          7.71        261.31       665.43 o                         
   5   7  27         11.76        255.66       159.55 o                         
   6   7  27          9.51         70.32       150.37 o                         
   7   7  27        177.48        157.51        81.29 o                         
   8   7  27        120.01        132.47        73.28 o                         
   9   7  27          1.56         -1.98        87.89 o                         
  10   7  27          0.39        -14.80        80.92 o                         
  11   7  27        102.12        235.22       157.98 o                         
  12   7  27         45.20        213.70       303.67 o                         
   0   8  27         19.33        345.84       245.39 o                         
   1   8  27          0.08        248.36       280.35 o                         
   2   8  27        470.05        806.09       477.99 o                         
   3   8  27         97.58        152.59       182.09 o                         
   4   8  27       1351.80       1595.86       338.58 o                         
   5   8  27          3.50        100.48        94.83 o                         
   6   8  27          2.93        223.95       221.27 o                         
   7   8  27          0.07        136.56       120.53 o                         
   8   8  27        253.48        124.00        93.54 o                         
   9   8  27        158.84        147.12       113.76 o                         
  10   8  27        385.75        396.59       196.71 o                         
  11   8  27          2.48        183.48       239.66 o                         
   1   9  27        840.87       1180.09       303.50 o                         
   2   9  27        372.68        320.29       508.12 o                         
   3   9  27        332.74        688.08       253.72 o                         
   4   9  27        248.72        489.66       225.48 o                         
   5   9  27          6.41        294.61       276.12 o                         
   6   9  27        303.69        768.26       388.62 o                         
   7   9  27         41.91        255.63       295.08 o                         
   8   9  27         81.15         39.48        71.06 o                         
   9   9  27         40.72        184.23       120.65 o                         
   0  10  27        486.00        582.56       404.85 o                         
   1  10  27        239.44        680.50       259.74 o                         
   2  10  27        117.57        567.80       257.48 o                         
   3  10  27         76.81        173.80       148.79 o                         
   4  10  27        274.12        410.19       253.26 o                         
   5  10  27        226.38        310.90       205.65 o                         
   8  10  27        801.73        849.28       407.73 o                         
   0   0  28       5714.93       4863.59       661.85 o                         
   1   0  28        406.02        176.85       106.93 o                         
   2   0  28       4814.09       4700.04       468.35 o                         
   3   0  28       1385.19       1113.82       181.56 o                         
   4   0  28       1791.71       2029.99       251.78 o                         
   5   0  28         15.99         -3.63        71.12 o                         
   6   0  28        309.71        224.94       107.80 o                         
   7   0  28       1485.56       1482.31       221.96 o                         
   8   0  28       2609.35       2683.22       299.04 o                         
   9   0  28         17.43        -71.88        71.88 o                         
  10   0  28       1490.16       1274.19       208.13 o                         
  11   0  28        330.35       -127.45       209.13 o                         
  12   0  28        271.25        275.66       199.07 o                         
   1   1  28         20.22         85.17        48.50 o                         
   2   1  28        515.19        458.00       124.73 o                         
   3   1  28         48.32        103.10        71.26 o                         
   4   1  28         17.00         88.11       105.05 o                         
   5   1  28        474.67        565.52       118.73 o                         
   6   1  28         11.61         -4.47        60.98 o                         
   7   1  28        562.89        694.59       171.01 o                         
   8   1  28          0.32         18.36        70.67 o                         
   9   1  28          1.46        -27.76        74.76 o                         
  10   1  28        534.84        419.76       105.65 o                         
  11   1  28        235.11        515.17       291.64 o                         
  12   1  28         22.02         52.66       154.31 o                         
   0   2  28        132.59         95.06       105.35 o                         
   1   2  28         13.45         21.29        34.54 o                         
   2   2  28       1610.93       1545.12       127.62 o                         
   3   2  28       4436.93       4273.84       194.45 o                         
   4   2  28       9604.24       9684.51       536.47 o                         
   5   2  28        253.73        251.14       187.29 o                         
   6   2  28        673.22        622.25       144.99 o                         
   7   2  28        571.78        528.40       104.96 o                         
   8   2  28       1593.14       1622.04       185.95 o                         
   9   2  28        514.91        509.70       100.62 o                         
  10   2  28       1154.55       1338.34       166.31 o                         
  11   2  28         17.19         72.74       192.86 o                         
  12   2  28         24.79         64.77       169.12 o                         
   1   3  28         32.19        -14.97        36.11 o                         
   2   3  28         25.16         72.78        27.60 o                         
   3   3  28         22.63         -6.91        46.90 o                         
   4   3  28        202.00        202.06        70.06 o                         
   5   3  28        140.59        150.91        63.12 o                         
   6   3  28         74.82        266.87       138.10 o                         
   7   3  28       1021.89       1162.97       219.07 o                         
   8   3  28          4.39         -1.65        85.37 o                         
   9   3  28        480.30        497.42       201.08 o                         
  10   3  28         61.06         -3.04        54.59 o                         
  11   3  28        147.04         76.98       225.46 o                         
  12   3  28         38.57        192.53       232.99 o                         
   0   4  28        181.70        284.08       120.83 o                         
   1   4  28        345.68        413.84        88.28 o                         
   2   4  28       5249.38       5065.24       286.81 o                         
   3   4  28          0.03         -2.41        55.65 o                         
   4   4  28       2443.50       2915.44       203.47 o                         
   5   4  28        703.06        775.48       112.40 o                         
   6   4  28        929.46        775.77       115.28 o                         
   7   4  28        193.77        169.61        62.80 o                         
   8   4  28       1790.25       2011.48       286.97 o                         
   9   4  28        459.80        568.12       210.35 o                         
  10   4  28         99.22        130.10       142.27 o                         
  11   4  28         16.49       -224.60       240.93 o                         
   1   5  28       1113.10       1115.42       259.60 o                         
   2   5  28       3821.27       3715.01       461.66 o                         
   3   5  28          9.86         40.44       127.72 o                         
   4   5  28        346.53        357.84       120.91 o                         
   5   5  28        160.00        220.73        88.72 o                         
   6   5  28         85.40        116.94        64.28 o                         
   7   5  28         69.52         -3.01        56.92 o                         
   8   5  28         86.13        150.67        67.66 o                         
   9   5  28         44.12        239.85        85.56 o                         
  10   5  28         21.93         22.59       124.58 o                         
  11   5  28        575.03        976.86       424.26 o                         
   0   6  28       1210.12       1674.51       446.19 o                         
   1   6  28         32.48        302.33       180.47 o                         
   2   6  28        836.83        909.02       256.96 o                         
   3   6  28        373.69        503.23       264.34 o                         
   4   6  28        573.50        565.30       198.76 o                         
   5   6  28         11.40         55.07       122.36 o                         
   6   6  28        736.24        799.05       131.62 o                         
   7   6  28         31.99         -8.26        68.89 o                         
   8   6  28        213.81        297.78        96.12 o                         
   9   6  28          5.73        113.36        79.97 o                         
  10   6  28        266.01        130.83        84.35 o                         
  11   6  28          0.27        276.33       229.29 o                         
   1   7  28        225.75        545.09       180.08 o                         
   2   7  28        106.38        -50.13       179.25 o                         
   3   7  28        256.89         41.22        94.85 o                         
   4   7  28         42.41          4.22       158.28 o                         
   5   7  28        694.27        530.75       191.53 o                         
   6   7  28         39.43         30.54       180.33 o                         
   7   7  28        379.18        377.56       147.71 o                         
   8   7  28         58.66        -72.42        72.42 o                         
   9   7  28         10.83        148.12        78.33 o                         
  10   7  28         81.26        263.16       161.20 o                         
  11   7  28        848.20        612.28       339.60 o                         
   0   8  28       1882.40       2285.91       552.46 o                         
   1   8  28        192.14        279.49       183.11 o                         
   2   8  28       1112.07       1273.77       327.47 o                         
   3   8  28        294.06        478.57       466.61 o                         
   4   8  28         23.74       -112.73       122.58 o                         
   5   8  28        144.35        361.47       189.02 o                         
   6   8  28        872.61        850.07       302.22 o                         
   7   8  28          2.82         72.74        91.32 o                         
   8   8  28        252.13        236.47       120.20 o                         
   9   8  28         10.73        216.44       129.29 o                         
  10   8  28        120.32        168.92       183.93 o                         
   1   9  28        165.87        424.54       226.24 o                         
   2   9  28         11.22        422.73       220.71 o                         
   3   9  28       1148.27       1246.72       309.08 o                         
   4   9  28        634.13        481.84       216.36 o                         
   5   9  28        234.92        539.60       222.27 o                         
   6   9  28         40.39        107.75       203.89 o                         
   7   9  28          3.92          9.53       114.50 o                         
   8   9  28         22.70         11.27        88.99 o                         
   9   9  28        188.82        183.69       126.45 o                         
   0  10  28        654.90       1176.77       503.19 o                         
   1  10  28         47.30        403.38       242.36 o                         
   2  10  28        174.08        -49.89       229.57 o                         
   3  10  28          4.19         -1.70       196.54 o                         
   1   1  29       4710.38       4848.02       234.53 o                         
   2   1  29       1622.07       1638.49       167.56 o                         
   3   1  29       1095.21       1141.08       151.61 o                         
   4   1  29         11.32        108.47        80.22 o                         
   5   1  29       1056.21       1232.44       158.45 o                         
   6   1  29        694.31        957.69       141.98 o                         
   7   1  29        434.33        468.42       112.14 o                         
   8   1  29         10.46         41.93        58.99 o                         
   9   1  29        488.28        636.15       120.93 o                         
  10   1  29         33.55         61.32        54.15 o                         
  11   1  29       1206.90       1309.95       491.44 o                         
  12   1  29        221.34        470.21       304.54 o                         
   0   2  29          0.88         45.90       129.45 o                         
   1   2  29       1520.91       1586.58       130.28 o                         
   2   2  29         11.47         56.89       113.42 o                         
   3   2  29        424.00        373.54       157.18 o                         
   4   2  29         13.57        321.78       117.83 o                         
   5   2  29          0.32        -76.73        76.73 o                         
   6   2  29         67.96         40.52        74.26 o                         
   7   2  29        110.69         89.70        89.27 o                         
   8   2  29        290.98        435.83       104.34 o                         
   9   2  29         20.53        190.78        81.39 o                         
  10   2  29         76.25        399.71       137.38 o                         
  11   2  29         24.78         22.48       143.54 o                         
  12   2  29        216.69         43.69       128.36 o                         
   1   3  29          3.84         33.48        35.81 o                         
   2   3  29       1136.27       1240.02        85.72 o                         
   3   3  29       2217.34       2024.90       146.93 o                         
   4   3  29        248.12        222.49        57.40 o                         
   5   3  29        798.74       1051.70       191.46 o                         
   6   3  29       1401.02       1234.70       208.62 o                         
   7   3  29       2585.58       2473.91       298.31 o                         
   8   3  29        332.11        512.19       141.36 o                         
   9   3  29       2204.44       2223.20       249.99 o                         
  10   3  29        124.04        142.39        79.76 o                         
  11   3  29        436.12        432.66       279.49 o                         
  12   3  29         99.23        589.42       316.36 o                         
   0   4  29        136.86        354.42       120.10 o                         
   1   4  29        126.28        240.69        74.70 o                         
   2   4  29        401.12        431.55        88.85 o                         
   3   4  29        198.94        187.41        52.76 o                         
   4   4  29        184.83        237.43        74.61 o                         
   5   4  29        377.24        405.67        90.46 o                         
   6   4  29        114.17        251.18        76.44 o                         
   7   4  29        163.04        209.92        78.34 o                         
   8   4  29         12.82        203.19       121.36 o                         
   9   4  29         59.28          0.91       114.48 o                         
  10   4  29        120.83        623.97       226.69 o                         
  11   4  29         19.01         49.68       187.69 o                         
   1   5  29        275.89        548.99       255.99 o                         
   2   5  29       1638.41       1396.29       330.98 o                         
   3   5  29       3526.88       3400.49       376.50 o                         
   4   5  29        142.83        184.81        64.95 o                         
   5   5  29        362.45        461.50        97.85 o                         
   6   5  29         11.05         90.67        59.26 o                         
   7   5  29        862.04        913.93       148.27 o                         
   8   5  29         94.50          3.99        68.25 o                         
   9   5  29        518.33        487.64       122.27 o                         
  10   5  29         20.86        -54.50       108.99 o                         
  11   5  29        566.02        854.15       425.36 o                         
   0   6  29        889.78       1237.83       429.57 o                         
   1   6  29        121.06        302.27       188.70 o                         
   2   6  29        565.75        516.61       187.26 o                         
   3   6  29        227.98        110.38        94.33 o                         
   4   6  29        234.19        215.39       159.05 o                         
   5   6  29         26.31         84.39        65.97 o                         
   6   6  29        103.66        194.30        86.47 o                         
   7   6  29          5.06         28.58        68.48 o                         
   8   6  29         79.47         51.62        91.90 o                         
   9   6  29        151.83        168.69        92.68 o                         
  10   6  29        261.14        251.60       140.09 o                         
   1   7  29        129.26        146.06       163.22 o                         
   2   7  29         19.36        131.40       131.84 o                         
   3   7  29         55.56        451.55       216.48 o                         
   4   7  29       1670.75       2272.25       381.76 o                         
   5   7  29        280.78       1379.17       346.27 o                         
   6   7  29        108.62        188.77        87.42 o                         
   7   7  29        328.45        448.49       121.22 o                         
   8   7  29          5.09         81.55       115.24 o                         
   9   7  29        244.06        269.19       106.90 o                         
  10   7  29         58.17        304.33       235.40 o                         
   0   8  29        224.85       1034.40       435.11 o                         
   1   8  29         70.90        151.17       186.02 o                         
   2   8  29        476.50        737.30       272.08 o                         
   3   8  29         26.26        231.74       243.04 o                         
   4   8  29        294.54        100.83       137.80 o                         
   5   8  29          0.26         55.06       292.80 o                         
   6   8  29         11.82         56.30       215.30 o                         
   7   8  29        141.24        207.29        86.47 o                         
   8   8  29         87.93         84.73        85.62 o                         
   9   8  29         79.21        238.41       301.72 o                         
   1   9  29        118.88        161.12       164.81 o                         
   2   9  29         99.76        282.08       178.39 o                         
   3   9  29        337.06        748.11       286.88 o                         
   4   9  29        186.16        223.79       182.56 o                         
   5   9  29        353.20        730.34       251.81 o                         
   6   9  29          0.14        313.77       200.96 o                         
   7   9  29          1.34        -93.01       407.30 o                         
   8   9  29         26.21        -84.13       165.81 o                         
   0   0  30       4342.21       5049.57       713.79 o                         
   1   0  30       3136.50       3622.14       433.10 o                         
   2   0  30         35.91         56.26       150.07 o                         
   3   0  30        712.98        443.58       194.59 o                         
   4   0  30        646.77        746.22       174.53 o                         
   5   0  30         90.26         57.79        73.32 o                         
   6   0  30        885.63        797.47       177.11 o                         
   7   0  30       2738.15       2386.21       290.25 o                         
   8   0  30         22.97        125.50        78.74 o                         
   9   0  30        150.38         25.82       104.52 o                         
  10   0  30         22.28       -117.70       165.23 o                         
  11   0  30        418.65        607.02       328.49 o                         
  12   0  30        387.02        582.07       327.63 o                         
   1   1  30       2896.81       3261.20       260.99 o                         
   2   1  30        295.41        568.99       110.20 o                         
   3   1  30       1956.25       1939.57       198.05 o                         
   4   1  30         21.52        148.25        79.62 o                         
   5   1  30       1522.15       1357.71       171.49 o                         
   6   1  30        259.45        283.09        94.20 o                         
   7   1  30       1176.89       1159.33       159.05 o                         
   8   1  30        253.61         82.15       147.66 o                         
   9   1  30        140.34        156.45        78.06 o                         
  10   1  30         26.47         -7.22        63.14 o                         
  11   1  30        489.73        542.82       359.23 o                         
  12   1  30         64.18        571.38       351.14 o                         
   0   2  30       4943.90       4738.32       377.53 o                         
   1   2  30        101.87         62.46        51.65 o                         
   2   2  30       1531.57       1192.21       242.94 o                         
   3   2  30        218.26         81.14        73.96 o                         
   4   2  30        186.28        328.90       128.27 o                         
   5   2  30        162.46        250.74       122.86 o                         
   6   2  30         96.15         84.96        67.66 o                         
   7   2  30        806.17        537.98       154.08 o                         
   8   2  30       2027.19       1995.00       210.35 o                         
   9   2  30         22.75         16.70        69.18 o                         
  10   2  30       1817.47       1923.26       209.35 o                         
  11   2  30        294.48        461.81       307.77 o                         
  12   2  30        299.51         70.33       181.64 o                         
   1   3  30          9.91         22.11        31.50 o                         
   2   3  30         25.47        125.09        46.29 o                         
   3   3  30        848.69        974.20       129.30 o                         
   4   3  30        209.91        196.46        84.05 o                         
   5   3  30         43.02        -44.02        98.05 o                         
   6   3  30         97.31        236.59       113.38 o                         
   7   3  30         86.69        -14.53        87.40 o                         
   8   3  30          4.33         37.72       169.11 o                         
   9   3  30        286.62        661.15       165.94 o                         
  10   3  30        116.69        140.15       113.71 o                         
  11   3  30        238.17        278.55       254.77 o                         
   0   4  30        436.92        215.60        94.89 o                         
   1   4  30        126.90        106.24        72.64 o                         
   2   4  30       1082.06       1053.38       190.82 o                         
   3   4  30         54.26         57.81        58.43 o                         
   4   4  30       1267.86       1348.30       167.06 o                         
   5   4  30        460.50        600.33       122.88 o                         
   6   4  30        704.02        710.69       142.52 o                         
   7   4  30          5.62         51.27       110.90 o                         
   8   4  30        902.52       1016.50       211.89 o                         
   9   4  30         18.49        -14.73       103.86 o                         
  10   4  30        732.60        996.61       272.98 o                         
  11   4  30        406.80       1198.19       490.11 o                         
   1   5  30       1899.39       1873.38       247.53 o                         
   2   5  30        621.16        334.94       116.56 o                         
   3   5  30       1176.18       1271.70       222.93 o                         
   4   5  30       1145.77        989.46       171.23 o                         
   5   5  30        308.60        499.89       115.13 o                         
   6   5  30        289.82        224.71       101.47 o                         
   7   5  30        289.51        317.56       120.77 o                         
   8   5  30         64.49        236.94       106.76 o                         
   9   5  30         13.85         -1.36        79.32 o                         
  10   5  30        116.11        143.22       150.46 o                         
   0   6  30        213.30        141.66       207.86 o                         
   1   6  30          0.02        174.70       165.10 o                         
   2   6  30          2.42        -85.43       300.45 o                         
   3   6  30         81.63         36.54       112.72 o                         
   4   6  30        454.72        525.72       150.69 o                         
   5   6  30         43.47         29.87       102.28 o                         
   6   6  30         36.96        103.27        71.35 o                         
   7   6  30         20.95        164.54        96.47 o                         
   8   6  30        286.04        346.86       110.93 o                         
   9   6  30         15.42         65.67        91.72 o                         
  10   6  30        755.37       1065.94       283.25 o                         
   1   7  30         67.26         -5.80       103.33 o                         
   2   7  30         29.10       -189.56       189.56 o                         
   3   7  30        797.78        880.37       452.94 o                         
   4   7  30         61.10       -117.37       332.64 o                         
   5   7  30         72.87         64.09       148.32 o                         
   6   7  30         31.59         10.90       108.39 o                         
   7   7  30        752.72        834.55       200.19 o                         
   8   7  30         20.02         -6.63       142.69 o                         
   9   7  30         12.55          1.03       100.62 o                         
  10   7  30         13.50        126.40       204.73 o                         
   0   8  30         45.29        116.24       189.41 o                         
   1   8  30         36.49         22.62       375.11 o                         
   2   8  30       1912.13       1954.77       393.21 o                         
   3   8  30        256.74        197.20       294.78 o                         
   4   8  30         19.22        153.94       151.62 o                         
   5   8  30         34.79       -100.30       128.14 o                         
   6   8  30        105.14        114.69       137.46 o                         
   7   8  30         37.73         -1.90        91.78 o                         
   8   8  30        445.56        472.15       187.31 o                         
   9   8  30          4.95        130.14       155.60 o                         
   1   9  30        196.79        646.09       256.01 o                         
   2   9  30          5.52          4.07       143.98 o                         
   3   9  30       1857.46       1724.00       662.62 o                         
   4   9  30          2.54       -119.61       388.52 o                         
   5   9  30        289.79        211.74       300.11 o                         
   6   9  30         86.21        488.97       230.65 o                         
   7   9  30         17.76        438.12       282.17 o                         
   1   1  31        492.56        712.44       146.92 o                         
   2   1  31        727.36        819.48       125.59 o                         
   3   1  31       3485.88       3989.68       277.82 o                         
   4   1  31         92.31          9.35        79.63 o                         
   5   1  31       1084.14       1030.26       145.35 o                         
   6   1  31        475.65        379.00       122.19 o                         
   7   1  31        100.42        392.61       111.11 o                         
   8   1  31        111.28        109.33       129.87 o                         
   9   1  31       1449.53       1491.81       180.92 o                         
  10   1  31        125.53         11.17        59.63 o                         
  11   1  31       1163.96        908.66       403.65 o                         
   0   2  31       3640.75       3559.74       333.82 o                         
   1   2  31       1185.88       1110.12       213.06 o                         
   2   2  31         26.45         46.83        95.03 o                         
   3   2  31        246.03        313.75       103.10 o                         
   4   2  31        123.40        140.29       103.07 o                         
   5   2  31       4364.69       3973.96       368.51 o                         
   6   2  31         23.12         85.73        74.16 o                         
   7   2  31        145.74         93.92        95.81 o                         
   8   2  31        142.91        182.62        85.22 o                         
   9   2  31        915.18        722.04       133.40 o                         
  10   2  31         22.05        115.17       107.17 o                         
  11   2  31         28.79       -385.71       385.71 o                         
   1   3  31       1562.49       1701.27       172.91 o                         
   2   3  31        645.16        685.66       147.36 o                         
   3   3  31       4041.33       4011.24       361.02 o                         
   4   3  31          4.93        -36.30       129.79 o                         
   5   3  31         46.64         67.92       106.67 o                         
   6   3  31          2.08          6.76       134.00 o                         
   7   3  31        662.72        681.08       179.78 o                         
   8   3  31          7.99         83.00        81.62 o                         
   9   3  31       2214.52       2192.43       228.91 o                         
  10   3  31         12.00        -32.26       101.69 o                         
  11   3  31        213.77        246.11       261.27 o                         
   0   4  31         35.50        158.34       215.88 o                         
   1   4  31        138.61         92.52        60.13 o                         
   2   4  31       1452.90       1628.81       187.53 o                         
   3   4  31        214.02        190.72       138.70 o                         
   4   4  31         90.52        293.84       151.68 o                         
   5   4  31        132.58        144.75        79.98 o                         
   6   4  31         20.58         92.72        78.86 o                         
   7   4  31        662.53        551.59       183.69 o                         
   8   4  31          4.05       -101.47       101.47 o                         
   9   4  31         20.70        -18.54        74.64 o                         
  10   4  31        309.58        623.78       181.93 o                         
  11   4  31          1.15         54.28       187.07 o                         
   1   5  31        175.47        135.28       123.22 o                         
   2   5  31          0.90        104.42       118.15 o                         
   3   5  31       3532.01       3297.26       346.67 o                         
   4   5  31         93.39         85.70        83.43 o                         
   5   5  31        506.90        543.30       119.69 o                         
   6   5  31        500.49        577.44       133.56 o                         
   7   5  31        797.96        743.69       176.81 o                         
   8   5  31        311.82        429.92       128.26 o                         
   9   5  31         11.85       -124.37       124.37 o                         
  10   5  31          0.46       -104.31       104.31 o                         
   0   6  31        782.44        760.16       376.70 o                         
   1   6  31        484.53        603.36       233.59 o                         
   2   6  31         12.37         34.44       125.25 o                         
   3   6  31          6.57         17.68        85.10 o                         
   4   6  31        119.14        110.70       104.23 o                         
   5   6  31         34.80        107.97       105.25 o                         
   6   6  31        445.73        502.45       169.31 o                         
   7   6  31          2.89       -106.18       149.97 o                         
   8   6  31         69.95        139.11        91.63 o                         
   9   6  31          9.52        185.20       134.20 o                         
  10   6  31        935.85        944.69       417.30 o                         
   1   7  31        484.22        280.04       461.44 o                         
   2   7  31          0.28        -69.22       137.35 o                         
   3   7  31         10.47        262.21       331.45 o                         
   4   7  31         14.29       -149.81       253.04 o                         
   5   7  31        417.81        323.39       290.43 o                         
   6   7  31          0.01        102.13       155.03 o                         
   7   7  31        115.28        436.16       178.26 o                         
   8   7  31          5.08         65.66       104.01 o                         
   9   7  31        292.38        330.83       120.45 o                         
   0   8  31          1.43        191.95       280.79 o                         
   1   8  31         46.71        118.27       258.93 o                         
   2   8  31        494.70        575.71       246.80 o                         
   3   8  31        117.92         23.19       399.57 o                         
   4   8  31        108.01        318.73       501.48 o                         
   5   8  31        182.36        371.51       193.06 o                         
   6   8  31         13.90         12.97       122.24 o                         
   7   8  31          0.01       -163.44       163.44 o                         
   8   8  31         90.55        166.25       226.23 o                         
   9   8  31         32.25        128.44       427.40 o                         
   1   9  31        936.87       1168.02       346.93 o                         
   2   9  31         36.98        -42.87       137.34 o                         
   3   9  31        153.69        -27.05       167.59 o                         
   4   9  31         35.00        118.19       135.08 o                         
   5   9  31        259.98        805.18       279.95 o                         
   6   9  31        162.09        133.91       226.12 o                         
   0   0  32      13278.78      13280.10      1187.73 o                         
   1   0  32       1875.92       2288.00       357.85 o                         
   2   0  32       5801.60       6583.42       597.66 o                         
   3   0  32       3699.30       3685.17       448.53 o                         
   4   0  32       1440.16       1280.15       263.70 o                         
   5   0  32        355.55        366.56       121.78 o                         
   6   0  32         63.12          9.34        71.63 o                         
   7   0  32       1115.59        965.30       193.24 o                         
   8   0  32        322.74        347.92       124.80 o                         
   9   0  32        699.26        424.73       130.65 o                         
  10   0  32        121.18        330.28       224.71 o                         
  11   0  32          0.35         46.73       168.33 o                         
   1   1  32         95.52         -0.03        90.75 o                         
   2   1  32        214.03        227.17        92.99 o                         
   3   1  32       1216.91       1244.86       160.57 o                         
   4   1  32          4.20         13.55        80.50 o                         
   5   1  32        255.25        265.97        84.86 o                         
   6   1  32        106.04        203.21        83.43 o                         
   7   1  32         65.39         69.17        79.09 o                         
   8   1  32         38.37        115.56        94.94 o                         
   9   1  32        283.37        201.81        92.93 o                         
  10   1  32        125.47        143.02        89.20 o                         
  11   1  32         19.43       -107.62       186.71 o                         
   0   2  32       2094.85       2426.62       279.83 o                         
   1   2  32          0.04        -24.41        78.02 o                         
   2   2  32       1894.04       2152.29       376.54 o                         
   3   2  32       1765.56       1831.31       239.97 o                         
   4   2  32       1308.69       1260.87       203.69 o                         
   5   2  32        940.86       1111.57       165.46 o                         
   6   2  32        236.60        307.00       101.19 o                         
   7   2  32          7.30         52.03        62.60 o                         
   8   2  32       1946.64       1795.39       207.23 o                         
   9   2  32         88.64        -27.21        96.13 o                         
  10   2  32        701.73        869.37       253.27 o                         
  11   2  32         12.47        271.25       259.03 o                         
   1   3  32         63.11        156.93       194.64 o                         
   2   3  32       1292.75       1090.71       187.98 o                         
   3   3  32        622.09        454.88       224.59 o                         
   4   3  32          7.07        -39.57        73.15 o                         
   5   3  32        300.31        322.13       192.94 o                         
   6   3  32        325.85        157.37        85.55 o                         
   7   3  32       1306.03       1526.18       381.30 o                         
   8   3  32         78.77         -7.17        75.61 o                         
   9   3  32        149.12        322.15       100.21 o                         
  10   3  32        154.06       -136.47       202.94 o                         
  11   3  32        166.00        571.30       302.56 o                         
   0   4  32        902.68        918.32       297.48 o                         
   1   4  32        280.93        184.02        93.45 o                         
   2   4  32       3904.69       4294.65       593.61 o                         
   3   4  32          0.99        -11.74        68.72 o                         
   4   4  32       2900.24       3159.92       343.79 o                         
   5   4  32        212.96        202.40       117.49 o                         
   6   4  32        190.79        380.14       150.54 o                         
   7   4  32         38.74        -93.67       165.48 o                         
   8   4  32        942.12        530.30       219.05 o                         
   9   4  32        271.58        236.52       115.08 o                         
  10   4  32        505.28        460.26       197.80 o                         
   1   5  32        423.73        313.75       114.29 o                         
   2   5  32         15.20         63.45        99.77 o                         
   3   5  32         65.54        -23.06        84.15 o                         
   4   5  32        163.44        -28.70        79.46 o                         
   5   5  32       1091.80       1163.84       301.53 o                         
   6   5  32         78.53         84.65       118.54 o                         
   7   5  32         84.10        133.58       239.49 o                         
   8   5  32         10.75        -74.52       102.62 o                         
   9   5  32          0.63        316.89       147.97 o                         
  10   5  32          5.73         74.92       153.14 o                         
   0   6  32       1058.68       1370.11       488.96 o                         
   1   6  32         21.74        180.95       236.09 o                         
   2   6  32        635.99        791.11       178.76 o                         
   3   6  32         10.50         49.09        88.00 o                         
   4   6  32         69.82        338.24       133.14 o                         
   5   6  32         11.97         97.39       101.49 o                         
   6   6  32        311.74        254.21       178.87 o                         
   7   6  32          2.51         87.64       109.63 o                         
   8   6  32         65.45          2.48        75.89 o                         
   9   6  32        135.91        558.77       187.88 o                         
  10   6  32        217.26        450.95       277.65 o                         
   1   7  32         24.42        183.46       157.41 o                         
   2   7  32        201.94        206.34       152.47 o                         
   3   7  32         32.69         64.03       107.38 o                         
   4   7  32         98.54         12.46       125.62 o                         
   5   7  32         14.82        -27.23        90.14 o                         
   6   7  32        163.29        143.82        99.94 o                         
   7   7  32        321.59        604.03       177.65 o                         
   8   7  32        188.66        264.94       133.14 o                         
   9   7  32          0.99         64.92       137.74 o                         
   0   8  32        338.72       1439.90       472.13 o                         
   1   8  32        459.58        685.70       538.31 o                         
   2   8  32        866.13       1123.08       331.71 o                         
   3   8  32        300.73        375.69       201.11 o                         
   4   8  32         42.00        237.97       169.80 o                         
   5   8  32         22.57         46.83       148.42 o                         
   6   8  32         85.48         31.01       139.41 o                         
   7   8  32         56.66        145.30       121.36 o                         
   8   8  32         15.94        186.95       212.81 o                         
   9   8  32          2.67       -148.96       148.96 o                         
   1   9  32          3.15        161.53       135.91 o                         
   2   9  32        219.61        518.52       237.98 o                         
   3   9  32         83.34         23.08       116.24 o                         
   4   9  32        119.12        138.70       159.99 o                         
   1   1  33        179.05        214.66       103.88 o                         
   2   1  33        168.03        188.39        72.55 o                         
   3   1  33        603.57        783.58       133.71 o                         
   4   1  33        575.57        739.54       141.07 o                         
   5   1  33        906.28       1005.54       151.25 o                         
   6   1  33        380.39        223.71       155.81 o                         
   7   1  33         18.23         51.21        60.19 o                         
   8   1  33         88.68         25.70       118.20 o                         
   9   1  33       1274.13       1090.46       162.21 o                         
  10   1  33        547.18        372.53       140.44 o                         
  11   1  33        168.29        235.18       223.60 o                         
   0   2  33        246.92        430.08       123.33 o                         
   1   2  33        200.36         82.02        79.93 o                         
   2   2  33        573.66        638.21       158.44 o                         
   3   2  33        695.76        712.21       169.56 o                         
   4   2  33         73.55         34.89       101.90 o                         
   5   2  33         41.51         85.00        73.66 o                         
   6   2  33        708.69        639.83       131.81 o                         
   7   2  33        330.83        196.48        82.08 o                         
   8   2  33        222.23        372.52       109.06 o                         
   9   2  33        139.25        155.94        78.60 o                         
  10   2  33        229.98        278.50       163.88 o                         
  11   2  33         50.84         20.81       280.84 o                         
   1   3  33          4.28         27.39        63.99 o                         
   2   3  33         26.03        -60.22        78.48 o                         
   3   3  33       2938.17       3080.36       405.76 o                         
   4   3  33        146.83         22.89        91.10 o                         
   5   3  33       1368.97       1708.15       269.22 o                         
   6   3  33         17.52          1.97       103.05 o                         
   7   3  33        339.13        442.88       146.23 o                         
   8   3  33        301.68        523.94       130.14 o                         
   9   3  33       1472.92       1253.78       177.27 o                         
  10   3  33          1.31       -133.74       180.11 o                         
  11   3  33         24.16         86.77       261.37 o                         
   0   4  33        127.78       -183.41       183.41 o                         
   1   4  33        589.24        410.38       149.00 o                         
   2   4  33       2395.57       2390.21       294.62 o                         
   3   4  33        355.09        378.16       148.37 o                         
   4   4  33       1241.18       1195.06       232.49 o                         
   5   4  33        333.06        349.73       143.61 o                         
   6   4  33        231.03         45.25       166.77 o                         
   7   4  33         15.94        251.94       125.78 o                         
   8   4  33         19.66        136.08        91.78 o                         
   9   4  33         67.25        -64.62       173.27 o                         
  10   4  33         13.11         66.35       101.25 o                         
   1   5  33        787.42        830.15       187.98 o                         
   2   5  33        120.63        265.73       114.83 o                         
   3   5  33        423.65        524.24       162.36 o                         
   4   5  33         57.92         36.86       101.01 o                         
   5   5  33         44.17        175.51       244.72 o                         
   6   5  33         84.06        215.11       118.89 o                         
   7   5  33        286.62        -14.41       115.19 o                         
   8   5  33        144.78        116.02       115.37 o                         
   9   5  33        467.58        614.40       229.26 o                         
  10   5  33         68.47         66.78       212.84 o                         
   0   6  33        834.49        735.98       379.79 o                         
   1   6  33         16.35        -17.67       217.16 o                         
   2   6  33        469.62        458.25       152.40 o                         
   3   6  33        282.08        248.75       125.51 o                         
   4   6  33          3.52         11.99       136.36 o                         
   5   6  33         88.37        112.75        98.75 o                         
   6   6  33         50.14        137.55       105.12 o                         
   7   6  33         39.25         10.45       138.04 o                         
   8   6  33         27.47        -94.04        94.04 o                         
   9   6  33        333.06        106.88       119.60 o                         
   1   7  33          7.92        -75.51       115.16 o                         
   2   7  33         49.71        239.73       170.73 o                         
   3   7  33        173.40        -19.69        84.33 o                         
   4   7  33          1.33       -178.93       178.93 o                         
   5   7  33        673.38        947.72       224.61 o                         
   6   7  33          2.08        -41.64        96.59 o                         
   7   7  33         58.83        -92.89       191.46 o                         
   8   7  33        399.86        128.07        91.56 o                         
   9   7  33         17.98        284.58       174.21 o                         
   0   8  33         33.06        133.86       239.23 o                         
   1   8  33         11.50        104.81       380.22 o                         
   2   8  33        912.41       1011.91       311.58 o                         
   3   8  33         40.42        503.04       257.74 o                         
   4   8  33        358.27        942.80       303.20 o                         
   5   8  33         43.21         -9.64       118.36 o                         
   6   8  33          1.23        109.50       121.41 o                         
   7   8  33         84.26        139.91       122.03 o                         
   8   8  33        206.48         11.41       158.95 o                         
   6   9  33         86.08         40.16       147.27 o                         
   0   0  34          5.12        101.51       119.59 o                         
   1   0  34        452.81        481.95       189.36 o                         
   2   0  34       1207.21       1028.28       275.54 o                         
   3   0  34        666.54        354.19       151.58 o                         
   4   0  34        305.55        428.81       192.61 o                         
   5   0  34         30.72         -5.67       110.51 o                         
   6   0  34        764.37        403.28       162.54 o                         
   7   0  34        113.88        165.36       365.24 o                         
   8   0  34        222.95        458.42       153.87 o                         
   9   0  34        996.87       1213.03       222.83 o                         
  10   0  34        718.64        874.03       343.39 o                         
   1   1  34        176.25        234.29       105.62 o                         
   2   1  34        194.70         59.38        81.17 o                         
   3   1  34         92.01         -9.68        55.98 o                         
   4   1  34        655.18        427.49       158.01 o                         
   5   1  34        617.00        616.73       132.34 o                         
   6   1  34         81.70        152.68        80.05 o                         
   7   1  34         41.96        -24.66        67.00 o                         
   8   1  34         10.05         79.77       100.81 o                         
   9   1  34        140.84         62.08        62.63 o                         
  10   1  34        419.26        577.18       202.26 o                         
  11   1  34        107.67        587.35       348.40 o                         
   0   2  34        269.73        782.19       382.29 o                         
   1   2  34         86.93        105.69       116.58 o                         
   2   2  34        359.79        193.72        79.37 o                         
   3   2  34        101.11        177.47        96.80 o                         
   4   2  34        455.36        355.90        95.99 o                         
   5   2  34        112.92         45.11        75.39 o                         
   6   2  34       1255.62       1197.61       175.73 o                         
   7   2  34         94.60        169.85       128.16 o                         
   8   2  34       1478.58       1575.40       201.81 o                         
   9   2  34        311.85        249.07        84.55 o                         
  10   2  34        729.37        922.62       221.15 o                         
  11   2  34          3.16        362.92       172.26 o                         
   1   3  34         99.70        434.50       128.17 o                         
   2   3  34         92.28         11.49       129.50 o                         
   3   3  34       1324.26       1340.68       231.68 o                         
   4   3  34        239.58        157.99        79.26 o                         
   5   3  34          7.22         79.66        95.24 o                         
   6   3  34        907.62       1253.43       301.96 o                         
   7   3  34        103.62         50.60        69.60 o                         
   8   3  34        338.71        360.97       109.35 o                         
   9   3  34          0.37        -62.97        75.62 o                         
  10   3  34          9.47         24.91       177.26 o                         
   0   4  34        447.00        650.72       321.28 o                         
   1   4  34         46.25          3.27       108.23 o                         
   2   4  34       1114.28       1053.30       206.39 o                         
   3   4  34         43.33         74.18        67.22 o                         
   4   4  34        337.22        390.42       174.38 o                         
   5   4  34          7.58        -96.85        96.85 o                         
   6   4  34        845.75        897.08       204.34 o                         
   7   4  34          8.01         14.42        81.98 o                         
   8   4  34        763.74        818.81       198.03 o                         
   9   4  34         50.36        -71.58        72.90 o
[truncated: 49,249 more chars]
